# Supplementary material for: Pan‐ERBB Inhibitors Synergize With KRAS Inhibitors in Rectal Cancer
Source: United European Gastroenterol J. 2025 Sep 16;13(9):1690–702. doi: 10.1002/ueg2.70086 (PMC12605991; doi:10.1002/ueg2.70086)
Supplement: Supplementary file 7 — Table S1 [file UEG2-13-1690-s004.xlsx]

## Sheet: RC (n=390)
PatientID	gender	Neoadjuvant Therapy	KRAS WTorMUT	Codon-specific KRAS MUT	KRAS WTorMUT	Codon-specific KRAS MUT	TRG	DFS [months]	microarray_data
P0014	m	5-FU-based CRT	Mut.	A146P	Mut.	A146P	2	41.9506	no
FRA0085	f	RT	Mut.	A146P	Mut.	A146P	2	63.5506	no
P0792	f	5-FU-based CRT	Mut.	A146P	Mut.	A146P	3	22.5205	no
FRA0346	m	RT	Mut.	A146T	Mut.	A146T	2	56.8109	no
P0139	m	5-FU+Oxaliplatin-based CRT	Mut.	A146T	Mut.	A146T	3a	2.4	yes
P0279	f	5-FU-based CRT	Mut.	A146T	Mut.	A146T	2	35.9013	yes
P0021	f	5-FU-based CRT	Mut.	A146T	Mut.	A146T	1	107.507	no
P0116	m	5-FU-based CRT	Mut.	A146T	Mut.	A146T	4	60.3616	yes
P0023	f	5-FU-based CRT	Mut.	A146T	Mut.	A146T	1	237.008	yes
14013428	m	5-FU+Oxaliplatin-based CRT	Mut.	Ex. 2 c.36_38dupTGG; p.G13dup	Mut.	Ex. 2 c.36_38dupTGG; p.G13dup	NA	24.2301	no
05180929	m	no preoperative treatment	Mut.	Ex. 3 c.207_227dup; p.D69_G75dup	Mut.	Ex. 3 c.207_227dup; p.D69_G75dup	NA	13.4137	no
P2551	m	5-FU-based CRT	Mut.	G12A	Mut.	G12A	1	18.3123	no
P1294	m	5-FU+Oxaliplatin-based CRT	Mut.	G12A	Mut.	G12A	2	32.8109	no
RÖ0017	m	5-FU-based CRT	Mut.	G12A	Mut.	G12A	3	31.1342	no
P0424	m	5-FU+Oxaliplatin-based CRT	Mut.	G12A	Mut.	G12A	3a	48.5589	no
P0137	m	5-FU-based CRT	Mut.	G12A	Mut.	G12A	3b	53.2931	yes
P0074	m	5-FU+Oxaliplatin-based CRT	Mut.	G12A	Mut.	G12A	4	49.4794	no
P0351	m	5-FU-based CRT	Mut.	G12A	Mut.	G12A	3b	23.0466	no
ER0032	m	5-FU+Oxaliplatin-based CRT	Mut.	G12A	Mut.	G12A	4	32.6465	yes
FRA0593	f	RT	Mut.	G12A	Mut.	G12A	1	81.6985	no
P0102	m	5-FU-based CRT	Mut.	G12A	Mut.	G12A	1	65.8191	yes
P0107	m	5-FU-based CRT	Mut.	G12A	Mut.	G12A	3	64.7013	yes
FRA0372	f	RT	Mut.	G12C	Mut.	G12C	2	13.1507	no
P0301	m	5-FU-based CRT	Mut.	G12C	Mut.	G12C	2	13.5781	no
P0026	m	5-FU-based CRT	Mut.	G12C	Mut.	G12C	2	16.0438	yes
P0155	m	5-FU+Oxaliplatin-based CRT	Mut.	G12C	Mut.	G12C	3a	18.7068	no
P0121	m	5-FU-based CRT	Mut.	G12C	Mut.	G12C	3a	84.0985	no
12236446	m	no preoperative treatment	Mut.	G12C	Mut.	G12C	NA	2.07123	no
ER0042	m	5-FU-based CRT	Mut.	G12C	Mut.	G12C	3	14.926	yes
P0003	m	5-FU+Oxaliplatin-based CRT	Mut.	G12C	Mut.	G12C	4	110.959	yes
P0177	f	5-FU+Oxaliplatin-based CRT	Mut.	G12C	Mut.	G12C	2	37.0191	yes
ER0035	m	5-FU+Oxaliplatin-based CRT	Mut.	G12C	Mut.	G12C	2	34.5205	yes
RÖ0003	m	5-FU-based CRT	Mut.	G12C	Mut.	G12C	2	112.241	no
MG0012	m	5-FU+Oxaliplatin-based CRT	Mut.	G12C	Mut.	G12C	2	6.37808	yes
P3310	m	5-FU+Oxaliplatin-based CRT	Mut.	G12D	Mut.	G12D	1	9.43561	no
15681122	f	no preoperative treatment	Mut.	G12D	Mut.	G12D	NA	9.46848	no
P0022	m	5-FU-based CRT	Mut.	G12D	Mut.	G12D	1	11.6383	yes
P0131	f	5-FU+Oxaliplatin-based CRT	Mut.	G12D	Mut.	G12D	3b	18.6411	yes
11486570	m	5-FU-based CRT	Mut.	G12D	Mut.	G12D	NA	18.6411	no
RÖ0019	m	5-FU-based CRT	Mut.	G12D	Mut.	G12D	3	20.7123	no
FRA0575	m	RT	Mut.	G12D	Mut.	G12D	1	21.5671	no
P0171	m	5-FU+Oxaliplatin-based CRT	Mut.	G12D	Mut.	G12D	2	24.9863	yes
P0276	f	5-FU-based CRT	Mut.	G12D	Mut.	G12D	3a	25.8082	yes
P0103	f	5-FU-based CRT	Mut.	G12D	Mut.	G12D	3	34.2904	yes
P0081	m	5-FU-based CRT	Mut.	G12D	Mut.	G12D	1	34.389	yes
15393720	m	no preoperative treatment	Mut.	G12D	Mut.	G12D	NA	3.22191	no
P3379	m	5-FU-based CRT	Mut.	G12D	Mut.	G12D	1	30.7726	no
FRA0483	m	RT	Mut.	G12D	Mut.	G12D	2	40.8	no
P0045	m	5-FU+Oxaliplatin-based CRT	Mut.	G12D	Mut.	G12D	3b	79.5287	yes
RÖ0013	m	5-FU-based CRT	Mut.	G12D	Mut.	G12D	2	64.6355	no
P0229	f	5-FU-based CRT	Mut.	G12D	Mut.	G12D	1	38.1041	yes
P0133	m	5-FU-based CRT	Mut.	G12D	Mut.	G12D	2	50.8273	no
P0147	m	5-FU-based CRT	Mut.	G12D	Mut.	G12D	3a	48.0328	yes
P0083	f	5-FU-based CRT	Mut.	G12D	Mut.	G12D	2	88.8328	yes
ER0007	m	5-FU+Oxaliplatin-based CRT	Mut.	G12D	Mut.	G12D	3b	50.1369	yes
ER0037	m	5-FU-based CRT	Mut.	G12D	Mut.	G12D	3	30.3123	yes
MG0019	m	5-FU-based CRT	Mut.	G12D	Mut.	G12D	NA	13.052	yes
P0033	f	5-FU+Oxaliplatin-based CRT	Mut.	G12D	Mut.	G12D	3a	88.1424	yes
P0099	m	5-FU-based CRT	Mut.	G12D	Mut.	G12D	2	74.2027	no
P0015	m	5-FU-based CRT	Mut.	G12D	Mut.	G12D	2	119.178	yes
KS0001	f	5-FU-based CRT	Mut.	G12D	Mut.	G12D	3b	34.7178	yes
P0108	f	5-FU+Oxaliplatin-based CRT	Mut.	G12D	Mut.	G12D	3b	64.1753	yes
ER0006	m	5-FU+Oxaliplatin-based CRT	Mut.	G12D	Mut.	G12D	3b	29.3589	yes
P0110	f	5-FU+Oxaliplatin-based CRT	Mut.	G12D	Mut.	G12D	3b	63.8136	yes
RÖ0006	m	5-FU-based CRT	Mut.	G12D	Mut.	G12D	4	120.263	no
P0113	f	5-FU+Oxaliplatin-based CRT	Mut.	G12D	Mut.	G12D	4	63.5177	yes
P0275	m	5-FU+Oxaliplatin-based CRT	Mut.	G12D	Mut.	G12D	3b	36.3287	yes
P0295	f	5-FU+Oxaliplatin-based CRT	Mut.	G12D	Mut.	G12D	4	25.0849	no
ER0030	m	5-FU-based CRT	Mut.	G12D	Mut.	G12D	4	29.6219	yes
FRA0208	f	RT	Mut.	G12D	Mut.	G12D	4	114.97	no
P0286	f	5-FU+Oxaliplatin-based CRT	Mut.	G12D	Mut.	G12D	3b	36.1315	yes
P0050	f	5-FU+Oxaliplatin-based CRT	Mut.	G12D	Mut.	G12D	3b	79.5616	yes
07283733	f	5-FU-based CRT	Mut.	G12D	Mut.	G12D	NA	8.44931	no
12866881	m	5-FU-based CRT	Mut.	G12D	Mut.	G12D	NA	19.463	no
15485676	f	no preoperative treatment	Mut.	G12D	Mut.	G12D	NA	25.0849	no
14735962	m	no preoperative treatment	Mut.	G12D	Mut.	G12D	NA	19.6603	no
15378101	m	no preoperative treatment	Mut.	G12D	Mut.	G12D	NA	9.76437	no
P0344	f	5-FU+Oxaliplatin-based CRT	Mut.	G12D	Mut.	G12D	4	112.964	yes
FRA0418	m	RT	Mut.	G12R	Mut.	G12R	3	24.5918	no
P0500	m	5-FU-based CRT	Mut.	G12R	Mut.	G12R	3	36.5589	no
FRA0454	f	RT	Mut.	G12R	Mut.	G12R	2	93.5999	no
P0922	m	5-FU-based CRT	Mut.	G12R	Mut.	G12R	3	5.72054	no
14909162	f	5-FU-based CRT	Mut.	G12S	Mut.	G12S	NA	5.26027	no
P3254	f	5-FU-based CRT	Mut.	G12S	Mut.	G12S	1	9.27122	no
P3105	m	5-FU+Oxaliplatin-based CRT	Mut.	G12S	Mut.	G12S	2	29.063	no
FRA0150	f	5-FU+Oxaliplatin-based CRT	Mut.	G12S	Mut.	G12S	3	24.1644	no
ER0049	m	5-FU+Oxaliplatin-based CRT	Mut.	G12S	Mut.	G12S	3	13.0192	yes
RÖ0015	m	5-FU-based CRT	Mut.	G12S	Mut.	G12S	3	32.4822	no
MG0011	f	5-FU-based CRT	Mut.	G12S	Mut.	G12S	2	16.2082	yes
P0030	m	5-FU-based CRT	Mut.	G12S	Mut.	G12S	2	94.3232	yes
FRA0204	m	5-FU+Oxaliplatin-based CRT	Mut.	G12S	Mut.	G12S	2	87.6821	no
FRA0471	f	5-FU-based CRT	Mut.	G12S	Mut.	G12S	2	91.9889	no
P3228	m	5-FU+Oxaliplatin-based CRT	Mut.	G12V	Mut.	G12V	2	5.72054	no
P0069	m	5-FU+Oxaliplatin-based CRT	Mut.	G12V	Mut.	G12V	2	10.7507	yes
P0140	f	5-FU-based CRT	Mut.	G12V	Mut.	G12V	3b	14.3014	yes
FRA0608	m	5-FU+Oxaliplatin-based CRT	Mut.	G12V	Mut.	G12V	3	18.5753	no
P0066	m	5-FU+Oxaliplatin-based CRT	Mut.	G12V	Mut.	G12V	2	28.4383	no
FRA0324	m	5-FU+Oxaliplatin-based CRT	Mut.	G12V	Mut.	G12V	3	33.1397	no
P0162	f	5-FU-based CRT	Mut.	G12V	Mut.	G12V	3b	33.1397	yes
P0881	m	5-FU-based CRT	Mut.	G12V	Mut.	G12V	2	45.4027	no
FRA0342	m	RT	Mut.	G12V	Mut.	G12V	1	55.9561	no
P0048	m	5-FU+Oxaliplatin-based CRT	Mut.	G12V	Mut.	G12V	1	62.926	yes
FRA0588	m	RT	Mut.	G12V	Mut.	G12V	2	35.4411	no
P0049	m	5-FU-based CRT	Mut.	G12V	Mut.	G12V	1	45.7315	yes
P0111	m	5-FU+Oxaliplatin-based CRT	Mut.	G12V	Mut.	G12V	1	60.0328	yes
P0277	m	5-FU-based CRT	Mut.	G12V	Mut.	G12V	3b	32.1863	yes
P0324	f	5-FU+Oxaliplatin-based CRT	Mut.	G12V	Mut.	G12V	3b	121.775	yes
P0164	m	5-FU-based CRT	Mut.	G12V	Mut.	G12V	2	48.0657	yes
P0005	f	5-FU-based CRT	Mut.	G12V	Mut.	G12V	3b	119.803	yes
FRA0285	f	RT	Mut.	G12V	Mut.	G12V	2	98.5314	no
P0056	m	5-FU+Oxaliplatin-based CRT	Mut.	G12V	Mut.	G12V	1	61.4465	yes
FRA0429	m	RT	Mut.	G12V	Mut.	G12V	2	118.586	no
P0020	m	5-FU-based CRT	Mut.	G12W	Mut.	G12W	2	4.60273	yes
P0141	f	5-FU+Oxaliplatin-based CRT	Mut.	G13D	Mut.	G13D	3b	8.3178	yes
RÖ0007	m	5-FU-based CRT	Mut.	G13D	Mut.	G13D	2	10.5863	no
00442232	m	no preoperative treatment	Mut.	G13D	Mut.	G13D	NA	18.2137	no
P0278	f	5-FU-based CRT	Mut.	G13D	Mut.	G13D	2	23.1123	yes
P0038	m	5-FU+Oxaliplatin-based CRT	Mut.	G13D	Mut.	G13D	2	31.726	yes
FRA0615	f	5-FU+Oxaliplatin-based CRT	Mut.	G13D	Mut.	G13D	4	62.7287	no
P0040	m	5-FU+Oxaliplatin-based CRT	Mut.	G13D	Mut.	G13D	3a	6.67397	no
P0112	m	5-FU+Oxaliplatin-based CRT	Mut.	G13D	Mut.	G13D	3b	59.9999	yes
P0073	m	5-FU-based CRT	Mut.	G13D	Mut.	G13D	3b	48.789	yes
FRA0624	m	5-FU+Oxaliplatin-based CRT	Mut.	G13D	Mut.	G13D	3	81.1725	no
MR0013	m	5-FU-based CRT	Mut.	G13D	Mut.	G13D	3	5.85205	yes
P0047	f	5-FU+Oxaliplatin-based CRT	Mut.	G13D	Mut.	G13D	3a	84.1314	yes
MR0010	m	5-FU-based CRT	Mut.	G13D	Mut.	G13D	2	20.1863	yes
MG0016	m	5-FU+Oxaliplatin-based CRT	Mut.	G13D	Mut.	G13D	2	11.9014	yes
P0167	f	5-FU-based CRT	Mut.	G13D	Mut.	G13D	3b	46.9479	yes
P0136	m	5-FU+Oxaliplatin-based CRT	Mut.	G13D	Mut.	G13D	3b	48.8219	yes
P0118	m	5-FU-based CRT	Mut.	G13D	Mut.	G13D	4	57.8301	yes
KS0010	m	5-FU-based CRT	Mut.	G13D	Mut.	G13D	2	8.25205	yes
MG0006	m	5-FU-based CRT	Mut.	G13D	Mut.	G13D	4	17.9835	yes
P0070	f	5-FU-based CRT	Mut.	G13D	Mut.	G13D	3a	48.0328	yes
P0340	f	5-FU+Oxaliplatin-based CRT	Mut.	G13D	Mut.	G13D	3b	24.1644	yes
P0332	m	5-FU-based CRT	Mut.	G13D	Mut.	G13D	1	23.9342	yes
P0007	m	5-FU-based CRT	Mut.	G13D	Mut.	G13D	3b	109.545	yes
06052096	m	no preoperative treatment	Mut.	G13D	Mut.	G13D	NA	5.98356	no
05556716	m	5-FU-based CRT	Mut.	G13D	Mut.	G13D	NA	12.6904	no
15287149	m	no preoperative treatment	Mut.	G61H	Mut.	G61H	NA	7.49588	no
ER0016	m	5-FU-based CRT	Mut.	I21L	Mut.	I21L	4	40.2739	yes
P0041	m	5-FU-based CRT	Mut.	K117N	Mut.	K117N	3a	48.526	no
FRA0480	f	RT	Mut.	Q61H	Mut.	Q61H	2	7.16712	no
P0666	m	5-FU-based CRT	Mut.	Q61H	Mut.	Q61H	1	78.5424	no
P0152	f	5-FU+Oxaliplatin-based CRT	Mut.	Q61L	Mut.	Q61L	1	18.1808	yes
RÖ0023	m	5-FU-based CRT	Mut.	Q61L	Mut.	Q61L	3	27.1561	no
P0036	m	5-FU-based CRT	Mut.	Q61L	Mut.	Q61L	4	85.6109	yes
MG0002	m	5-FU-based CRT	Mut.	Q61P	Mut.	Q61P	2	15.2548	yes
10684883	m	no preoperative treatment	Mut.	Q61R	Mut.	Q61R	NA	7.16712	no
P0085	m	5-FU-based CRT	Mut.	Q61R	Mut.	Q61R	3b	74.2027	yes
FRA0043	m	5-FU-based CRT	WT	no	WT	no	1	12.789	no
FRA0026	f	5-FU-based CRT	WT	no	WT	no	2	118.027	no
FRA0052	f	RT	WT	no	WT	no	2	102.904	no
P0852	m	5-FU-based CRT	WT	no	WT	no	3a	7.26575	no
15577554	m	5-FU-based CRT	WT	no	WT	no	NA	4.24109	no
P0214	m	5-FU+Oxaliplatin-based CRT	WT	no	WT	no	2	4.83287	yes
P0084	f	5-FU-based CRT	WT	no	WT	no	3a	5.3589	no
P0109	f	5-FU-based CRT	WT	no	WT	no	3a	6.18082	no
15620700	m	5-FU-based CRT	WT	no	WT	no	2	6.37808	no
P2894	m	5-FU+Oxaliplatin-based CRT	WT	no	WT	no	2	6.67397	no
ER0044	m	5-FU+Oxaliplatin-based CRT	WT	no	WT	no	2	6.70684	yes
P3230	m	5-FU+Oxaliplatin-based CRT	WT	no	WT	no	1	6.9041	no
FRA0164	f	RT	WT	no	WT	no	2	7.36438	no
FRA0530	m	RT	WT	no	WT	no	2	7.39725	no
FRA0520	m	RT	WT	no	WT	no	3	7.66027	no
13348337	m	no preoperative treatment	WT	no	WT	no	NA	7.82465	no
05918294	f	no preoperative treatment	WT	no	WT	no	NA	7.82465	no
04308883	f	no preoperative treatment	WT	no	WT	no	NA	8.12054	no
00674419	f	no preoperative treatment	WT	no	WT	no	NA	8.71232	no
03966127	m	5-FU-based CRT	WT	no	WT	no	2	9.92876	no
RÖ0001	m	5-FU-based CRT	WT	no	WT	no	2	10.5205	no
P0235	f	5-FU-based CRT	WT	no	WT	no	3a	11.3753	no
P3225	m	5-FU+Oxaliplatin-based CRT	WT	no	WT	no	2	11.6383	no
P3118	m	5-FU+Oxaliplatin-based CRT	WT	no	WT	no	2	11.7699	no
FRA0125	f	5-FU-based CRT	WT	no	WT	no	2	11.9342	no
P0124	m	5-FU-based CRT	WT	no	WT	no	1	12.6246	yes
P0149	m	5-FU+Oxaliplatin-based CRT	WT	no	WT	no	3b	12.8219	yes
P2807	m	5-FU+Oxaliplatin-based CRT	WT	no	WT	no	4	12.9863	no
P3286	m	5-FU-based CRT	WT	no	WT	no	NA	13.5781	no
P0101	m	5-FU-based CRT	WT	no	WT	no	1	15.2877	no
P0342	f	5-FU-based CRT	WT	no	WT	no	2	15.6164	yes
P3247	m	5-FU+Oxaliplatin-based CRT	WT	no	WT	no	3	17.4575	no
P0315	m	5-FU-based CRT	WT	no	WT	no	2	18.6411	yes
FRA0274	m	RT	WT	no	WT	no	2	19.8904	no
P3117	m	5-FU+Oxaliplatin-based CRT	WT	no	WT	no	2	20.4493	no
FRA0522	m	5-FU+Oxaliplatin-based CRT	WT	no	WT	no	3	21.2383	no
P2892	m	5-FU-based CRT	WT	no	WT	no	NA	22.0274	no
P0035	m	5-FU-based CRT	WT	no	WT	no	2	22.652	no
MR0008	m	5-FU-based CRT	WT	no	WT	no	2	22.6849	yes
FRA0023	m	RT	WT	no	WT	no	2	23.3753	no
09722696	m	no preoperative treatment	WT	no	WT	no	NA	23.3753	no
P3112	m	5-FU+Oxaliplatin-based CRT	WT	no	WT	no	2	24.8548	no
P0057	m	5-FU+Oxaliplatin-based CRT	WT	no	WT	no	3b	25.3808	yes
15492583	m	no preoperative treatment	WT	no	WT	no	NA	25.3808	no
P0115	m	5-FU+Oxaliplatin-based CRT	WT	no	WT	no	3b	27.1233	yes
P0311	m	5-FU+Oxaliplatin-based CRT	WT	no	WT	no	3a	27.3205	yes
P0032	m	5-FU+Oxaliplatin-based CRT	WT	no	WT	no	3a	28.4383	no
N0014	m	5-FU-based CRT	WT	no	WT	no	NA	29.0301	yes
FRA0317	m	RT	WT	no	WT	no	NA	31.5945	no
P0138	m	5-FU-based CRT	WT	no	WT	no	3b	33.1068	yes
P0018	f	5-FU-based CRT	WT	no	WT	no	1	33.4685	yes
FRA0600	f	5-FU+Oxaliplatin-based CRT	WT	no	WT	no	2	34.5205	no
P0028	m	5-FU-based CRT	WT	no	WT	no	3a	39.2219	yes
P0129	m	5-FU+Oxaliplatin-based CRT	WT	no	WT	no	1	41.6219	no
P0097	f	5-FU-based CRT	WT	no	WT	no	1	45.9287	no
P0119	f	5-FU-based CRT	WT	no	WT	no	2	47.2767	yes
FRA0239	m	RT	WT	no	WT	no	1	49.841	no
P0017	m	5-FU-based CRT	WT	no	WT	no	2	50.2684	no
P0125	m	5-FU-based CRT	WT	no	WT	no	1	53.9506	yes
P0052	m	5-FU-based CRT	WT	no	WT	no	2	58.915	yes
P1693	f	5-FU-based CRT	WT	no	WT	no	1	59.6054	no
P1744	m	5-FU-based CRT	WT	no	WT	no	2	61.3479	no
P0318	m	5-FU-based CRT	WT	no	WT	no	3	65.4246	no
P0090	f	5-FU-based CRT	WT	no	WT	no	2	73.0191	yes
P0358	m	5-FU-based CRT	WT	no	WT	no	NA	95.7369	no
P0013	f	5-FU+Oxaliplatin-based CRT	WT	no	WT	no	3a	71.6712	no
P0331	m	5-FU-based CRT	WT	no	WT	no	2	2.20274	yes
P0076	m	5-FU-based CRT	WT	no	WT	no	3b	39.0904	yes
P0016	m	5-FU-based CRT	WT	no	WT	no	2	96.6574	yes
P0060	m	5-FU-based CRT	WT	no	WT	no	3b	56.4821	no
FRA0006	m	5-FU+Oxaliplatin-based CRT	WT	no	WT	no	NA	14.0383	no
P0106	f	5-FU-based CRT	WT	no	WT	no	2	4.76712	yes
FRA0478	m	RT	WT	no	WT	no	2	85.5122	no
FRA0329	m	RT	WT	no	WT	no	3	27.9123	no
FRA0549	m	RT	WT	no	WT	no	2	51.3862	no
P0082	m	5-FU+Oxaliplatin-based CRT	WT	no	WT	no	1	89.4903	no
P0161	f	5-FU+Oxaliplatin-based CRT	WT	no	WT	no	3b	38.2027	yes
MG0015	f	5-FU+Oxaliplatin-based CRT	WT	no	WT	no	4	2.9589	yes
P0143	m	5-FU+Oxaliplatin-based CRT	WT	no	WT	no	2	18.8055	yes
KS0012	f	5-FU-based CRT	WT	no	WT	no	1	5.75342	yes
P0046	f	5-FU+Oxaliplatin-based CRT	WT	no	WT	no	2	109.841	yes
P0006	m	5-FU-based CRT	WT	no	WT	no	3a	91.0026	yes
P0010	m	5-FU-based CRT	WT	no	WT	no	3a	120.888	no
RÖ0008	m	5-FU-based CRT	WT	no	WT	no	3	41.5561	no
P0302	m	5-FU+Oxaliplatin-based CRT	WT	no	WT	no	3b	24.1644	yes
P0034	m	5-FU+Oxaliplatin-based CRT	WT	no	WT	no	3	66.8054	no
P0312	f	5-FU-based CRT	WT	no	WT	no	2	3.48493	yes
KS0003	m	5-FU-based CRT	WT	no	WT	no	3b	10.2575	yes
RÖ0020	m	5-FU-based CRT	WT	no	WT	no	4	124.997	no
00177105	f	no preoperative treatment	WT	no	WT	no	NA	7.39725	no
MG0025	m	5-FU+Oxaliplatin-based CRT	WT	no	WT	no	2	8.28492	yes
FRA0087	f	RT	WT	no	WT	no	2	112.109	no
P0025	m	5-FU-based CRT	WT	no	WT	no	1	209.786	no
MG0010	f	5-FU+Oxaliplatin-based CRT	WT	no	WT	no	2	13.1178	yes
P0338	m	5-FU+Oxaliplatin-based CRT	WT	no	WT	no	3b	20.6466	yes
MG0004	m	5-FU+Oxaliplatin-based CRT	WT	no	WT	no	2	22.5534	yes
FRA0299	m	RT	WT	no	WT	no	2	100.142	no
P0039	m	5-FU+Oxaliplatin-based CRT	WT	no	WT	no	3	89.9177	yes
ER0040	m	5-FU-based CRT	WT	no	WT	no	3b	27.5507	yes
P0135	m	5-FU-based CRT	WT	no	WT	no	2	47.7698	no
FRA0598	f	RT	WT	no	WT	no	NA	80.1862	no
RÖ0016	f	5-FU-based CRT	WT	no	WT	no	3	120.394	no
P0054	f	5-FU-based CRT	WT	no	WT	no	3b	63.978	no
FRA0460	f	RT	WT	no	WT	no	4	96.1972	no
P0092	m	5-FU-based CRT	WT	no	WT	no	3	77.852	yes
MG0023	m	5-FU+Oxaliplatin-based CRT	WT	no	WT	no	NA	11.5726	yes
P0096	m	5-FU-based CRT	WT	no	WT	no	3a	63.2547	no
P0071	m	5-FU+Oxaliplatin-based CRT	WT	no	WT	no	3b	50.7945	yes
P0170	m	5-FU+Oxaliplatin-based CRT	WT	no	WT	no	3a	47.8027	yes
P0696	m	5-FU-based CRT	WT	no	WT	no	4	47.8684	no
P0095	m	5-FU-based CRT	WT	no	WT	no	1	75.2876	no
P0024	m	5-FU-based CRT	WT	no	WT	no	3b	103.101	yes
MG0024	m	5-FU-based CRT	WT	no	WT	no	2	9.83013	yes
P0029	f	5-FU-based CRT	WT	no	WT	no	2	98.0711	no
P0009	m	5-FU-based CRT	WT	no	WT	no	2	125.03	yes
ER0050	m	5-FU+Oxaliplatin-based CRT	WT	no	WT	no	3	16.7342	yes
P0168	m	5-FU+Oxaliplatin-based CRT	WT	no	WT	no	3b	36.3945	no
FRA0353	m	RT	WT	no	WT	no	4	105.337	no
P0051	m	5-FU+Oxaliplatin-based CRT	WT	no	WT	no	4	86.104	yes
FRA0398	m	RT	WT	no	WT	no	2	6.44383	no
P0043	f	5-FU+Oxaliplatin-based CRT	WT	no	WT	no	3a	89.03	yes
P0044	m	5-FU+Oxaliplatin-based CRT	WT	no	WT	no	3a	89.03	no
P0248	m	5-FU+Oxaliplatin-based CRT	WT	no	WT	no	3b	35.6383	yes
P0027	f	5-FU-based CRT	WT	no	WT	no	3b	94.6848	no
P0175	f	5-FU-based CRT	WT	no	WT	no	4	36.5917	yes
FRA0394	f	5-FU+Oxaliplatin-based CRT	WT	no	WT	no	4	108.394	no
P0335	m	5-FU-based CRT	WT	no	WT	no	4	23.4739	no
MG0007	m	5-FU-based CRT	WT	no	WT	no	1	6.24657	yes
RÖ0002	m	5-FU-based CRT	WT	no	WT	no	3	117.666	no
RÖ0011	m	5-FU-based CRT	WT	no	WT	no	3	128.416	no
P0309	m	5-FU+Oxaliplatin-based CRT	WT	no	WT	no	4	23.5397	yes
RÖ0022	m	5-FU-based CRT	WT	no	WT	no	3	114.772	no
P0176	m	5-FU-based CRT	WT	no	WT	no	4	35.4739	no
P0294	m	5-FU+Oxaliplatin-based CRT	WT	no	WT	no	4	37.9726	yes
KS0014	m	5-FU-based CRT	WT	no	WT	no	1	23.8027	yes
FRA0184	m	RT	WT	no	WT	no	2	120.164	no
P0104	m	5-FU-based CRT	WT	no	WT	no	2	62.3999	yes
P0012	m	5-FU-based CRT	WT	no	WT	no	3a	134.235	no
ER0036	m	5-FU-based CRT	WT	no	WT	no	4	32.6794	yes
MG0001	f	5-FU+Oxaliplatin-based CRT	WT	no	WT	no	2	7.3315	yes
P0165	m	5-FU-based CRT	WT	no	WT	no	3a	36.3616	yes
P0333	m	5-FU-based CRT	WT	no	WT	no	1	23.6712	yes
P0042	m	5-FU-based CRT	WT	no	WT	no	2	79.3972	no
P0098	m	5-FU-based CRT	WT	no	WT	no	3b	75.1232	no
ER0038	m	5-FU+Oxaliplatin-based CRT	WT	no	WT	no	2	28.0767	yes
P0649	m	5-FU-based CRT	WT	no	WT	no	1	60.0328	no
P0128	m	5-FU-based CRT	WT	no	WT	no	2	61.0191	yes
KS0007	m	5-FU-based CRT	WT	no	WT	no	1	10.6192	yes
FRA0368	f	5-FU-based CRT	WT	no	WT	no	3	108.559	no
P0114	m	5-FU+Oxaliplatin-based CRT	WT	no	WT	no	3a	58.6849	no
P0684	f	5-FU-based CRT	WT	no	WT	no	3	107.704	no
FRA0070	m	RT	WT	no	WT	no	2	122.762	no
P0089	f	5-FU-based CRT	WT	no	WT	no	4	79.6273	yes
FRA0201	f	RT	WT	no	WT	no	3	112.767	no
ER0010	f	5-FU+Oxaliplatin-based CRT	WT	no	WT	no	3	41.9178	yes
P0323	m	5-FU-based CRT	WT	no	WT	no	3b	83.7369	yes
FRA0140	m	5-FU+Oxaliplatin-based CRT	WT	no	WT	no	4	87.5506	no
P0317	f	5-FU-based CRT	WT	no	WT	no	3b	21.5013	no
FRA0474	f	RT	WT	no	WT	no	4	94.5862	no
FRA0236	f	5-FU-based CRT	WT	no	WT	no	4	107.605	no
P0281	f	5-FU+Oxaliplatin-based CRT	WT	no	WT	no	2	32.5479	yes
P0075	m	5-FU+Oxaliplatin-based CRT	WT	no	WT	no	3b	48.5917	yes
P0120	f	5-FU+Oxaliplatin-based CRT	WT	no	WT	no	3a	60.0328	no
P0252	m	5-FU+Oxaliplatin-based CRT	WT	no	WT	no	2	42.2794	yes
P0091	m	5-FU-based CRT	WT	no	WT	no	2	78.2794	no
P0065	m	5-FU+Oxaliplatin-based CRT	WT	no	WT	no	4	60.2301	no
P0001	m	5-FU-based CRT	WT	no	WT	no	4	111.551	yes
P0298	f	5-FU-based CRT	WT	no	WT	no	2	34.0931	no
P0160	m	5-FU-based CRT	WT	no	WT	no	3b	49.0849	yes
P0031	m	5-FU+Oxaliplatin-based CRT	WT	no	WT	no	3b	86.3999	yes
P0002	m	5-FU-based CRT	WT	no	WT	no	4	111.288	no
FRA0180	m	5-FU+Oxaliplatin-based CRT	WT	no	WT	no	3	88.6355	no
P0004	m	5-FU-based CRT	WT	no	WT	no	3	120.69	no
P0064	m	5-FU-based CRT	WT	no	WT	no	3b	60.2629	no
P0485	f	5-FU-based CRT	WT	no	WT	no	3a	75.5177	no
FRA0568	f	RT	WT	no	WT	no	2	81.6985	no
P0287	m	5-FU+Oxaliplatin-based CRT	WT	no	WT	no	3b	36.3287	no
P0288	f	5-FU+Oxaliplatin-based CRT	WT	no	WT	no	3a	36.3287	no
P0151	f	5-FU+Oxaliplatin-based CRT	WT	no	WT	no	4	47.8684	yes
P0144	f	5-FU-based CRT	WT	no	WT	no	2	40.6684	no
MG0013	m	5-FU-based CRT	WT	no	WT	no	NA	13.0192	yes
P0300	m	5-FU+Oxaliplatin-based CRT	WT	no	WT	no	4	23.0466	yes
P0088	m	5-FU-based CRT	WT	no	WT	no	3b	73.1177	no
P0289	m	5-FU-based CRT	WT	no	WT	no	4	33.8301	yes
KS0016	m	5-FU-based CRT	WT	no	WT	no	4	7.72602	yes
P0142	m	5-FU-based CRT	WT	no	WT	no	3a	47.4739	no
FRA0019	f	5-FU+Oxaliplatin-based CRT	WT	no	WT	no	2	89.7533	no
FRA0327	f	RT	WT	no	WT	no	2	105.797	no
OL0001	m	5-FU-based CRT	WT	no	WT	no	4	5.39177	yes
KS0013	m	5-FU+Oxaliplatin-based CRT	WT	no	WT	no	1	23.2767	yes
FRA0105	m	5-FU-based CRT	WT	no	WT	no	4	143.572	no
RÖ0014	f	5-FU-based CRT	WT	no	WT	no	3	126.772	no
P0172	m	5-FU-based CRT	WT	no	WT	no	3b	37.0849	yes
P0086	m	5-FU-based CRT	WT	no	WT	no	2	79.43	no
FRA0576	m	5-FU+Oxaliplatin-based CRT	WT	no	WT	no	2	78.8383	no
FRA0073	m	RT	WT	no	WT	no	2	102.871	no
P0420	m	5-FU-based CRT	WT	no	WT	no	3a	120.888	no
KS0002	f	5-FU-based CRT	WT	no	WT	no	2	18.2794	yes
P0062	m	5-FU+Oxaliplatin-based CRT	WT	no	WT	no	2	47.0794	yes
P0293	m	5-FU-based CRT	WT	no	WT	no	4	37.2493	yes
P0055	m	5-FU-based CRT	WT	no	WT	no	3a	60.0657	yes
P0283	f	5-FU-based CRT	WT	no	WT	no	3b	38.0383	no
P0130	m	5-FU-based CRT	WT	no	WT	no	2	47.3753	yes
P0132	m	5-FU+Oxaliplatin-based CRT	WT	no	WT	no	3b	50.4986	yes
FRA0091	m	5-FU+Oxaliplatin-based CRT	WT	no	WT	no	2	110.926	no
P0093	f	5-FU-based CRT	WT	no	WT	no	4	75.4848	yes
P0350	m	5-FU-based CRT	WT	no	WT	no	3a	12	yes
P0919	m	5-FU-based CRT	WT	no	WT	no	4	115.956	no
P0087	m	5-FU-based CRT	WT	no	WT	no	2	78.904	no
P0158	f	5-FU+Oxaliplatin-based CRT	WT	no	WT	no	4	48.4931	yes
P0159	m	5-FU-based CRT	WT	no	WT	no	4	49.4465	yes
P0579	f	5-FU-based CRT	WT	no	WT	no	3	78.0164	no
KS0015	m	5-FU+Oxaliplatin-based CRT	WT	no	WT	no	3a	7.10136	yes
MG0021	f	5-FU+Oxaliplatin-based CRT	WT	no	WT	no	3	12.5918	yes
P0310	f	5-FU+Oxaliplatin-based CRT	WT	no	WT	no	3b	23.9671	yes
P0308	f	5-FU+Oxaliplatin-based CRT	WT	no	WT	no	3	25.9726	yes
P0105	m	5-FU-based CRT	WT	no	WT	no	2	67.6931	no
P0821	m	5-FU-based CRT	WT	no	WT	no	3a	119.145	no
FRA0420	f	5-FU-based CRT	WT	no	WT	no	2	95.0465	no
P0100	f	5-FU-based CRT	WT	no	WT	no	3a	72.7232	yes
MG0005	m	5-FU-based CRT	WT	no	WT	no	4	22.2246	yes
FRA0005	m	5-FU+Oxaliplatin-based CRT	WT	no	WT	no	4	85.9725	no
ER0033	f	5-FU-based CRT	WT	no	WT	no	4	31.5945	yes
02225794	m	no preoperative treatment	WT	no	WT	no	NA	12.6246	no
15821315	m	no preoperative treatment	WT	no	WT	no	NA	11.6383	no
11106492	f	5-FU+Oxaliplatin-based CRT	WT	no	WT	no	2	8.77807	no
15849368	m	no preoperative treatment	WT	no	WT	no	NA	11.5397	no
13131400	m	no preoperative treatment	WT	no	WT	no	NA	14.7288	no
01417614	f	no preoperative treatment	WT	no	WT	no	NA	10.2246	no
00812692	m	no preoperative treatment	WT	no	WT	no	NA	4.43835	no
1550140X	m	no preoperative treatment	WT	no	WT	no	NA	21.4685	no
15311112	m	no preoperative treatment	WT	no	WT	no	NA	31.463	no
P3399	f	no preoperative treatment	WT	no	WT	no	NA	30.1808	no
15276996	f	no preoperative treatment	WT	no	WT	no	NA	32.4164	no
P3318	m	5-FU-based CRT	WT	no	WT	no	2	41.4246	no
P3229	m	5-FU+Oxaliplatin-based CRT	WT	no	WT	no	2	47.1452	no
P2504	m	5-FU+Oxaliplatin-based CRT	WT	no	WT	no	2	75.6164	no
P1272	f	5-FU+Oxaliplatin-based CRT	WT	no	WT	no	2	86.3342	no
P0329	f	5-FU+Oxaliplatin-based CRT	WT	no	WT	no	3a	20.0219	yes
RÖ0004	f	5-FU-based CRT	WT	no	WT	no	NA	7.00273	no
ER0043	m	5-FU-based CRT	WT	no	WT	no	4	23.3753	yes
