# Supplementary material for: Pan‐ERBB Inhibitors Synergize With KRAS Inhibitors in Rectal Cancer
Source: United European Gastroenterol J. 2025 Sep 16;13(9):1690–702. doi: 10.1002/ueg2.70086 (PMC12605991; doi:10.1002/ueg2.70086)
Supplement: Supplementary file 8 — Table S2 [file UEG2-13-1690-s002.xlsx]

## Sheet: primary cell lines
cell line	tumor origin	Microsatellitenstatus	KRAS Status (Panel Seq)	KRAS mut	TP53 mut	TP53 mut type
HROC111 T4 M1	Left colon	MSS	mut (AS 13: GGC -> CGC)	G13R	R273C	MISSENSE
HROC147 T0 M1	Left colon	MSI-L	wt/mut (AS 12: GGT-> GTT)	G12V	R282W	MISSENSE
HROC300 T2 M1	Rectum	MSS	mut (AS 12: GGT -> GAT)	G12D	wt	-
HROC402_Met1	Liver (Rectum)	nd	wt/mut (AS 13: GGC-> GAC)	G13D	I195N	MISSENSE
GOE-READ 126	Sigma	nd	mut (AS 61: CAA → CAC)	Q61H	993+1G>A	SPLICE
GOE-READ 139	Rectum	nd	mut (AS 12: GGT -> AGT)	G12S	993+1G>A	SPLICE
GOE-READ 169	Rectum	nd	wt/mut (AS 12: GGT-> GTT)	G12D	E343fs	TRUNC
