# Supplementary material for: Pan‐ERBB Inhibitors Synergize With KRAS Inhibitors in Rectal Cancer
Source: United European Gastroenterol J. 2025 Sep 16;13(9):1690–702. doi: 10.1002/ueg2.70086 (PMC12605991; doi:10.1002/ueg2.70086)
Supplement: Supplementary file 9 — Table S3 [file UEG2-13-1690-s009.xlsx]

## Sheet: RNAseq_sotorasib_rlog_normalize
	DMSO_24h_1	DMSO_24h_2	DMSO_24h_3	Soto_24h_1	Soto_24h_2	Soto_24h_3	DMSO_6d_1	DMSO_6d_2	DMSO_6d_3	Soto_6d_1	Soto_6d_2	Soto_6d_3	DMSO_10d_1	DMSO_10d_2	DMSO_10d_3	Soto_10d_1	Soto_10d_2	Soto_10d_3
ENSG00000000003	9.27811	9.27589	9.15117	9.73078	9.64162	9.49847	9.39665	9.35041	9.38847	9.50009	9.39852	9.48334	9.54	9.36206	9.77361	9.76007	9.6875	9.67424
ENSG00000000005	1.86832	1.87248	1.89449	1.92258	2.08977	1.89203	4.36175	4.34024	4.34533	4.47838	4.49657	4.63327	4.99277	4.82228	4.9739	4.78389	4.80947	4.84522
ENSG00000000419	10.6658	10.6081	10.6469	10.3029	10.3205	10.211	10.6073	10.6525	10.6332	10.6782	10.7491	10.8302	10.5547	10.5999	10.5854	10.6297	10.5358	10.732
ENSG00000000457	8.24923	8.22669	8.19604	8.39478	8.30196	8.23627	8.0816	7.93473	7.97786	7.93624	7.91322	7.89944	8.01244	8.26374	8.1303	8.06904	8.20238	8.05462
ENSG00000000460	8.36661	8.30599	8.47354	7.60807	7.70034	7.5037	8.23071	8.25206	8.14921	8.32974	8.55748	8.40108	7.71375	7.39769	7.61008	7.72204	7.9627	8.38485
ENSG00000000938	5.89004	5.92106	6.01767	6.71482	6.74189	6.87304	4.66268	4.62733	4.65443	4.76324	4.80883	4.80435	5.21391	4.96802	5.36662	4.98169	5.16506	5.0844
ENSG00000000971	0	0	0	0	0	0	0	0	0	0	0	0	0	0	0	0	0	0
ENSG00000001036	11.3985	11.5338	11.2673	11.1078	11.182	11.1694	11.4294	11.4882	11.4532	11.5243	11.6294	11.4834	11.5167	11.5214	11.4677	11.5121	11.4977	11.6073
ENSG00000001084	11.155	11.0269	11.1005	10.9751	10.9947	10.9198	10.8909	10.9459	10.79	11.0096	11.055	10.9853	10.8629	11.1538	10.8346	11.1384	10.9451	11.0683
ENSG00000001167	9.37998	9.29405	9.31896	9.34295	9.3423	9.25379	9.25934	9.19885	9.14815	9.37199	9.3974	9.39743	9.39369	9.38954	9.32088	9.55312	9.35489	9.38111
ENSG00000001460	7.91373	7.95787	8.13106	8.29194	8.21351	8.25787	7.88717	8.01574	8.01718	7.93286	7.99827	8.07688	7.95939	8.1875	8.0319	8.1666	8.05193	8.04524
ENSG00000001461	10.342	10.3885	10.3008	10.3088	10.3652	10.3628	10.3097	10.2554	10.1356	10.2847	10.2458	10.2974	10.3102	10.2926	10.3982	10.6033	10.4628	10.5013
ENSG00000001497	10.3969	10.5085	10.4416	9.73205	9.79977	9.67863	10.2195	10.2361	10.1409	10.3172	10.4006	10.3404	10.0052	9.61297	9.69934	10.2155	10.0528	10.2313
ENSG00000001561	8.10267	8.05951	8.10163	8.17793	8.18499	8.21001	8.10097	8.02584	8.08734	8.22481	8.26642	8.36217	8.23178	8.36925	8.47837	8.76172	8.39145	8.44255
ENSG00000001617	9.72395	9.75936	9.70091	10.1927	10.1983	10.3036	9.46764	9.27874	9.4124	9.4607	9.45316	9.48882	9.73222	9.84718	9.94005	9.89788	9.7239	9.66663
ENSG00000001626	10.2813	10.4411	10.0895	9.50346	9.62412	9.56392	11.0346	10.9003	10.816	10.6375	10.5215	10.518	11.2194	10.6378	10.9677	10.3852	11.3512	11.1727
ENSG00000001629	10.2149	9.98775	10.0406	10.3615	10.3033	10.1644	10.1001	10.0294	9.8819	10.1834	10.1439	10.1265	9.97913	10.0305	9.96786	10.0908	10.2223	10.0928
ENSG00000001630	12.1827	12.1604	12.0184	11.5283	11.7117	11.5881	12.6393	12.6414	12.5384	12.5645	12.563	12.574	12.8483	13.1047	12.8046	11.9281	12.5393	12.5176
ENSG00000001631	9.85309	9.91712	9.84191	9.94115	9.83802	9.83429	9.54811	9.53167	9.49057	9.60858	9.57865	9.78991	9.59488	9.5317	9.59738	9.81129	9.61442	9.71671
ENSG00000002016	8.55435	8.6428	8.59433	8.58107	8.43422	8.66654	7.80382	7.80303	8.16621	7.65791	7.93386	7.93935	7.56433	7.79	7.90678	8.13269	8.30015	7.9856
ENSG00000002079	3.14908	2.82454	2.82026	2.89396	3.23848	2.99302	2.38729	2.41412	2.4163	2.50619	2.46318	2.40311	2.9014	2.8893	2.72161	2.73062	2.6881	2.77614
ENSG00000002330	9.2827	9.34043	9.23107	9.43163	9.58666	9.41134	9.32227	9.23591	9.36887	9.25361	9.2322	8.94053	9.46777	9.62088	9.60373	9.26569	9.37299	9.39079
ENSG00000002549	10.8043	10.7425	10.752	10.2071	10.3876	10.2691	11.1413	11.3513	11.0784	10.9979	11.1601	10.942	11.1106	10.8623	11.0924	10.8427	11.1948	11.1367
ENSG00000002586	12.4478	12.4954	12.5387	13.0412	13.0962	13.1597	12.3388	12.3439	12.5181	12.0861	12.0914	12.0354	12.4631	12.3676	12.4985	12.4208	12.1091	12.1324
ENSG00000002587	8.18996	7.85709	8.05496	7.49681	7.8865	7.76812	8.22673	8.23048	7.98136	8.11146	8.27648	8.6419	8.05575	8.16	7.78825	8.22296	8.28346	8.12861
ENSG00000002726	11.3925	11.3982	11.3532	11.7643	11.7428	11.7606	11.6933	11.7012	11.7099	11.4672	11.4812	11.4023	12.4504	12.6605	12.7299	12.2241	11.9286	11.7613
ENSG00000002745	0.457594	0.502534	0.558282	0.492216	0.47566	0.458032	-0.14251	-0.139759	-0.131741	-0.122252	-0.142416	-0.132288	0.20403	0.205097	0.266318	0.218802	0.227012	0.24052
ENSG00000002746	0.976427	1.11607	0.98037	1.08069	0.980487	1.06902	2.14961	2.06977	2.07648	2.2984	2.07737	2.0832	0.868615	1.06415	0.866963	0.866202	0.8735	1.05635
ENSG00000002822	9.75733	9.61464	9.74006	9.00286	8.89397	9.04979	9.81738	10.055	9.82206	9.29407	9.19674	9.06162	9.47266	10.3442	9.44068	8.90096	9.37718	9.38087
ENSG00000002834	13.6228	13.6609	13.5851	13.7654	13.8151	13.7576	13.688	13.6726	13.6242	13.7206	13.6998	13.5811	14.021	14.1248	13.944	13.817	13.855	13.8243
ENSG00000002919	8.76496	9.00894	8.86026	8.79331	8.92656	8.89726	9.00003	8.81782	8.81699	8.86217	8.92823	9.15226	9.09154	8.97541	8.92921	8.97997	8.92867	8.97053
ENSG00000002933	9.34298	9.40237	9.23616	10.2733	10.0169	10.0848	9.99349	9.94425	9.98587	9.48858	9.51782	9.53751	10.5147	10.5944	10.6085	10.28	10.1446	9.73396
ENSG00000003056	11.6049	11.5491	11.568	11.3766	11.3816	11.341	11.5122	11.5362	11.5193	11.4589	11.5345	11.551	11.5534	11.556	11.4749	11.6191	11.5958	11.6141
ENSG00000003096	3.96736	3.82675	3.87189	3.97937	3.89207	3.90568	4.49714	4.45268	4.45579	4.49765	4.54501	4.54168	4.66539	4.70632	4.83719	5.13957	4.81688	4.87605
ENSG00000003137	-0.630464	-0.630258	-0.607847	-0.630812	-0.585055	-0.60696	0.874893	0.880839	0.916322	0.891056	0.875077	0.89905	0.228021	0.229083	0.228098	0.285528	0.258098	0.277662
ENSG00000003147	8.64401	8.51759	8.44674	9.50116	9.33325	9.31168	8.94604	9.11966	8.96714	9.22217	9.25161	9.53312	9.66767	9.50019	9.29159	9.92553	9.51618	9.30907
ENSG00000003249	7.958	7.95323	7.89713	8.40406	8.28724	8.34889	8.74538	8.81421	8.68994	8.65978	8.52545	8.38635	9.14972	9.16722	8.8844	8.65128	8.93783	8.809
ENSG00000003393	9.23806	9.23929	9.18846	9.46551	9.3892	9.33934	9.15142	9.12523	8.94343	9.17267	9.13748	9.08151	9.2397	9.17365	9.15422	9.33698	9.29597	9.25102
ENSG00000003400	8.6851	8.47639	8.60029	9.39572	9.141	9.34063	8.55092	8.64531	8.5493	8.9047	8.97049	8.69395	8.87526	8.67657	9.02064	9.222	8.98092	9.03936
ENSG00000003402	10.6063	10.6304	10.6234	10.956	10.916	10.898	10.5824	10.6011	10.5958	10.7459	10.8302	10.8735	11.0952	10.9938	11.4195	11.1751	11.0688	11.0865
ENSG00000003436	8.42063	8.44175	8.36516	9.15211	9.15387	9.20452	8.58293	8.5735	8.37345	9.08446	8.82145	9.01034	8.98822	8.98424	9.35993	9.14976	9.01142	9.11026
ENSG00000003509	8.60055	8.42126	8.73662	8.26955	8.29334	8.21108	8.39847	8.31956	8.41406	8.27857	8.35035	8.52811	7.99812	8.05184	7.93757	8.06827	8.09852	8.19094
ENSG00000003756	10.8766	10.9334	11.1714	11.2973	11.1759	11.4412	10.6521	10.7057	10.7838	10.4128	10.5442	10.883	10.8751	10.7901	11.0345	10.8136	10.8452	10.7153
ENSG00000003987	3.86858	3.94223	3.85527	3.89657	3.74557	4.18194	3.92255	3.94142	4.13668	3.90035	3.91517	3.99975	3.13521	2.92792	2.94103	3.02353	2.98667	2.94818
ENSG00000003989	7.82919	7.56496	7.42923	6.7172	6.81589	6.63132	8.43727	8.39841	8.21954	8.11911	7.80392	7.84846	8.37813	8.22762	7.83716	7.75629	8.60445	8.23415
ENSG00000004059	11.5705	11.6548	11.5868	11.7571	11.8738	11.8019	11.6421	11.6463	11.7049	11.6019	11.6184	11.4515	11.7965	11.6517	11.728	11.9318	11.6189	11.6871
ENSG00000004139	10.3018	10.4511	10.4996	9.82338	9.84144	9.909	10.0695	10.0959	10.0786	10.4473	10.3834	10.377	10.0853	9.83962	9.76678	10.14	10.2193	10.4783
ENSG00000004142	12.0995	12.0655	12.0172	11.6395	11.6971	11.6006	12.0167	11.9969	11.9911	12.0005	11.8946	11.8624	11.8439	11.8396	11.6596	11.7006	11.8744	11.8929
ENSG00000004399	7.93879	8.22809	8.32044	7.30432	7.63245	6.95582	9.75546	9.89564	10.1474	8.74882	8.54467	8.42269	12.0513	12.73	12.3338	9.6865	10.4136	9.81062
ENSG00000004455	11.9838	11.9929	12.0146	11.382	11.4354	11.349	12.1676	12.1147	12.1584	12.1577	12.139	12.1324	11.9237	11.9643	11.9205	11.8657	11.9936	12.1663
ENSG00000004468	5.48584	5.46033	5.46086	7.52545	7.22885	7.14576	3.79571	3.76808	3.90964	3.92082	4.03512	3.83155	4.23487	4.1121	4.42885	4.63602	4.38904	4.35613
ENSG00000004478	11.915	11.9659	11.9224	11.2015	11.2807	11.1369	12.3884	12.3484	12.3433	12.451	12.4105	12.3425	12.55	12.4975	12.4202	12.5227	12.4738	12.5232
ENSG00000004487	12.0188	11.9914	11.9564	11.7394	11.875	11.7078	11.9195	11.9257	11.9102	11.9519	11.8634	11.8263	11.8539	11.588	11.553	11.661	11.7234	11.752
ENSG00000004534	10.2678	10.2516	10.4859	10.2364	10.1186	10.277	9.94649	9.99082	10.1814	9.92008	9.99171	10.1996	10.0661	10.0336	9.95893	10.0117	10.0081	9.98545
ENSG00000004660	6.9867	7.07141	7.16196	6.37401	6.4494	6.46779	7.31486	7.37836	7.373	7.13588	7.2036	7.0306	7.12496	7.10204	6.88497	6.62235	7.21342	6.97654
ENSG00000004700	9.74573	9.71084	9.59699	9.2469	9.54426	9.37395	9.28391	9.36975	9.21606	9.4807	9.73185	9.54129	8.8507	8.63058	8.86135	9.2916	9.01824	9.37534
ENSG00000004766	9.32109	9.16896	9.09294	9.38251	9.09658	9.33308	9.03545	8.91646	8.91269	9.2573	9.28713	9.19898	8.67946	8.70276	8.87521	9.22105	9.30934	9.02789
ENSG00000004776	1.31121	1.37892	1.32824	1.48499	1.34788	1.37868	2.4298	2.48837	2.42573	2.43055	2.396	2.39381	0.650166	0.616291	0.632908	0.649651	0.654982	0.668213
ENSG00000004777	7.97364	8.01217	8.06347	7.62309	8.35777	8.09539	7.87935	7.76212	7.91191	7.62276	7.94547	7.49025	7.50976	7.23364	7.88499	7.13187	7.93225	8.02419
ENSG00000004779	11.091	11.15	10.9986	10.4541	10.5969	10.4985	11.1508	11.2122	11.2862	11.1312	11.1561	11.0692	11.0008	10.9759	10.9552	10.6865	10.9286	11.0808
ENSG00000004799	6.44462	6.21575	6.31492	8.34083	7.84938	7.83699	5.59293	5.57503	5.58722	5.77831	5.83947	5.78851	6.29873	6.16455	6.54384	7.02194	6.44968	6.33379
ENSG00000004809	-1.1077	-1.10674	-1.10887	-1.05138	-1.10883	-1.10678	1.76194	1.69039	1.69557	1.6563	1.65695	1.65633	4.32882	3.9884	4.23604	3.73154	3.87406	3.76607
ENSG00000004838	1.5912	1.61902	1.70726	1.56531	1.65123	1.69024	1.54811	1.63842	1.54158	1.54121	1.5494	1.55296	2.34021	2.4553	2.38878	2.39644	2.39238	2.37206
ENSG00000004846	3.25966	3.40141	3.28824	3.14832	3.34766	3.22334	3.16887	3.20413	3.21617	3.17687	3.20619	3.14511	2.57269	2.62551	2.68426	2.70359	2.75215	2.81447
ENSG00000004848	5.48062	5.24459	5.26485	5.60169	5.3961	5.50337	5.31244	5.30336	5.37714	5.29097	5.31513	5.22954	4.51147	4.54421	4.38928	4.84451	4.68596	4.55231
ENSG00000004864	10.7191	10.6297	10.6192	10.3692	10.4158	10.3249	10.432	10.3431	10.2492	10.5673	10.5736	10.5986	9.88694	9.89294	9.92695	10.2134	10.1896	10.2518
ENSG00000004866	9.60401	9.53078	9.466	9.43099	9.39092	9.25419	9.71176	9.59863	9.67435	9.71959	9.6512	9.71354	9.68285	9.63988	9.47143	9.51351	9.68489	9.87398
ENSG00000004897	10.6802	10.5482	10.7403	10.2448	10.3805	10.4039	10.6178	10.4238	10.184	10.8639	10.6625	10.8019	10.1452	9.87271	9.86292	10.3057	10.416	10.4607
ENSG00000004939	0.907943	0.960882	0.926004	0.903537	0.882953	0.984645	0.966366	0.940633	0.941852	0.941429	0.94268	0.958131	1.10893	1.13803	1.17532	1.20207	1.15959	1.13551
ENSG00000004948	1.37465	1.35393	1.38957	1.36685	1.43089	1.40357	0.892063	0.896288	0.888472	0.90284	0.889446	0.891769	0.897829	0.866561	0.898626	0.897211	0.92733	0.920115
ENSG00000004961	9.33694	9.43598	9.37261	9.2478	9.16514	9.16183	9.54418	9.45575	9.46299	9.47185	9.47256	9.59594	9.43201	9.42475	9.425	9.48219	9.38271	9.59044
ENSG00000004975	9.93532	9.83408	9.92696	9.9196	9.89182	9.90654	9.90159	10.0479	10.0018	10.0502	9.98937	9.86464	10.4169	10.3746	10.3019	10.3704	10.3304	10.2474
ENSG00000005001	5.31888	5.47022	5.43615	5.83694	5.65225	6.04453	5.14228	5.15196	5.08376	5.11745	5.21211	5.31107	5.42692	5.6659	5.92753	5.87064	5.81575	5.53702
ENSG00000005007	12.4928	12.5288	12.4549	12.3116	12.3466	12.2685	12.4966	12.3963	12.4064	12.574	12.4721	12.3263	12.4402	12.314	12.2857	12.406	12.4429	12.4785
ENSG00000005020	10.0398	10.0234	9.89713	10.1791	10.1271	10.0046	9.79635	9.75835	9.66618	9.88019	9.95898	10.1591	9.9891	10.1659	10.0391	10.3079	9.85902	10.1115
ENSG00000005022	13.0135	13.0581	12.9758	12.6149	12.82	12.6392	13.0795	13.0811	13.144	12.8726	12.8907	12.7621	12.8707	12.9851	12.8132	12.311	12.7516	12.8495
ENSG00000005059	6.98588	7.15192	7.18904	6.38273	6.70558	6.93441	7.25814	7.1683	7.31312	7.36838	7.49534	7.31111	7.03495	6.45212	6.46552	7.09782	7.06142	7.38083
ENSG00000005073	8.32321	8.39119	8.26217	7.82807	7.90215	7.81832	8.25473	8.2173	8.14657	8.08272	8.0876	7.98502	7.81348	7.81412	7.49907	7.60677	8.04266	7.8853
ENSG00000005075	10.4443	10.4775	10.4919	10.4482	10.4811	10.3986	10.3387	10.2658	10.3957	10.3238	10.2981	10.1422	10.4379	10.355	10.4748	10.2899	10.1995	10.2962
ENSG00000005100	9.82156	9.94196	9.87106	9.24159	9.25846	9.30644	9.90944	9.7643	9.73349	9.91752	9.81252	9.96614	9.35873	9.48631	9.28112	9.2961	9.62821	9.83736
ENSG00000005102	0	0	0	0	0	0	-1.48271	-1.4831	-1.47139	-1.48283	-1.48247	-1.48282	0	0	0	0	0	0
ENSG00000005108	-1.96321	-1.96276	-1.96382	-1.96405	-1.96374	-1.95305	0	0	0	0	0	0	-1.48676	-1.44728	-1.48654	-1.48694	-1.48938	-1.48844
ENSG00000005156	10.322	10.1268	10.1708	9.55446	9.71724	9.6647	9.77873	9.61347	9.55234	9.9961	9.92542	10.0686	9.58461	9.60985	9.424	9.57453	9.61284	9.8109
ENSG00000005175	9.92059	9.81487	9.86055	9.60206	9.67622	9.60014	9.76871	9.79371	9.70096	9.82931	9.99984	9.88938	9.50043	9.51188	9.4161	9.68158	9.51904	9.78369
ENSG00000005187	5.23645	4.8665	5.05726	4.90929	5.23718	5.20428	5.51899	5.51155	5.53516	5.4534	5.35686	5.41275	5.91549	5.70151	5.71051	5.71266	5.71831	5.51186
ENSG00000005189	6.53767	6.62656	6.76562	6.23492	6.39475	6.2962	6.27148	6.16398	6.33586	6.36015	6.41414	6.42346	5.90482	5.71909	6.14189	6.31466	6.00138	6.46543
ENSG00000005194	10.576	10.6664	10.594	10.2606	10.3885	10.3352	10.6283	10.6276	10.6209	10.622	10.6273	10.5558	10.2835	10.2832	10.1566	10.312	10.3362	10.4613
ENSG00000005206	11.6474	11.7918	12.1414	11.7431	11.7827	11.917	11.53	11.607	11.7812	11.2507	11.4012	11.3525	11.4954	11.4284	11.644	11.3729	11.7139	11.5812
ENSG00000005238	6.47409	6.43813	6.52774	7.16205	6.96684	7.10128	6.85156	7.05378	6.83833	6.77837	6.936	6.92678	8.11051	8.26693	8.13717	7.95622	7.62831	7.51592
ENSG00000005243	2.51497	2.65338	2.71363	2.60144	2.6536	2.66932	2.56897	2.62193	2.61866	2.60396	2.6489	2.56729	3.45717	3.53071	3.58244	3.53498	3.59142	3.4205
ENSG00000005249	-1.46988	-1.4852	-1.47088	-1.48732	-1.48682	-1.48523	-0.625267	-0.62536	-0.625266	-0.602153	-0.625202	-0.617503	-0.531987	-0.525724	-0.552315	-0.532341	-0.536928	-0.5527
ENSG00000005302	9.17724	9.2837	9.26242	9.29969	9.40265	9.33175	8.87498	8.75436	8.90753	8.82082	8.67078	8.96544	8.89834	8.79636	8.96016	8.86215	8.88342	8.83664
ENSG00000005339	11.0584	11.1962	10.9952	11.4817	11.3125	11.3777	11.1463	10.9138	11.0848	11.2564	11.1313	10.8882	11.3815	11.6804	11.3013	11.3636	11.3146	11.2185
ENSG00000005379	6.73595	6.84474	7.67393	7.20088	7.14656	6.95887	6.8674	7.0167	7.03173	6.8212	6.76532	7.38173	7.26687	7.0474	7.75089	7.12702	7.48731	7.64613
ENSG00000005381	0.420302	0.328265	0.370138	0.327188	0.370797	0.328248	0.555566	0.57674	0.555568	0.578656	0.581565	0.555506	1.06966	1.05736	1.02985	1.14246	1.04403	1.07963
ENSG00000005421	2.76883	2.75237	2.75331	2.94336	2.8528	3.30865	0.550151	0.548747	0.550617	0.545607	0.563735	0.53756	0.577433	0.551697	0.558077	0.55018	0.694339	0.549517
ENSG00000005436	7.96568	8.36089	8.19891	7.4548	7.7351	7.42051	8.34836	8.00746	8.03434	8.15857	8.2913	8.00813	7.77142	7.72204	7.62885	7.58304	8.22442	7.99226
ENSG00000005448	7.67429	7.59839	7.60793	7.42051	7.61856	7.55815	7.85446	7.87189	7.998	7.62187	7.57487	7.41072	8.59335	8.37635	8.19887	7.825	8.06787	8.13226
ENSG00000005469	8.00925	8.16901	8.18673	8.37988	8.40633	8.32712	7.9536	7.84034	7.95721	7.9452	8.0052	8.08174	7.59779	7.40323	7.71671	7.93513	7.70798	7.71591
ENSG00000005471	4.09453	3.84924	3.79981	4.04046	3.61214	3.72267	4.06856	4.1752	3.93799	3.88208	3.89335	4.02936	3.41575	3.44376	3.38531	3.38818	3.3017	3.31065
ENSG00000005483	10.3805	10.3814	10.3264	10.8522	10.6999	10.7513	10.4144	10.2441	10.1744	10.6683	10.4429	10.4959	10.5908	10.5573	10.6607	10.972	10.7232	10.734
ENSG00000005486	10.6919	10.8359	10.713	10.669	10.8138	10.824	10.7122	10.8047	10.8452	10.705	10.7265	10.6744	10.8863	11.0019	11.0638	11.1219	10.835	10.8558
ENSG00000005513	0	0	0	0	0	0	0	0	0	0	0	0	-1.48534	-1.48328	-1.48517	-1.4576	-1.48732	-1.48661
ENSG00000005700	10.4816	10.4074	10.2968	10.2892	10.3201	10.1994	10.2609	10.2434	10.1437	10.3081	10.4809	10.5177	10.0625	10.3847	10.1661	10.4297	10.2315	10.3233
ENSG00000005801	9.87035	9.64449	9.87281	9.67566	9.48374	9.68242	9.24998	9.38063	9.41184	9.30043	9.05947	9.46448	9.39953	9.44106	9.28862	9.14866	9.25009	9.30496
ENSG00000005810	11.0468	11.1659	10.7179	10.6862	10.8253	10.4031	11.4307	11.1412	11.1437	11.237	10.7835	10.9077	11.0279	11.1183	10.6514	10.5427	10.8828	10.6378
ENSG00000005812	10.6812	10.7392	10.6856	11.0063	10.9476	10.8992	10.7245	10.7149	10.655	10.6878	10.7201	10.6646	11.0589	11.1856	11.2256	10.9137	11.0224	10.9706
ENSG00000005844	-1.08114	-1.07978	-1.08256	-1.01455	-1.06803	-1.07984	-0.968824	-0.977092	-0.977008	-0.97704	-0.968447	-0.96912	-0.543259	-0.541521	-0.499661	-0.543367	-0.526155	-0.470239
ENSG00000005882	10.2591	10.1793	10.1787	11.1094	11.0014	11.0544	10.1499	10.1331	10.0818	10.1663	10.0541	10.1205	10.4399	9.9244	10.83	11.1571	10.7487	10.5876
ENSG00000005884	11.3975	11.4908	11.3005	11.7417	11.7494	11.6865	11.8981	11.9378	11.8267	11.8765	11.8761	11.8229	12.7132	12.94	12.6616	12.3784	12.4302	12.2565
ENSG00000005889	9.89484	9.96715	9.65483	9.84037	10.0328	9.84123	9.6653	9.75674	9.57661	9.7809	9.63774	10.0035	9.6445	9.72815	9.6696	9.58385	9.71464	9.74545
ENSG00000005893	10.1343	10.1121	10.0627	10.4499	10.3631	10.3089	10.0927	10.1414	9.98956	10.1573	10.2208	10.2886	10.1543	10.3035	10.296	10.6279	10.239	10.2203
ENSG00000005961	2.45707	2.63832	2.42934	2.50079	2.41028	2.57571	3.9124	3.88335	3.93301	3.87256	3.87074	3.80725	4.24428	4.04825	4.04135	3.90885	4.1258	4.505
ENSG00000005981	1.89386	1.81305	1.91755	2.05055	1.80687	1.79136	2.18969	2.28913	2.23851	2.22256	2.21619	2.2006	2.14965	2.2015	2.13609	2.33733	2.19773	2.24562
ENSG00000006007	11.5973	11.4388	11.4068	11.7841	11.7665	11.7171	11.4287	11.4925	11.371	11.4653	11.5194	11.4229	11.7042	11.6552	11.8122	11.7751	11.5398	11.5135
ENSG00000006015	9.623	9.61764	9.67232	9.18809	9.32014	9.32882	9.28593	9.26896	9.28617	9.285	9.39106	9.00138	9.38858	9.24399	9.35901	9.55949	9.49235	9.4541
ENSG00000006016	4.56518	4.77133	4.79436	4.35875	4.5295	4.56387	3.6919	3.71406	3.70675	3.69715	3.79689	3.82633	3.571	3.49838	3.51824	3.59735	3.65439	3.565
ENSG00000006025	10.5285	10.4918	10.7771	10.8825	10.7963	11.0733	9.8885	10.1104	10.2203	9.77158	9.96098	10.0969	10.0225	9.91876	10.2408	10.0611	10.0816	10.0614
ENSG00000006042	10.1363	10.1112	10.1044	10.4044	10.5131	10.4321	10.1634	10.1025	10.1474	10.2163	10.2102	10.1245	9.87356	9.43243	9.9727	10.2081	10.0662	10.0955
ENSG00000006047	10.0537	10.1044	10.3292	9.69752	10.0056	10.1033	9.65615	9.7076	9.81662	9.16112	9.11894	9.11729	9.17698	9.22495	9.33228	8.87699	9.18619	9.16951
ENSG00000006062	9.88451	9.97077	9.87262	10.3473	10.3844	10.4412	9.48018	9.37582	9.59781	9.67947	9.70539	9.73007	9.56164	9.44972	9.45315	10.0007	9.49161	9.61285
ENSG00000006071	2.77682	2.3891	2.52037	2.3772	2.49996	2.5093	1.1491	1.25922	1.15689	1.14895	1.1569	1.14897	0.50356	0.51124	0.445384	0.464765	0.444278	0.466728
ENSG00000006116	0	0	0	0	0	0	0	0	0	0	0	0	0	0	0	0	0	0
ENSG00000006118	8.10816	8.17704	8.41818	8.10819	8.12456	8.52275	8.9704	9.0885	8.91333	9.14496	9.02218	8.91151	9.40914	9.48626	9.30043	9.52383	9.87489	9.81373
ENSG00000006125	12.5604	12.5374	12.4164	12.4637	12.4769	12.3364	12.6788	12.583	12.4746	12.8127	12.775	12.7572	12.6983	12.5031	12.4296	13.0023	12.6836	12.7446
ENSG00000006128	0	0	0	0	0	0	0	0	0	0	0	0	0	0	0	0	0	0
ENSG00000006194	9.84295	9.96509	9.93504	9.95211	9.9153	9.94804	10.1065	9.8912	10.0224	9.90418	9.75209	9.69582	10.156	10.3822	10.1443	10.1336	10.1675	10.05
ENSG00000006210	6.36042	6.56641	6.30871	7.02453	7.03077	6.91256	7.59559	7.69181	7.6713	8.03888	8.09776	8.02524	8.52959	8.66272	8.8246	8.74085	8.68766	8.3027
ENSG00000006282	10.0902	10.3672	10.2578	10.5256	10.4581	10.622	10.2316	10.3707	10.2931	10.2224	10.4303	10.4836	10.7849	10.599	11.0661	11.005	10.9452	10.5873
ENSG00000006283	-1.50362	-1.5028	-1.50471	-1.49071	-1.50458	-1.48257	-0.539033	-0.544465	-0.553368	-0.553411	-0.553279	-0.539318	1.04842	1.08638	1.03153	0.994598	1.03462	1.01546
ENSG00000006327	10.8312	10.9318	10.7817	10.8467	10.9976	10.8979	11.2623	11.2956	11.2355	11.3413	11.4897	11.1067	11.6482	12.0877	11.5803	11.4764	11.4744	11.5154
ENSG00000006377	0.367298	0.467934	0.409783	0.407878	0.366843	0.367697	-1.96222	-1.96241	-1.96222	-1.96228	-1.96209	-1.9594	-0.309595	-0.359772	-0.360446	-0.360545	-0.333494	-0.345746
ENSG00000006432	9.87044	9.96057	9.8562	9.92679	9.95808	9.99771	9.76032	9.71462	9.5946	10.0708	9.93327	9.81562	9.66832	10.0657	9.82218	9.83604	9.89028	9.94282
ENSG00000006451	11.001	10.975	10.8786	11.0475	11.0054	10.9235	11.1	11.0264	11.0377	11.1316	11.0465	11.0364	11.2034	11.2909	11.1674	11.0111	11.131	11.113
ENSG00000006453	10.5321	10.5111	10.4355	10.7761	10.7438	10.7193	10.8118	10.7904	10.7485	10.6631	10.6826	10.6869	11.3818	11.6995	11.2376	11.0446	10.9769	10.8288
ENSG00000006459	10.4561	10.2274	10.3776	10.1519	10.1037	10.4922	10.3815	10.5258	10.2771	10.052	10.0102	10.2657	10.6277	10.8544	10.5495	10.3825	10.5126	10.6866
ENSG00000006468	4.10531	3.87639	4.03089	3.62738	3.86493	3.799	4.25415	4.32039	4.29405	4.37289	4.41544	4.56101	4.26459	3.75085	3.8368	3.91	4.25489	4.41983
ENSG00000006530	9.56804	9.52516	9.49576	9.27666	9.25196	9.37386	9.48836	9.45515	9.36916	9.41337	9.73874	9.44443	9.24505	9.01323	9.07522	9.25555	9.46405	9.35076
ENSG00000006534	8.62774	8.5891	8.56031	8.57371	8.61975	8.43851	9.13343	9.17306	8.9817	8.95023	8.97567	8.71921	10.0865	10.3564	10.427	10.1225	9.82988	9.52717
ENSG00000006555	10.0778	10.0989	10.0156	10.4638	10.5692	10.5337	10.0785	10.0171	9.99006	10.187	10.1166	10.0106	10.3806	10.3237	10.6008	10.3937	10.3341	10.2684
ENSG00000006576	8.65539	8.57135	8.61334	8.18022	8.37746	8.20443	8.55914	8.52767	8.56985	8.6631	8.62633	8.73635	8.25213	8.20544	8.47107	8.3343	8.49357	8.59279
ENSG00000006606	1.30186	1.36701	1.28232	1.3915	1.4221	1.28406	-0.507889	-0.517545	-0.511681	-0.499005	-0.51737	-0.51747	0.738523	0.809305	0.820625	0.754711	0.763236	0.75175
ENSG00000006607	10.5236	10.5966	10.4361	10.5212	10.4558	10.4416	10.4985	10.5541	10.3788	10.64	10.4639	10.5743	10.4224	10.4764	10.3787	10.3821	10.4843	10.5132
ENSG00000006611	11.957	12.1344	12.0298	12.2542	12.3193	12.2534	12.333	12.3435	12.4241	12.3072	12.2464	12.1842	12.6365	12.6276	12.6237	12.5905	12.4931	12.4188
ENSG00000006625	11.1081	11.1275	11.1453	10.82	10.9441	10.8186	10.9456	10.9096	10.9876	11.0332	10.9519	11.0384	10.5908	10.3735	10.511	10.5559	10.6171	10.8373
ENSG00000006634	9.82562	9.76365	9.65301	8.74615	8.79196	8.55887	9.69255	9.59639	9.56078	9.76149	9.65974	9.64631	9.05722	8.70699	8.96408	8.74822	9.16005	9.44753
ENSG00000006638	5.60948	5.69807	5.74357	5.72797	5.8485	5.84024	5.18818	5.17619	5.25106	5.12214	5.18099	5.24088	5.64544	5.6304	5.76241	5.56518	5.64143	5.57188
ENSG00000006652	10.388	10.3093	10.2511	10.5179	10.3414	10.4863	9.94277	10.0316	10.0109	9.71923	9.77123	10.1413	10.4452	10.9136	10.3771	10.5915	10.233	10.1301
ENSG00000006659	-1.48559	-1.4849	-1.48652	-1.47197	-1.4714	-1.48493	-1.96228	-1.9625	-1.96227	-1.96235	-1.9589	-1.96234	0.356719	0.351378	0.404526	0.344879	0.325493	0.3258
ENSG00000006695	9.47624	9.40901	9.53848	9.41773	9.34405	9.40041	9.50774	9.37601	9.36392	9.24732	9.3391	9.26983	9.34951	9.43215	9.34546	9.39387	9.32494	9.22469
ENSG00000006704	10.6282	10.6351	10.6174	10.5649	10.6147	10.6223	10.6785	10.6106	10.6336	10.4787	10.4791	10.3618	10.8687	11.195	10.7926	10.5854	10.7587	10.551
ENSG00000006712	9.9377	9.94065	9.85142	9.83498	9.90207	9.96443	9.79259	9.6929	9.76721	9.61807	9.6847	9.58692	9.88146	9.77422	9.50068	9.61119	9.77863	9.70079
ENSG00000006715	9.84909	10.0518	10.1043	10.1212	10.147	10.1594	9.9317	9.86097	9.57614	9.74752	10.0105	10.0504	9.82822	9.84189	10.0924	10.4411	10.1597	10.0556
ENSG00000006740	7.76009	7.7411	7.9171	8.23977	8.10119	8.02842	7.62804	7.58037	7.62246	7.69547	7.67943	7.66082	7.64495	7.48288	7.96836	7.96121	7.79819	7.84914
ENSG00000006744	10.9217	10.9522	11.0181	10.4443	10.5588	10.5071	10.8528	10.8346	10.7989	10.9818	10.934	10.9119	10.5962	10.3361	10.2104	10.4289	10.7169	10.7858
ENSG00000006747	8.72555	8.76298	8.64681	8.53529	8.5619	8.46363	8.73051	8.75806	8.70746	8.54547	8.37075	8.29555	9.18216	9.4063	9.85754	8.56675	8.85074	8.66376
ENSG00000006756	11.6638	11.6645	11.6375	12.1029	12.088	12.0915	11.9649	11.9274	11.9342	11.724	11.7156	11.6029	12.2378	12.261	12.2666	12.1384	12.1055	11.8552
ENSG00000006757	8.71478	8.7129	8.64642	8.76262	8.76416	8.58752	8.80732	8.77926	8.71049	8.71276	8.64994	8.74873	8.97619	8.88207	9.03452	9.02006	8.91235	8.99373
ENSG00000006788	0	0	0	0	0	0	-1.02623	-1.01939	-1.01854	-1.01875	-1.0259	-1.02636	-0.237661	-0.185439	-0.237602	-0.237711	-0.238297	-0.186634
ENSG00000006831	12.1472	12.1122	12.0172	12.0492	12.071	12.0293	12.3182	12.3345	12.2927	12.2413	12.2619	12.246	12.7044	12.8972	12.8124	12.2899	12.4822	12.3697
ENSG00000006837	4.79673	4.75281	4.72029	5.0492	4.75403	4.8338	4.59305	4.61139	4.65146	4.56144	4.65153	4.69784	5.0434	5.44489	5.2124	5.44959	5.32201	5.21117
ENSG00000007001	0	0	0	0	0	0	0	0	0	0	0	0	-1.4849	-1.48305	-1.48475	-1.47213	-1.47445	-1.48605
ENSG00000007038	0	0	0	0	0	0	0	0	0	0	0	0	0	0	0	0	0	0
ENSG00000007047	8.79328	8.60336	8.5664	9.35578	9.24798	8.89796	8.76795	8.57328	8.89013	8.67024	8.86499	8.47317	9.17024	9.63352	9.09922	9.44061	9.1746	8.88607
ENSG00000007062	8.06306	7.95879	7.91923	8.43865	8.41661	8.70037	8.11825	8.03804	8.21174	8.0314	7.82407	7.94761	8.16032	8.24505	8.21123	7.53115	8.24608	8.06151
ENSG00000007080	10.6829	10.7222	10.7124	10.1832	10.344	10.2155	10.5379	10.5381	10.5739	10.5628	10.6381	10.3147	10.2466	10.1313	10.0331	10.1819	10.2214	10.3934
ENSG00000007129	-0.00235935	-0.0019743	0.0545911	-0.00301098	0.0636818	0.0303535	0.26521	0.257192	0.257369	0.281406	0.275558	0.264836	2.11652	2.11794	2.05195	2.05593	2.07752	2.08454
ENSG00000007168	10.7426	10.7967	10.5971	10.6775	10.7331	10.7953	10.6253	10.6925	10.7259	10.7421	10.8273	11.2595	10.8197	11.1018	10.8397	10.9594	10.5455	10.8802
ENSG00000007171	5.27744	5.43783	5.27751	5.01118	5.21915	5.33285	7.00263	7.12689	7.1061	6.7791	6.83586	6.82205	7.8556	8.00818	7.82201	6.773	7.45139	7.15673
ENSG00000007174	2.09776	1.90617	1.9667	2.01727	1.96799	2.04121	-1.05003	-1.03686	-1.03615	-1.04811	-1.04959	-1.05022	0.672552	0.677883	0.717353	0.672456	0.779128	0.710308
ENSG00000007202	12.617	12.6328	12.5919	12.3145	12.3814	12.2264	12.7317	12.6192	12.5993	12.8059	12.6863	12.7288	12.3948	12.5198	12.2923	12.3588	12.4769	12.521
ENSG00000007216	7.28139	7.61925	7.65874	7.89	8.05174	8.00734	8.6767	8.57904	8.85098	8.13604	7.95562	7.95444	8.46668	7.69715	8.49495	8.05317	8.10151	7.98027
ENSG00000007237	5.81158	5.41386	5.99791	6.1055	6.61219	6.36366	2.70642	2.67652	2.67856	2.66126	2.68515	2.77928	3.43495	3.18221	3.37895	3.55274	3.21234	3.33336
ENSG00000007255	9.80593	9.81168	9.71384	10.0512	10.143	10.0306	10.1053	10.1895	10.1907	9.85585	9.80912	9.53691	10.4304	10.1258	10.3559	10.6095	10.2974	10.2239
ENSG00000007264	0.49503	0.516848	0.523798	0.552855	0.551994	0.530568	1.66322	1.63905	1.67481	1.65054	1.64278	1.63924	3.25363	3.14292	3.24361	3.42203	3.2279	3.38202
ENSG00000007306	-0.296619	-0.342714	-0.343277	-0.343389	-0.277646	-0.342725	2.72469	2.73267	2.76432	2.68442	2.65385	2.66099	7.42031	8.23548	8.56621	5.88664	6.07316	5.72108
ENSG00000007312	-1.96295	-1.96258	-1.95547	-1.96363	-1.96338	-1.96259	-1.48276	-1.48315	-1.48276	-1.48288	-1.47668	-1.4771	-0.351327	-0.387441	-0.388087	-0.367952	-0.372669	-0.370908
ENSG00000007314	-1.48668	-1.44903	-1.48782	-1.48826	-1.48768	-1.48586	-1.96217	-1.95974	-1.96217	-1.96223	-1.96206	-1.96222	0	0	0	0	0	0
ENSG00000007341	8.27282	8.1097	8.20587	7.92287	8.03124	8.11337	8.01833	7.88896	7.92772	7.9176	8.10776	7.92955	7.79584	7.52248	7.89111	8.19937	7.95427	8.15047
ENSG00000007350	0	0	0	0	0	0	0	0	0	0	0	0	0	0	0	0	0	0
ENSG00000007372	5.07626	5.26564	5.23973	5.16364	5.0521	5.17334	4.83531	5.11484	4.8167	5.20005	5.09699	5.03752	4.69153	4.45037	5.23612	5.00532	4.60893	4.92568
ENSG00000007376	10.8556	10.9439	10.9256	10.5029	10.5712	10.5338	10.8756	10.8624	10.8626	10.6817	10.6496	10.4015	10.719	10.7203	10.2755	10.1303	10.7142	10.6518
ENSG00000007384	9.04527	9.29581	9.12634	9.97526	9.94467	10.1214	9.54819	9.67524	9.58864	9.66893	9.9103	9.84224	10.3758	10.5576	10.5286	10.5168	10.4251	10.1789
ENSG00000007392	9.43433	9.60718	9.8115	9.48265	9.46602	9.61589	8.91229	9.10955	9.232	9.11288	8.97499	9.12656	9.13605	9.12627	9.55811	9.12936	9.11925	9.15993
ENSG00000007402	4.05466	4.11483	4.2	4.48209	4.44274	4.52911	3.21154	3.2592	3.23206	3.19226	3.21796	3.20039	3.98241	4.02824	4.36284	4.27872	4.08891	4.09583
ENSG00000007516	6.58264	6.51191	7.07289	7.27728	6.98392	7.60375	6.40897	6.61517	7.07841	6.54196	6.55655	6.761	8.28883	8.89229	8.74177	7.8932	8.45536	7.87809
ENSG00000007520	10.4206	10.4537	10.4215	10.1741	10.3307	10.2649	10.3859	10.2836	10.3282	10.362	10.2956	9.98232	10.4765	10.4949	10.264	10.2612	10.3868	10.3474
ENSG00000007541	10.4908	10.5695	10.7034	10.3602	10.6022	10.4975	10.1146	10.1749	10.2525	10.1306	10.347	10.1672	9.98525	9.83931	9.96538	10.004	10.1107	10.2094
ENSG00000007545	9.8629	9.77897	9.68058	10.0265	9.7886	9.82507	9.57441	9.46065	9.50576	9.77857	9.64311	9.80373	9.56597	9.70234	9.73762	9.99153	9.84157	9.82027
ENSG00000007866	9.59384	9.63152	9.61979	9.88224	9.8936	10.0223	9.55584	9.53051	9.53004	9.61975	9.61622	9.43988	9.80695	9.91264	9.88818	9.7219	9.76996	9.82737
ENSG00000007908	0	0	0	0	0	0	-1.95926	-1.96244	-1.96223	-1.9623	-1.96211	-1.96229	-1.50707	-1.48129	-1.50685	-1.49362	-1.50974	-1.50878
ENSG00000007923	11.3752	11.4293	11.4101	10.8704	10.8987	10.9209	11.3006	11.306	11.319	11.2746	11.2668	11.2281	11.0006	10.8935	10.7748	10.886	11.029	11.1377
ENSG00000007933	-1.4862	-1.48542	-1.48724	-1.48764	-1.47025	-1.46857	-0.56321	-0.57136	-0.547031	-0.571294	-0.571195	-0.57129	0.0820263	0.0688422	0.0626913	0.0620353	0.041177	0.058958
ENSG00000007944	9.07512	9.09497	9.0297	9.52488	9.39374	9.42307	9.37979	9.17246	9.24795	9.30365	9.22669	9.25947	9.64955	9.67266	9.72877	9.94106	9.4729	9.3709
ENSG00000007952	10.4715	10.3791	10.3129	7.84261	7.82896	7.8209	11.7752	11.6528	11.7092	11.0818	10.6738	10.5288	11.3182	11.4068	11.0538	9.28489	11.2446	11.246
ENSG00000007968	8.54597	8.7316	8.73715	7.08788	7.44123	7.37761	8.59666	8.49021	8.50963	8.68396	8.49057	8.54621	7.98074	7.4659	7.56494	7.35301	8.19868	8.40313
ENSG00000008018	11.4679	11.4825	11.4148	11.1874	11.3141	11.1597	11.48	11.5443	11.5605	11.4926	11.5297	11.4791	11.5528	11.4857	11.47	11.4791	11.4203	11.5614
ENSG00000008056	5.7761	6.03928	6.13774	5.46025	5.39886	5.28991	5.98451	6.23151	6.32996	5.90638	5.94855	5.86307	6.62349	6.78395	6.38714	6.25781	6.09142	6.23644
ENSG00000008083	8.78582	8.80333	8.85981	8.98216	9.03233	9.03246	8.67969	8.74447	8.69677	8.57834	8.6094	8.52048	8.6574	8.94685	8.89138	8.78302	8.76444	8.68717
ENSG00000008086	6.32477	6.25193	6.30998	6.81848	6.53767	6.72187	5.84004	5.88771	5.88316	5.91446	6.069	6.05457	6.49323	6.45589	6.64205	7.03684	6.37905	6.71526
ENSG00000008118	-0.131695	-0.131377	-0.13209	-0.048871	-0.11682	-0.0942538	-1.48286	-1.48328	-1.48286	-1.48299	-1.47037	-1.48297	0.936484	0.918194	0.93701	1.01064	1.0049	0.915566
ENSG00000008128	10.3659	10.359	10.7653	10.5448	10.5279	10.7605	10.0517	10.2337	10.4014	10.1096	10.153	10.2042	10.342	10.4592	10.6079	10.4118	10.5292	10.4244
ENSG00000008130	11.4071	11.4854	11.5602	11.143	11.2287	11.2833	11.5099	11.4813	11.5403	11.4412	11.4482	11.5428	11.2931	11.2589	11.2691	11.2485	11.487	11.4573
ENSG00000008196	0	0	0	0	0	0	0	0	0	0	0	0	0	0	0	0	0	0
ENSG00000008197	0	0	0	0	0	0	0	0	0	0	0	0	0	0	0	0	0	0
ENSG00000008226	1.91109	1.95717	1.98519	1.89527	1.8934	1.98214	1.93501	1.89644	1.91906	1.90032	1.91157	1.99827	1.93117	2.20433	1.95356	2.00862	2.04574	2.02814
ENSG00000008256	9.28556	9.36474	9.41847	9.8833	9.84549	9.95612	9.69303	9.71459	9.59802	9.96851	9.97345	9.85433	10.323	10.4952	10.5358	10.5918	10.3417	10.2578
ENSG00000008277	8.30664	8.07058	8.24742	8.67282	8.59144	8.8014	8.36083	7.79482	7.89888	8.35232	8.40419	8.23094	7.92235	7.54022	7.80171	8.32385	8.27783	8.3355
ENSG00000008282	11.6944	11.6773	11.5735	11.771	11.7002	11.5917	11.7781	11.788	11.745	11.7834	11.8279	11.8286	11.7489	11.787	11.7412	11.9388	11.6856	11.726
ENSG00000008283	10.9853	11.0236	10.9834	10.8085	10.8358	11.0359	11.0683	10.9244	11.0196	10.9244	10.9255	10.6525	10.7933	10.9775	10.8262	10.7033	10.8764	10.8932
ENSG00000008294	10.755	10.8146	10.7641	10.7329	10.8058	10.824	10.8534	10.8191	10.6221	10.8579	10.9059	11.0471	10.9194	11.4352	11.1105	11.1127	10.9913	11.0121
ENSG00000008300	9.43514	9.32662	9.26808	10.1566	9.96571	10.1807	9.53217	9.57517	9.57643	9.27184	9.33004	9.29745	9.67174	9.75871	9.97182	9.84017	9.70867	9.42214
ENSG00000008311	4.13524	4.17766	4.35716	4.14085	4.10906	4.28911	3.48692	3.51512	3.52919	3.46582	3.48442	3.53928	4.22452	4.22706	4.09948	4.09899	4.01694	4.11297
ENSG00000008323	10.5783	10.4464	10.5191	11.5181	11.5751	11.6148	10.6622	10.7244	10.7141	10.7538	10.6325	10.6824	11.1293	11.3328	11.4128	10.6815	10.8641	10.557
ENSG00000008324	8.34155	8.3188	8.28847	8.06556	8.07277	7.99507	8.42388	8.45863	8.59129	8.25198	8.30921	8.32826	8.35359	8.34117	8.24029	8.14124	8.20432	8.34397
ENSG00000008382	8.58775	8.55577	8.71613	9.0025	8.93967	8.97274	8.42091	8.41614	8.46799	8.61069	8.56127	8.22523	8.50078	8.11581	8.60648	8.55599	8.38089	8.37252
ENSG00000008394	11.2649	11.1363	11.0804	10.1656	10.2176	10.0225	11.2799	11.4069	11.3086	11.2376	11.3206	11.316	10.8247	10.6173	10.4851	10.4877	10.8421	11.0504
ENSG00000008405	9.50232	9.74577	9.68362	9.26354	9.38535	9.51254	9.11903	9.10352	9.1264	9.11041	9.37988	9.47252	8.81238	9.33843	9.17066	9.26021	9.23582	9.3155
ENSG00000008438	-0.232113	-0.279563	-0.258562	-0.280274	-0.258061	-0.253428	-0.562981	-0.579223	-0.570878	-0.579157	-0.579059	-0.57148	-0.541974	-0.541265	-0.521342	-0.542014	-0.480887	-0.542309
ENSG00000008441	11.4187	11.3596	11.2508	11.4111	11.4094	11.469	11.3218	11.3028	11.1714	11.1513	11.0337	11.0274	11.3676	11.4086	11.2889	11.1221	11.3373	11.2266
ENSG00000008513	2.89205	2.84083	3.09593	3.19192	2.91039	2.8878	3.52051	3.34931	3.53533	3.29455	3.28552	3.34732	3.93866	4.05282	3.90702	3.73366	4.0665	3.98833
ENSG00000008516	5.00162	4.93168	5.13106	5.19886	5.46837	5.42478	4.6166	4.62207	4.74905	4.74262	4.67363	4.88742	5.25749	5.0816	5.03521	5.43584	5.12106	5.16056
ENSG00000008517	12.0913	12.1235	12.0051	12.7309	12.7003	12.7685	12.8064	12.8462	12.8897	13.3454	13.4787	13.3491	13.5414	13.7063	13.5829	13.7501	13.3689	13.4623
ENSG00000008710	11.0106	11.096	11.2587	10.9836	10.9319	11.1518	10.7325	10.7528	10.9825	10.7238	10.8039	10.7458	11.2151	11.3549	11.102	11.0847	11.1695	11.1476
ENSG00000008735	5.63069	5.90029	5.63477	6.1994	6.29061	6.33709	5.73169	5.76667	5.63602	5.76879	5.85372	5.76954	6.15672	6.19915	6.33447	6.89806	6.47084	6.47485
ENSG00000008838	11.4515	11.5147	11.556	11.4547	11.4516	11.4835	11.2868	11.3839	11.371	11.3358	11.3024	11.3596	11.0567	10.9111	11.0881	11.2595	11.2322	11.217
ENSG00000008853	8.69704	8.14527	8.32755	8.51212	8.63607	8.52129	8.25082	8.28033	8.19419	8.58753	8.52347	8.38383	8.67524	8.30013	8.73575	8.88487	8.84889	8.76143
ENSG00000008869	9.50071	9.61463	9.53291	9.96734	9.74037	9.929	9.24856	9.1574	9.21162	9.38847	9.44579	9.407	9.51256	9.43016	9.49301	9.79827	9.41868	9.57993
ENSG00000008952	11.2205	11.1946	11.0659	11.3584	11.2718	11.2693	11.3009	11.2021	11.1868	11.4142	11.342	11.3556	11.2908	11.3237	11.3883	11.5738	11.3992	11.4057
ENSG00000008988	14.3932	14.3367	14.2985	14.4383	14.3823	14.3314	14.3539	14.28	14.5311	14.0784	13.9443	13.9004	14.4876	14.4858	14.4352	14.1464	14.1812	14.2128
ENSG00000009307	13.2058	13.1479	13.1573	13.2483	13.1291	13.0373	13.1453	13.098	13.114	13.1623	13.0351	13.1763	13.275	13.3567	13.3059	13.2798	13.1739	13.1531
ENSG00000009335	11.6138	11.6373	11.5672	11.3823	11.43	11.4086	11.6866	11.6854	11.557	11.8898	11.852	11.8825	11.645	11.7606	11.5689	11.6427	11.6985	11.7836
ENSG00000009413	8.80448	8.81197	9.09106	8.59469	8.97433	8.67675	9.00578	8.74016	8.89028	8.98589	8.91203	8.70451	8.50678	8.4469	8.5451	8.6743	8.71522	8.52423
ENSG00000009694	0.232292	0.232661	0.253321	0.292042	0.315686	0.232646	1.23658	1.2919	1.24465	1.25957	1.26258	1.23649	0.841246	0.819528	0.893355	0.809743	0.845511	1.17249
ENSG00000009709	0	0	0	0	0	0	0.842094	0.903743	0.842114	0.833831	0.834099	0.833841	1.85787	1.91618	1.84807	1.73369	1.74253	1.73205
ENSG00000009724	5.05255	4.97725	5.04671	5.27433	5.34387	5.44823	4.30719	4.30589	4.44497	4.27686	4.2648	4.39169	4.67825	4.87469	5.1637	5.15855	5.00134	4.88662
ENSG00000009765	9.08443	8.97284	9.25447	9.77168	9.652	9.33913	9.22878	9.07324	9.21842	9.28082	9.5909	9.22764	9.28932	9.01559	9.59999	9.76839	9.69611	9.4344
ENSG00000009780	7.51607	7.09624	7.15314	7.41129	7.24562	7.41119	7.20094	7.23551	7.02158	7.35112	7.15772	7.32127	7.25257	7.22685	7.36388	7.61133	7.3345	7.53921
ENSG00000009790	1.91752	1.90063	1.88585	1.94854	1.88093	1.86741	1.76386	1.75677	1.74649	1.73085	1.73532	1.76697	2.17051	2.21302	2.1528	2.2982	2.1403	2.23218
ENSG00000009830	10.2978	10.3649	10.307	9.7729	9.8795	9.77794	9.92563	9.89978	9.94329	9.92227	9.89183	9.98453	9.67929	9.33764	9.38675	9.42651	9.69941	10.0945
ENSG00000009844	10.2456	10.1795	10.0926	10.2594	10.246	10.1507	10.3281	10.29	10.2635	10.3003	10.4608	10.467	10.2727	10.2526	10.3532	10.3864	10.3059	10.3975
ENSG00000009950	12.7814	12.8692	13.2041	13.0275	12.9496	13.2767	12.403	12.4486	12.7477	12.1658	12.3545	12.57	12.5113	12.4054	12.8532	12.6598	12.7858	12.6644
ENSG00000009954	11.7082	11.682	11.5432	11.1956	11.2439	11.1202	11.6142	11.4873	11.4923	11.7538	11.5459	11.6385	11.3182	11.2842	11.1161	11.2507	11.373	11.4258
ENSG00000010017	10.3058	10.2739	10.2134	10.2385	10.2332	10.1152	10.2561	10.3011	10.1855	10.2552	10.3463	10.3291	10.3071	10.5248	10.2187	10.3568	10.3281	10.2439
ENSG00000010030	7.37626	7.65953	7.40805	7.57901	7.66096	7.62312	8.19136	8.17738	8.02064	8.02252	8.1954	7.88633	8.56111	8.4304	8.51754	8.10957	8.64289	8.36739
ENSG00000010072	8.39753	8.21757	8.24975	8.16923	8.14536	8.09231	8.21157	8.18617	8.12882	8.29767	8.34975	8.41397	7.75084	7.61971	7.73428	8.06432	8.09579	8.20681
ENSG00000010165	10.2914	10.3235	10.2034	10.0312	10.0791	9.9434	10.1577	10.0531	10.0356	10.1742	10.165	10.158	9.98609	9.87725	9.69311	10.09	10.0627	9.99373
ENSG00000010219	7.00496	6.9943	6.99769	6.97265	6.47275	6.85463	7.01833	7.05023	6.8729	6.78709	7.10708	7.02764	7.34831	6.94878	7.08996	7.31861	7.05094	7.10072
ENSG00000010244	12.3977	12.4797	12.4078	12.1834	12.2496	12.202	12.1868	12.2024	12.1742	12.2923	12.3457	12.4054	12.086	11.9818	12.0099	12.0827	12.1709	12.2732
ENSG00000010256	13.0741	13.0626	12.9927	12.7892	12.9065	12.8094	13.1041	13.103	13.173	13.0628	12.9968	12.9596	13.1585	13.122	13.0386	12.7634	13.0083	13.0047
ENSG00000010270	9.52645	9.42718	9.36583	9.3631	9.45926	9.34134	9.37537	9.40615	9.37747	9.35409	9.50652	9.49963	9.13784	8.99045	9.07959	9.38669	9.22504	9.42823
ENSG00000010278	12.9019	12.9535	12.7952	13.3507	13.3898	13.3299	12.9484	13.0161	12.9619	13.0105	13.0333	12.9765	13.3343	13.2295	13.3567	13.5623	13.2593	13.2467
ENSG00000010282	0	0	0	0	0	0	-0.28954	-0.298344	-0.305448	-0.29001	-0.305369	-0.305482	0.184649	0.161984	0.172449	0.203209	0.201807	0.177701
ENSG00000010292	12.697	12.7417	12.6509	12.573	12.7197	12.632	12.7376	12.6867	12.6136	12.846	12.7716	12.7151	12.5143	12.2508	12.4293	12.187	12.5523	12.5923
ENSG00000010295	3.55914	3.35192	3.61063	3.61397	3.5302	3.68277	3.51949	3.5858	3.55204	3.638	3.56195	3.54213	3.99979	4.053	4.06459	3.93698	3.84679	4.1247
ENSG00000010310	5.25009	5.23592	5.33911	5.64191	5.45177	5.8266	5.0193	5.10413	5.08926	4.9539	4.90324	5.00949	5.95983	6.2356	6.57668	6.1086	6.18098	6.2528
ENSG00000010318	6.88672	6.89623	6.96457	6.77024	6.85899	7.08836	6.69287	6.68751	6.72125	6.62228	6.7346	6.67231	6.82396	7.03129	6.99818	6.831	6.93541	6.88663
ENSG00000010319	2.81529	2.98774	2.75087	2.65294	2.90169	2.66616	3.84678	3.88844	3.84726	3.8123	3.73555	3.76313	3.99698	3.73625	3.83536	3.79382	3.95525	3.90763
ENSG00000010322	10.7165	10.7634	11.1078	11.0976	10.995	11.2169	10.437	10.6492	10.7503	10.4547	10.5222	10.7301	10.782	10.8178	11.0898	11.1218	10.9887	10.8332
ENSG00000010327	-1.48556	-1.48487	-1.47163	-1.47198	-1.48637	-1.4849	-1.483	-1.47711	-1.48299	-1.48311	-1.48276	-1.47856	1.13545	1.17234	1.25812	1.14629	1.14832	1.25492
ENSG00000010361	-1.96289	-1.96254	-1.96337	-1.95593	-1.96331	-1.96256	0	0	0	0	0	0	0	0	0	0	0	0
ENSG00000010379	-1.0648	-1.04885	-1.06637	-1.06654	-0.981121	-1.06325	-0.992004	-0.992118	-0.984084	-0.984371	-0.991662	-0.984397	0.851282	0.838527	1.03126	0.824244	0.82264	0.823223
ENSG00000010404	7.81228	7.78831	7.82663	8.22333	8.12619	8.16867	8.75359	8.62162	8.52355	8.88235	9.07492	9.03359	9.44246	9.8488	9.89809	9.96061	9.43703	9.61884
ENSG00000010438	10.8023	10.9345	10.7555	10.7238	10.8265	10.7631	11.001	11.0278	11.0391	10.7731	10.8018	10.7761	11.5601	11.7807	11.4144	10.8268	11.0743	11.1508
ENSG00000010539	8.68465	8.70618	8.62526	8.58952	8.78564	8.75315	8.62802	8.73507	8.71078	8.60182	8.61338	8.57837	8.60709	8.84655	8.70512	8.42113	8.63476	8.54122
ENSG00000010610	2.20947	2.24765	2.14636	2.12699	2.35014	2.26963	1.31586	1.36604	1.32668	1.32515	1.34127	1.3129	3.85425	3.50445	3.52494	4.18762	3.66223	3.71854
ENSG00000010626	7.30929	7.14459	7.18771	7.43615	7.33908	7.40278	6.94583	6.91519	6.88375	6.92096	6.95065	6.94939	7.679	7.48986	7.53084	7.84973	7.32842	7.46418
ENSG00000010671	-0.274247	-0.300451	-0.301034	-0.281504	-0.276835	-0.255106	-1.96217	-1.95974	-1.96217	-1.96223	-1.96206	-1.96222	0	0	0	0	0	0
ENSG00000010704	8.14242	7.86664	8.08529	8.04808	8.24544	8.04446	7.54899	7.58576	7.37126	7.79974	7.83957	7.79897	7.43938	7.62481	7.59997	7.9715	7.50319	7.7637
ENSG00000010803	8.44126	8.51027	8.56393	8.12915	7.93992	8.05688	8.67462	8.36288	8.45377	8.4862	8.36835	8.22481	8.56489	8.26306	8.08327	8.34936	8.51884	8.5236
ENSG00000010810	4.96734	5.13125	5.36909	4.92693	5.14137	5.22306	5.9063	5.90466	5.96282	5.74616	5.69475	5.69353	5.69255	5.71271	6.05037	5.60397	5.86721	5.48492
ENSG00000010818	8.21294	8.25114	8.08244	8.58714	8.57536	9.07788	8.75423	8.51528	8.48786	8.70173	8.42053	8.52409	8.88953	9.34303	8.84627	8.71926	8.75073	8.65428
ENSG00000010932	-1.15005	-1.14873	-1.13508	-1.1359	-1.10754	-1.14879	-1.95926	-1.96244	-1.96223	-1.9623	-1.96211	-1.96229	-0.734445	-0.732568	-0.734406	-0.695722	-0.704071	-0.734729
ENSG00000011007	10.6582	10.6994	10.584	10.3214	10.3559	10.3391	10.6274	10.5901	10.5	10.6324	10.7112	10.6446	10.4588	10.5081	10.3678	10.5184	10.5622	10.6871
ENSG00000011009	11.4668	11.5122	11.4654	11.3494	11.4308	11.3595	11.5016	11.4569	11.4641	11.4442	11.4476	11.2867	11.4682	11.5139	11.2911	11.3984	11.4406	11.4509
ENSG00000011021	9.08276	9.14029	9.32257	9.14456	9.2521	9.3142	9.02947	9.06486	9.24373	9.05454	9.05439	9.08868	9.3904	9.60551	9.34477	9.34205	9.54569	9.34369
ENSG00000011028	-0.999055	-1.02071	-1.02248	-1.02255	-0.979939	-1.02075	0.335375	0.356544	0.343462	0.358172	0.335499	0.343099	0.868336	0.830188	0.868755	0.867642	0.902259	0.844964
ENSG00000011052	7.7489	7.55196	7.80247	6.76504	6.53755	6.25969	8.9202	8.62156	8.72322	8.50175	8.49757	8.17516	8.26981	8.69695	8.0753	7.6317	8.41333	8.33602
ENSG00000011083	7.94713	7.98552	8.37253	8.09217	8.03792	8.286	7.61453	7.7016	7.94137	7.25156	7.51225	7.66638	7.75037	7.99578	8.35021	7.48448	7.95664	7.58257
ENSG00000011105	8.07883	8.32531	8.10898	8.40427	8.47654	8.76023	8.48294	8.54021	8.49079	8.64713	8.63297	8.44262	8.84256	8.70515	8.97428	9.42207	8.99532	8.96147
ENSG00000011114	4.52486	4.5502	7.82586	4.47959	4.49587	8.04553	8.74728	6.80643	8.35386	7.67758	8.67299	7.70453	8.19145	6.03053	8.72564	8.76083	5.90196	7.19763
ENSG00000011132	8.6522	8.99477	8.76266	9.04975	9.01263	9.04257	8.37637	8.68563	8.776	8.62234	8.32573	8.5121	8.70396	8.91434	8.76302	8.89543	8.69545	8.71998
ENSG00000011143	8.53837	8.6318	8.74438	8.53882	8.62505	8.74474	8.3703	8.51681	8.4836	8.34543	8.29779	8.42352	8.23631	8.08459	8.28904	8.54679	8.35569	8.48446
ENSG00000011198	8.16431	8.32719	8.06847	7.37813	7.59291	7.71739	7.89847	7.90558	7.88369	8.00435	7.9729	8.19707	7.3911	7.56743	7.66409	7.68176	7.71183	7.88069
ENSG00000011201	0	0	0	0	0	0	0	0	0	0	0	0	0	0	0	0	0	0
ENSG00000011243	10.168	10.2975	10.3395	10.4776	10.514	10.6325	10.2355	10.3102	10.4981	10.083	10.2559	10.3193	10.7653	10.7454	10.849	10.7366	10.7253	10.4927
ENSG00000011258	9.33127	9.29476	9.26234	9.93703	9.70264	9.84316	9.17382	9.053	9.00071	9.10717	9.00473	9.20256	9.42528	9.24883	9.49465	9.63696	9.40688	9.40966
ENSG00000011260	10.4563	10.3578	10.2964	9.78099	9.8379	9.72589	10.494	10.4461	10.4721	10.4466	10.4458	10.4115	10.1549	10.1148	9.85141	9.92496	10.2052	10.2366
ENSG00000011275	10.2658	10.2597	10.2846	10.2313	10.1561	10.1832	10.1501	10.1988	10.1276	10.2481	10.303	10.2661	10.3634	10.4839	10.3935	10.4649	10.4491	10.3981
ENSG00000011295	10.1299	10.176	10.1478	10.0867	10.1387	10.1703	10.302	10.3175	10.2147	10.3786	10.2465	10.1863	10.206	10.1974	10.4494	10.2439	10.4208	10.4842
ENSG00000011304	13.7001	13.7175	13.7019	13.1415	13.2231	13.1903	13.6407	13.5876	13.5888	13.6918	13.6487	13.5831	13.3669	13.3881	13.0605	13.013	13.4859	13.5894
ENSG00000011332	4.977	5.17343	5.2253	4.53356	4.63988	4.8813	5.39862	5.61125	5.3863	5.46927	5.62535	5.38888	4.86617	4.63548	4.80863	4.67442	5.14472	5.23818
ENSG00000011347	10.3758	10.2623	10.2203	10.23	10.0229	10.018	11.0979	11.0395	10.9229	10.6029	10.5801	10.4285	11.3822	11.7228	11.3082	10.7703	11.2809	10.9489
ENSG00000011376	10.4981	10.4874	10.4105	10.0959	10.0346	10.0328	10.379	10.3791	10.3797	10.4185	10.3623	10.3937	9.82791	9.54194	9.68144	9.92922	10.0862	10.1113
ENSG00000011405	10.9576	10.8923	10.6826	11.0132	10.894	10.7631	10.9598	10.713	10.5637	11.0483	10.8157	11.0377	10.6967	11.1053	10.9233	10.8377	10.9067	10.8514
ENSG00000011422	8.20247	8.37602	8.25606	8.66932	8.85435	8.89594	9.34365	9.44849	9.35586	9.58376	9.83332	9.76798	10.0265	10.4695	10.0245	10.1424	9.77231	9.94
ENSG00000011426	10.3988	10.4357	10.5602	9.52652	9.95219	9.6194	10.4446	10.4941	10.2772	10.7334	10.766	10.7663	9.89148	9.44313	9.62421	9.41464	10.0875	10.4757
ENSG00000011451	11.2411	11.1807	11.1996	10.9248	10.9624	10.9413	10.8454	10.856	10.9111	10.7997	10.7449	10.575	10.8488	10.7241	10.6296	10.5568	10.8308	10.7943
ENSG00000011454	10.0809	10.2403	9.97056	10.5236	10.4105	10.3756	10.2548	10.2357	10.265	10.2217	10.1497	10.3365	10.3924	10.1989	10.1636	10.6172	10.3795	10.3218
ENSG00000011465	0.0380096	0.0707559	0.0375922	0.0759804	0.0815438	0.071489	-1.5245	-1.52095	-1.5245	-1.51728	-1.52425	-1.52461	-1.10499	-1.10246	-1.10479	-1.08797	-1.07714	-1.106
ENSG00000011478	8.32074	8.55269	8.51448	7.97948	8.07684	8.22613	8.35939	8.47821	8.41302	8.35828	8.29924	8.14636	8.19454	8.05041	8.21524	7.9457	8.26765	8.38614
ENSG00000011485	10.7669	10.8204	10.8521	10.2603	10.3688	10.4455	10.6314	10.6565	10.7013	10.6692	10.6771	10.7297	10.3937	10.2416	10.1774	10.3283	10.4897	10.6722
ENSG00000011523	9.2837	9.15734	9.2347	9.44816	9.26491	9.25697	9.18666	9.11706	8.99229	9.42691	9.2161	9.2932	9.35131	9.11045	9.37926	9.68851	9.45773	9.55096
ENSG00000011566	9.5393	9.57777	9.51816	9.92549	9.72709	9.59737	9.66025	9.71566	9.70105	9.66091	9.75088	9.68583	9.65816	9.93468	9.92467	9.77609	9.92095	9.92694
ENSG00000011590	1.99955	1.91285	1.91308	1.82855	1.90577	1.93226	0.170594	0.177622	0.178689	0.201233	0.170706	0.178284	2.17871	2.17421	2.26228	2.41507	2.54	2.16313
ENSG00000011600	0	0	0	0	0	0	0	0	0	0	0	0	0	0	0	0	0	0
ENSG00000011638	8.29904	8.3898	8.20329	8.92825	8.79331	8.9487	8.49495	8.57946	8.70765	8.65894	8.5317	8.50782	9.32036	9.44612	9.42936	9.27798	9.04148	8.87895
ENSG00000011677	0	0	0	0	0	0	0	0	0	0	0	0	-0.630061	-0.659469	-0.64441	-0.629007	-0.661443	-0.66127
ENSG00000012048	10.3255	10.3168	10.3365	9.33378	9.73375	9.4498	10.2064	10.2741	10.3045	10.3168	10.2197	10.4006	9.59693	9.14054	9.10336	9.28514	9.80001	9.98538
ENSG00000012061	9.31736	9.20979	9.30891	9.35519	9.53174	9.45171	9.25808	9.3898	9.30997	8.88455	8.92599	8.6874	9.60581	9.907	9.52114	9.18413	9.47958	9.21377
ENSG00000012124	-0.535621	-0.566844	-0.56734	-0.514253	-0.554688	-0.566853	-0.439914	-0.451011	-0.450899	-0.450936	-0.445761	-0.431257	1.08181	1.16094	1.03752	1.04625	1.07076	1.04782
ENSG00000012171	8.75837	8.81663	8.97014	9.29316	9.33999	9.64251	10.4804	10.5325	10.5651	10.5821	10.6764	10.6621	12.289	12.9259	12.4595	11.3094	11.8344	11.3836
ENSG00000012174	9.31449	9.30451	9.18698	9.13528	9.1153	9.03889	9.18358	9.20742	9.07689	9.28769	9.36563	9.44645	9.28704	9.31974	9.40786	9.46377	9.48287	9.43061
ENSG00000012211	9.05918	9.38523	9.26724	9.10757	9.12072	9.15373	9.22204	9.26022	9.32568	9.33928	9.09762	9.08587	9.20926	9.44517	9.41264	9.39465	9.24853	9.41305
ENSG00000012223	4.70583	4.55029	4.60783	5.17974	5.04489	5.18177	3.59957	3.5614	3.57188	3.64102	3.6491	3.7138	3.73382	3.59581	3.78147	3.99965	3.79526	3.99233
ENSG00000012232	9.5806	9.55605	9.36245	9.37028	9.3098	9.47425	9.523	9.54631	9.7757	9.6042	9.51676	9.47934	9.30722	9.24673	9.57848	9.59354	9.4499	9.39178
ENSG00000012504	4.09503	4.104	4.10749	4.23917	4.31034	4.54015	5.85472	5.92539	5.846	5.7387	5.81056	5.77742	7.84323	8.02131	8.56853	6.8064	7.00506	6.52073
ENSG00000012660	10.3697	10.33	10.3456	9.75366	9.95079	9.81219	10.4209	10.4003	10.3198	10.4331	10.4918	10.5065	10.2205	10.4867	10.3099	10.0062	10.3585	10.439
ENSG00000012779	1.68775	1.68949	1.68556	1.68476	1.68582	2.29168	4.93743	5.4121	4.93748	5.57378	5.6219	4.9356	5.33514	7.68253	5.3395	6.98169	6.80372	6.4326
ENSG00000012817	0	0	0	0	0	0	0	0	0	0	0	0	0	0	0	0	0	0
ENSG00000012822	10.3601	10.5176	10.3846	12.0475	11.9455	12.0467	10.2955	10.4664	10.3079	10.5514	10.5242	10.412	11.7799	11.5083	12.141	11.9259	11.565	11.2511
ENSG00000012963	10.6905	10.6338	10.6551	9.82021	9.99291	9.8305	10.4032	10.4225	10.343	10.5917	10.6729	10.605	9.8112	9.53688	9.65218	9.91562	10.0069	10.2493
ENSG00000012983	9.8165	9.81727	10.0497	9.79533	9.88714	10.0166	9.8873	9.7403	9.80711	9.8403	10.0178	9.77499	9.50993	9.55569	9.64449	9.6355	9.93852	9.76676
ENSG00000013016	-0.29221	-0.316046	-0.316621	-0.295946	-0.273227	-0.290097	-1.96228	-1.9625	-1.96227	-1.96235	-1.9589	-1.96234	-0.033583	-0.00683515	-0.0128576	-0.0137059	-0.0343018	0.016893
ENSG00000013275	11.25	11.3295	11.2337	10.9166	10.9963	10.8989	11.1155	11.126	11.0934	11.1806	11.1623	11.0832	10.987	11.0774	10.8934	11.0247	10.896	11.0538
ENSG00000013288	10.1829	10.1807	10.1049	10.29	10.2995	10.2668	10.0312	9.99145	9.89272	10.0595	10.019	9.91132	9.85112	9.89998	10.0222	10.1608	10.0519	9.99912
ENSG00000013293	3.25086	3.39617	3.52272	3.46465	3.32216	3.45653	2.77922	2.80766	2.77933	2.76651	3.11721	2.79676	3.53411	3.63836	3.55344	3.54643	3.95418	3.5217
ENSG00000013297	-1.95414	-1.96268	-1.96365	-1.96386	-1.96358	-1.9627	0	0	0	0	0	0	0	0	0	0	0	0
ENSG00000013306	12.8658	12.8964	12.9064	12.166	12.2973	12.2043	12.7455	12.7714	12.7961	12.7785	12.796	12.6132	12.5414	12.4954	12.4849	12.4472	12.5612	12.6948
ENSG00000013364	12.1419	12.2674	12.2011	12.7302	12.7292	12.7429	12.3212	12.3815	12.3369	12.2768	12.3441	12.1594	12.9029	13.0557	12.9545	12.8412	12.6551	12.5182
ENSG00000013374	10.7537	10.7706	10.7488	11.1155	11.123	11.0631	10.8273	10.8338	10.7761	10.8679	11.0092	11.0196	11.052	11.0738	11.212	11.3199	11.132	11.0991
ENSG00000013375	9.7544	9.6713	9.64776	9.74151	10.0698	10.3108	10.1621	9.53778	9.51855	9.84061	9.85395	9.91684	9.93788	10.3593	10.6379	10.3432	10.0276	10.136
ENSG00000013392	6.75629	6.67299	6.75613	7.73001	7.54867	7.55702	6.79769	6.68993	6.77846	6.73787	6.72716	6.87427	7.45002	7.5092	7.58839	7.91613	7.22486	7.16862
ENSG00000013441	9.43199	9.47186	9.65661	10.1195	9.97966	10.1262	9.09498	9.24869	9.45704	8.8508	8.99734	9.51296	10.0053	10.2195	10.2853	9.96778	9.61614	9.59719
ENSG00000013503	9.18017	9.22696	9.11523	8.62103	8.62987	8.48271	8.91064	8.94044	8.78824	8.97597	8.95554	9.08135	8.5927	8.60828	8.37515	8.86287	8.72789	8.82396
ENSG00000013523	10.9054	10.7834	10.8303	10.4117	10.2492	10.2834	10.9204	10.925	10.8774	10.9667	10.8869	10.8696	10.7562	10.7168	10.696	10.9488	11.1263	11.1343
ENSG00000013561	9.90644	9.75561	9.67052	9.92076	9.92347	9.79056	9.61902	9.58108	9.52352	9.66845	9.74308	9.90806	9.65703	9.74975	9.68384	10.1641	9.74344	9.9408
ENSG00000013563	8.52114	8.72319	8.47868	8.58352	8.69537	8.68839	8.62098	8.79857	8.52942	8.62113	8.77715	8.62479	9.21609	9.30255	9.35963	9.19363	8.97564	8.98508
ENSG00000013573	11.4967	11.6832	11.9962	11.1426	11.214	11.365	11.0054	11.266	11.3626	11.1275	11.3439	11.3905	11.203	11.0358	11.3535	11.2041	11.4169	11.5488
ENSG00000013583	8.77776	8.62995	8.67373	8.73984	8.81114	8.6662	8.99783	8.85718	8.93135	9.06906	8.95327	9.0139	9.53632	9.60664	9.43276	9.47287	9.2781	9.37248
ENSG00000013588	11.6778	11.8017	11.5197	11.274	11.3992	11.3612	12.4053	12.3517	12.2275	12.7577	12.6962	12.684	13.4475	13.7539	13.4504	12.7433	13.2602	13.3943
ENSG00000013619	0.33175	0.383519	0.352923	0.411287	0.33131	0.358123	1.04972	1.07099	1.04972	1.10404	1.07623	1.04962	1.22757	1.20957	1.32398	1.26552	1.237	1.2571
ENSG00000013725	3.05956	3.37179	3.04656	2.84012	2.85516	3.05274	4.4875	4.5466	4.88527	4.51637	4.62116	4.55412	3.94716	3.85538	4.13043	4.086	3.94575	4.00552
ENSG00000013810	11.1334	11.2575	11.2836	10.3753	10.7523	10.6289	11.1082	11.135	11.1739	11.1592	11.2543	11.1133	10.7695	10.2672	10.3163	10.1482	10.7137	10.9582
ENSG00000014123	9.96781	9.98034	9.90524	10.2591	10.2395	10.1822	9.84492	9.8144	9.78276	9.96589	10.041	10.0905	9.97676	10.0988	10.2724	10.4781	10.1311	10.19
ENSG00000014138	10.0551	9.9346	10.2556	8.73821	9.20633	9.24332	9.65711	9.60411	9.67474	9.82522	9.99787	10.0297	9.04147	8.65706	8.74512	9.08495	9.19435	9.59243
ENSG00000014164	10.6101	10.6162	10.5868	10.7261	10.7556	10.8082	10.4834	10.5484	10.551	10.5235	10.4985	10.3578	10.9166	10.8545	10.7983	10.913	10.7388	10.6758
ENSG00000014216	13.3067	13.3864	13.2724	13.4247	13.4787	13.4551	13.3166	13.3215	13.3115	13.3087	13.2563	13.1445	13.3939	13.4238	13.1982	13.109	13.2655	13.2456
ENSG00000014257	4.46589	4.50481	4.68135	4.67982	4.88758	4.63213	4.5872	4.57518	4.64518	4.60629	4.53893	4.44514	3.96489	3.88391	4.08868	4.018	4.06364	3.96465
ENSG00000014641	11.5215	11.5851	11.4776	11.2895	11.3391	11.2336	11.4868	11.5441	11.6125	11.5661	11.5374	11.5831	11.2778	11.2036	11.3166	11.3861	11.2855	11.4784
ENSG00000014824	11.133	10.9483	10.9959	10.9671	10.9773	10.9468	10.8814	10.9021	10.9608	11.0272	11.0404	11.0141	10.6788	10.5761	10.8061	10.8902	10.9269	11.0561
ENSG00000014914	10.0228	10.1598	10.1593	11.1235	10.9329	11.2012	9.88459	9.94725	10.1016	9.67251	9.92318	10.1929	10.8884	10.9008	11.4547	10.745	10.6113	10.46
ENSG00000014919	10.3941	10.3353	10.387	10.3415	10.3219	10.3673	10.0931	10.1056	10.0785	10.2069	10.3063	10.1779	10.18	9.96789	10.1526	10.1926	10.0989	10.2367
ENSG00000015133	10.7965	10.7402	10.8289	10.431	10.4146	10.5979	10.8638	10.7635	10.9187	10.7312	10.6266	10.6611	10.605	10.8998	10.7067	10.5291	10.7048	10.6332
ENSG00000015153	8.59441	8.80854	8.63599	8.63762	8.52069	8.52761	8.51574	8.60727	8.50691	8.68072	8.82223	8.68387	8.16503	8.2952	8.48081	8.8741	8.45732	8.49005
ENSG00000015171	10.3701	10.1214	10.1056	10.1293	10.0224	10.0893	10.111	10.0645	10.0457	10.2356	10.2613	10.5138	9.83434	9.84294	9.80161	10.3286	10.2175	10.257
ENSG00000015285	3.18636	3.29228	3.38518	3.59501	3.51496	3.31039	2.9519	2.97024	2.92846	2.94932	2.92563	2.89019	3.38567	3.08296	3.10278	3.22714	3.23131	3.21299
ENSG00000015413	13.7366	13.8551	13.8448	13.7622	13.8694	13.8826	13.2928	13.3194	13.4269	13.3751	13.3879	13.2308	13.4909	13.3195	13.595	13.3052	13.3791	13.444
ENSG00000015475	9.97622	10.0609	10.0118	9.69144	9.75773	9.84323	10.0423	10.1431	10.0098	10.2484	10.255	9.87281	10.2	10.063	9.95579	9.91397	10.0047	10.2119
ENSG00000015479	12.1125	12.0058	11.8364	12.0282	11.9085	12.0013	11.8401	12.0686	11.9286	11.9829	12.0198	12.2403	12.0905	11.9625	11.7714	12.2723	11.9043	11.9928
ENSG00000015520	3.43697	3.45704	3.45662	3.34946	3.43615	3.58124	3.09521	3.06594	3.13134	3.05024	3.08761	3.07335	4.20828	4.21389	4.33155	4.12484	3.93316	3.94752
ENSG00000015532	9.34022	9.48479	9.4072	9.27959	9.27019	9.39322	9.37823	9.47916	9.4789	9.55461	9.56869	9.29491	9.86745	9.75458	9.81737	9.68532	9.76118	9.72863
ENSG00000015568	7.79439	7.7392	7.48394	7.09337	7.62359	8.50831	7.51258	7.52916	7.54034	7.31503	7.42384	7.4785	8.30645	8.13849	9.03521	8.99681	8.39325	8.25496
ENSG00000015592	0.106627	0.106979	0.10619	0.208314	0.13417	0.131763	-0.783968	-0.765404	-0.783968	-0.783995	-0.783912	-0.775249	0.994635	0.919198	0.957022	0.988139	0.916072	0.955383
ENSG00000015676	10.7739	10.7383	10.8429	10.6291	10.6307	10.5842	10.8611	10.9402	10.8973	10.8629	10.9193	10.9133	10.9313	10.9552	10.9568	11.0977	11.0833	11.1661
ENSG00000016082	0	0	0	0	0	0	0	0	0	0	0	0	0	0	0	0	0	0
ENSG00000016391	11.7314	11.6757	11.7702	12.0006	12.0402	12.0775	11.9559	11.8892	11.9777	12.0216	11.8658	11.7188	11.8908	11.6861	12.1421	11.9993	12.0705	12.0241
ENSG00000016402	8.25164	8.19293	8.28106	8.04056	7.87732	7.95298	8.50078	8.34105	8.18264	8.4305	8.45898	8.16255	8.09199	8.3447	8.18401	7.97721	8.46781	8.50996
ENSG00000016490	0	0	0	0	0	0	0	0	0	0	0	0	0	0	0	0	0	0
ENSG00000016602	0	0	0	0	0	0	0	0	0	0	0	0	-1.47231	-1.48305	-1.48476	-1.48504	-1.4741	-1.48606
ENSG00000016864	9.81181	9.74918	9.84929	9.80596	9.8312	9.83105	9.79312	9.89847	9.8715	9.82516	9.76947	9.77394	9.86189	9.73247	9.79705	9.94092	9.7894	9.8811
ENSG00000017260	11.9028	11.7739	11.7896	11.6869	11.7805	11.5879	11.7084	11.5856	11.7184	11.7997	11.7145	11.824	11.5802	11.519	11.5119	11.677	11.6159	11.725
ENSG00000017427	1.2966	1.42037	1.33846	1.37568	1.40039	1.29735	0.428788	0.404552	0.42088	0.404683	0.404877	0.427952	0.627198	0.704786	0.648195	0.686197	0.657808	0.626424
ENSG00000017483	10.9686	11.012	10.8807	9.63803	9.6458	9.57797	11.1088	11.0741	11.1527	10.9805	10.9237	10.7026	10.6687	10.4753	10.2834	9.6783	10.7147	10.78
ENSG00000017797	10.0145	10.0834	9.96685	10.2226	10.1409	10.1298	10.031	10.0431	10.0132	10.2128	10.1971	10.1089	10.4492	10.4976	10.4224	10.632	10.3379	10.3328
ENSG00000018189	7.22067	7.33124	7.40703	7.40224	7.41995	7.61527	7.19054	7.20723	7.15941	7.25879	7.17607	7.35244	7.18102	7.23416	6.94421	7.43892	7.4935	7.46751
ENSG00000018236	0	0	0	0	0	0	0	0	0	0	0	0	0	0	0	0	0	0
ENSG00000018280	4.44714	4.39943	4.45305	4.37271	4.56373	4.58687	4.61719	4.64932	4.49794	4.45031	4.47243	4.43459	5.42956	5.69207	5.4345	4.97098	5.21507	5.20502
ENSG00000018408	6.0235	6.14265	6.19837	6.84718	7.03543	7.10616	6.26966	6.47256	6.28485	6.67559	6.74325	6.67697	6.44315	6.5623	6.67841	7.43308	7.30485	7.24856
ENSG00000018510	10.9955	10.9125	10.8722	10.584	10.5163	10.4547	10.7279	10.6067	10.4031	10.9797	10.8813	10.8864	10.0459	10.2698	10.3521	10.4533	10.565	10.8227
ENSG00000018607	0	0	0	0	0	0	0	0	0	0	0	0	0	0	0	0	0	0
ENSG00000018610	8.63129	8.58756	8.54524	8.48901	8.621	8.3754	8.29571	8.30866	8.36074	8.44554	8.35523	8.4346	8.56803	8.41354	8.61787	8.68148	8.53486	8.42042
ENSG00000018625	1.2032	1.2313	1.2251	1.30519	1.27444	1.30729	2.29948	2.31224	2.31617	2.33803	2.52246	2.33068	2.44019	2.43031	2.54527	2.63597	2.54609	2.4228
ENSG00000018699	9.39921	9.42294	9.30721	9.08007	9.02757	9.02973	9.298	9.30015	9.15247	9.35506	9.42377	9.36479	9.20614	8.93339	8.94418	9.16818	9.13262	9.18311
ENSG00000018869	-0.878956	-0.878269	-0.851819	-0.879253	-0.829683	-0.878317	0	0	0	0	0	0	0.281779	0.242871	0.241814	0.247402	0.339528	0.241132
ENSG00000019102	1.98881	1.99382	2.0241	2.12587	2.0457	2.01911	2.74214	2.81496	2.77395	2.77137	2.78575	2.78592	3.75076	3.62849	3.87541	3.8509	3.68488	3.73031
ENSG00000019144	8.80251	8.82901	8.91621	9.71075	9.6535	9.70296	8.76097	8.83765	8.82118	9.21348	9.2319	9.02947	9.49794	8.89484	9.83836	10.0094	9.73814	9.72344
ENSG00000019169	0.0511072	0.0514328	0.0721871	0.0912781	0.134672	0.051419	2.1596	2.14173	2.13751	2.15076	2.14475	2.36419	2.12518	2.20083	2.16189	2.34183	2.17291	2.19479
ENSG00000019186	0	0	0	0	0	0	0	0	0	0	0	0	-0.930898	-0.928044	-0.870676	-0.930928	-0.931279	-0.931152
ENSG00000019485	7.29984	7.53671	7.62191	7.28692	7.51425	7.27229	7.87478	7.57656	7.77004	7.71847	7.56786	7.58612	7.93141	7.8311	7.60029	7.79905	7.8856	7.83591
ENSG00000019505	9.83319	9.84568	9.77567	9.59414	9.61888	9.48115	10.005	9.96547	9.87004	9.98771	9.90889	9.93414	9.58147	9.81212	9.74525	9.63255	9.71862	9.87124
ENSG00000019549	0	0	0	0	0	0	0	0	0	0	0	0	0	0	0	0	0	0
ENSG00000019582	8.66243	8.60957	8.3889	9.09108	8.96215	9.03493	9.57633	9.81066	9.71566	10.0102	10.3285	10.1633	10.0948	9.70314	9.89241	10.8822	10.606	10.5147
ENSG00000019991	0	0	0	0	0	0	0	0	0	0	0	0	0	0	0	0	0	0
ENSG00000019995	8.87112	8.78506	8.8534	9.26054	9.18709	9.22516	8.92767	8.82775	8.72211	8.91959	8.89359	8.87938	9.28269	9.41877	9.24781	9.31006	9.24082	8.99749
ENSG00000020129	10.1586	10.2474	10.1587	9.86799	9.8725	9.92603	10.0346	10.0574	9.93882	10.018	10.0248	9.88123	9.70419	9.56848	9.49895	9.74576	9.83832	9.90276
ENSG00000020181	1.32838	1.40379	1.30184	1.28025	1.41525	1.30778	2.13528	2.12955	2.1039	2.09535	2.1557	2.11086	1.81373	1.84855	1.98539	1.89072	1.82258	1.82647
ENSG00000020219	0	0	0	0	0	0	0	0	0	0	0	0	-1.96263	-1.96179	-1.96257	-1.96269	-1.95773	-1.96316
ENSG00000020256	10.221	10.1072	10.0629	10.1806	10.1729	10.1178	9.92067	9.89454	9.81023	9.89519	9.80601	9.81679	9.93534	9.80591	9.73943	9.75284	9.89521	9.78672
ENSG00000020426	8.8489	8.72683	8.70902	8.64184	8.60924	8.32431	8.75528	8.68615	8.60533	8.71036	8.88031	8.85671	8.54195	8.43259	8.49059	8.61122	8.51575	8.62416
ENSG00000020577	8.47358	8.38233	8.39615	9.1813	9.03483	9.24733	9.05339	8.90039	8.88059	9.14916	8.9603	9.07882	9.51398	9.56738	9.18294	9.65973	9.26292	9.19246
ENSG00000020633	3.51991	3.37966	3.41991	3.44371	3.506	3.31026	4.81774	4.73367	4.68665	4.79779	4.73724	4.74429	6.07576	6.38086	5.87961	5.19995	5.79167	5.46788
ENSG00000020922	9.78626	9.83653	9.81771	9.4246	9.41824	9.43095	9.69839	9.46191	9.30453	9.66746	9.52336	9.89014	9.45223	9.18656	9.36128	9.6331	9.54113	9.72069
ENSG00000021300	8.87042	8.91708	8.87834	9.71776	9.75339	9.80062	8.70419	8.81688	8.505	8.24209	8.09979	8.16083	7.7713	7.24272	7.5289	8.39059	8.15284	8.0218
ENSG00000021355	12.5763	12.5853	12.5254	12.5906	12.6381	12.6022	12.871	12.8585	12.8635	12.5999	12.5164	12.6204	12.9185	12.9674	12.7648	12.4398	12.6756	12.6255
ENSG00000021461	-0.186568	-0.159557	-0.186934	-0.0856257	-0.186892	-0.186286	-1.00482	-1.00498	-1.00482	-1.00494	-1.00448	-0.98194	-1.48551	-1.48338	-1.45635	-1.48566	-1.48758	-1.48684
ENSG00000021488	8.21545	8.48053	8.47713	9.13382	9.34012	9.196	9.20841	9.169	9.28655	9.73515	10.0506	9.92025	10.2937	10.2939	10.6664	10.2717	10.1236	10.1105
ENSG00000021574	9.67708	9.6301	9.4554	9.84051	9.71715	9.75566	9.52416	9.57506	9.48376	9.70091	9.68972	9.73776	9.39436	9.51853	9.45531	9.63741	9.55883	9.67896
ENSG00000021645	3.36816	3.31817	3.45515	3.44078	3.5412	3.31075	3.02711	3.0305	2.98953	3.03288	2.98887	3.10661	3.40266	3.43985	3.43415	3.73009	3.58954	3.49582
ENSG00000021762	10.0175	9.8796	9.99176	8.89058	8.7828	9.08548	10.2105	10.3358	10.3838	10.1229	10.3061	9.9448	10.497	10.7141	9.98533	10.1295	10.4728	10.3599
ENSG00000021776	9.94002	9.9703	9.82481	9.68097	9.65278	9.6332	9.87836	9.73901	9.75329	9.93126	9.90257	10.0547	9.42801	9.43766	9.34473	9.79402	9.73805	9.90897
ENSG00000021826	8.17588	8.41254	8.54307	8.62377	9.07341	8.96497	8.12686	8.07782	8.44946	8.33784	8.23342	8.64661	7.44826	7.26512	7.43587	7.37212	7.72473	7.47732
ENSG00000021852	0	0	0	0	0	0	0	0	0	0	0	0	0	0	0	0	0	0
ENSG00000022267	2.98244	2.94882	2.63995	2.55426	2.57708	2.5343	1.21596	1.18281	1.22862	1.18363	1.17603	1.17571	1.24481	1.0848	1.08243	1.10775	1.10205	1.162
ENSG00000022277	11.7844	11.7942	11.7503	11.8882	11.8607	11.8053	11.7512	11.7603	11.7335	11.7312	11.7616	11.7163	11.9199	11.8557	11.8938	11.9717	11.8233	11.7892
ENSG00000022355	0	0	0	0	0	0	0	0	0	0	0	0	-1.96273	-1.9618	-1.96265	-1.96279	-1.96363	-1.957
ENSG00000022556	7.94011	7.98071	7.95703	6.13117	7.8964	7.84297	8.13884	8.14802	7.77133	8.17778	8.17978	8.05781	7.96096	7.65899	7.76443	8.11426	8.15413	8.12821
ENSG00000022567	10.7438	10.7723	10.6449	10.7335	10.6902	10.738	10.5487	10.5253	10.4429	10.618	10.5814	10.5212	10.6292	10.9311	10.6489	10.8403	10.668	10.5788
ENSG00000022840	12.5497	12.5166	12.4766	12.6541	12.6333	12.5995	12.5091	12.5345	12.4559	12.4413	12.3594	12.4723	12.7387	12.9324	12.6021	12.6649	12.4789	12.4373
ENSG00000022976	8.53213	8.59	8.59994	8.40787	8.39365	8.46422	8.34172	8.43851	8.5629	8.52003	8.48522	8.63325	8.65275	8.61908	8.64808	8.82626	8.71005	8.69734
ENSG00000023041	9.72652	9.89251	9.91095	9.73325	9.71572	9.68795	9.44599	9.46072	9.52641	9.58844	9.41995	9.78123	9.39651	9.22314	9.35616	9.45771	9.47759	9.68487
ENSG00000023171	11.3534	11.332	11.2654	11.4341	11.4413	11.4316	11.3878	11.3573	11.3735	11.193	11.0594	11.0952	11.3512	11.3826	11.6816	10.7872	11.4536	11.1933
ENSG00000023191	5.29114	4.6522	4.95085	5.81323	5.3459	4.46429	6.24651	6.25661	6.25968	5.80078	6.62834	6.84928	6.49515	6.12173	6.45473	6.17968	6.2144	6.0627
ENSG00000023228	12.0784	12.0614	12.0684	11.6503	11.6901	11.6333	11.8703	11.9594	11.7335	12.0333	11.9274	12.0302	11.5729	11.6631	11.6591	11.6441	11.7693	11.9421
ENSG00000023287	10.8423	10.8696	10.6748	11.2268	11.229	11.2142	10.7141	10.8187	10.5768	10.9921	11.0313	10.6782	10.9533	11.1112	11.361	11.2218	11.1511	11.1324
ENSG00000023318	11.1574	11.0328	10.9564	11.2535	11.2155	11.1547	10.9683	11.0821	11.0276	10.9359	11.0147	11.1262	11.2198	11.2225	11.2028	11.1275	10.9277	10.9953
ENSG00000023330	10.4575	10.5121	10.3422	10.4895	10.5998	10.4631	10.8424	10.8683	10.835	10.9068	10.9727	10.9452	11.1067	11.3107	11.0218	10.9152	11.0574	10.9517
ENSG00000023445	8.64637	8.75356	8.51293	9.87726	9.73563	9.9189	10.0858	10.0618	9.95165	11.0059	11.0348	11.2066	10.8584	10.9955	11.1874	11.5414	11.2055	11.2846
ENSG00000023516	11.041	11.0165	10.9137	11.006	10.8603	10.8356	11.0913	10.9806	10.9058	11.218	11.1103	11.2621	10.9245	11.1758	11.1065	11.2175	11.1451	11.1794
ENSG00000023572	8.47833	8.58301	8.40098	7.92796	7.81033	7.76694	8.05141	8.15437	8.23858	8.22907	8.04921	8.09529	8.0775	8.19324	7.91526	7.7403	7.95138	8.1846
ENSG00000023608	7.44056	7.30554	7.25938	7.10828	7.0175	7.04261	7.22616	7.29188	7.31433	7.25351	7.22773	7.13487	7.1993	7.22664	7.13983	7.2612	7.14383	7.28056
ENSG00000023697	10.3657	10.4021	10.2851	10.379	10.323	10.2725	10.1253	10.1488	10.1549	10.232	10.3148	10.2585	10.1891	9.9342	10.3266	10.3573	10.1581	10.2897
ENSG00000023734	12.4344	12.4481	12.3682	11.9672	12.0245	11.9121	12.2313	12.2287	12.2113	12.2706	12.3458	12.3112	11.8855	11.9347	11.8318	12.0635	12.0037	12.1657
ENSG00000023839	7.69384	7.8904	7.873	8.34767	8.21154	8.26039	6.94507	7.33266	7.31447	6.99965	7.20235	7.29566	7.71583	8.13411	8.09472	7.72444	7.38219	7.18386
ENSG00000023892	8.16151	8.32623	8.26387	8.18048	8.19762	8.23054	8.11618	8.26923	8.24009	7.98679	7.99347	7.98142	8.09189	8.16018	8.11568	8.25071	8.41876	8.07278
ENSG00000023902	3.47081	3.30812	3.38624	3.46403	3.59118	3.51292	3.3741	3.4638	3.36436	3.46544	3.4381	3.43249	4.90436	4.86066	4.58005	4.34017	4.38753	4.46
ENSG00000023909	10.2545	10.2918	10.0914	9.85318	9.75625	9.70108	9.80113	9.7052	9.67903	10.0045	10.1918	10.3585	9.32052	9.49287	9.50106	9.57542	9.67273	9.83528
ENSG00000024048	10.1862	10.2412	10.0879	10.4364	10.4049	10.29	10.0223	9.91857	9.82058	10.0751	10.0887	10.1252	10.1392	10.1405	10.2487	10.3648	10.126	10.1299
ENSG00000024422	0.148589	0.108164	0.0888004	0.334847	0.0514358	0.0634697	4.1039	4.1861	4.14466	4.21519	4.22568	4.18979	5.12091	5.36854	6.21749	5.31688	5.17752	5.28695
ENSG00000024526	9.30607	9.27389	9.29847	8.8191	9.02617	8.95821	9.31918	9.24141	9.26264	9.39629	9.41806	9.3994	8.75327	8.21733	8.61957	8.27376	8.88988	9.13285
ENSG00000024862	8.56692	8.35476	8.34787	9.27243	9.18965	9.19092	8.29347	8.3014	8.42846	8.18441	8.10043	8.2211	9.07796	8.85306	9.33554	9.07727	8.82125	8.68845
ENSG00000025039	1.72685	1.66873	1.68155	1.64626	1.56827	1.57044	3.04242	3.09915	3.14554	3.01091	3.02379	3.17159	4.29603	4.15578	4.10526	4.47948	3.96704	3.99254
ENSG00000025156	7.95446	7.81612	7.81582	7.71277	7.68592	7.76034	7.83896	7.94882	7.69151	8.01445	8.09671	8.12236	7.68678	7.75641	7.53195	7.97929	7.87012	7.81714
ENSG00000025293	10.1103	10.149	10.0645	10.0709	10.0139	9.87821	10.3448	10.356	10.2613	10.3976	10.2243	10.164	10.4235	10.6096	10.1882	10.1253	10.3364	10.4069
ENSG00000025423	3.49706	3.53531	3.51208	3.25192	3.24057	3.33523	3.60987	3.54369	3.67053	3.62429	3.68795	3.52149	3.23179	3.26098	3.14726	3.21706	3.39287	3.42449
ENSG00000025434	9.59263	9.49425	9.48558	9.6553	9.7498	9.72932	9.53378	9.52521	9.63979	9.38347	9.41073	9.28397	9.68826	9.37336	9.68158	9.70476	9.54388	9.58756
ENSG00000025708	6.12335	5.98613	5.86868	6.42125	6.26086	6.22844	7.4613	7.25379	7.27707	7.4992	7.52568	7.21162	8.65784	8.79756	8.76571	8.33395	8.34687	8.29625
ENSG00000025770	9.85378	9.8668	9.90891	9.14761	9.33317	9.28203	9.49288	9.58356	9.61017	9.76918	9.60883	9.5921	9.4706	9.246	9.31512	9.22561	9.57579	9.75796
ENSG00000025772	12.0818	12.1067	12.0121	11.5393	11.6262	11.5403	11.7345	11.8076	11.7926	11.8241	11.9843	11.8816	11.6342	11.5386	11.3921	11.6674	11.6399	11.7795
ENSG00000025796	10.8942	10.9757	10.8678	10.9295	10.8619	10.7838	10.8935	10.8204	10.775	10.6737	10.6501	10.9392	10.8948	11.0539	10.9587	10.9127	10.6352	10.7096
ENSG00000025800	10.8609	10.8315	10.6279	10.6974	10.6996	10.651	10.7569	10.717	10.6745	10.9186	10.9102	10.8101	10.5551	10.5495	10.4534	10.7976	10.6539	10.7107
ENSG00000026025	-1.96297	-1.96259	-1.96347	-1.96366	-1.95532	-1.96261	-1.96228	-1.9625	-1.96227	-1.96235	-1.9589	-1.96234	0.713065	0.68378	0.691266	0.759447	0.717174	0.723896
ENSG00000026036	8.79415	9.04549	9.2823	8.57441	8.58136	8.81665	8.0767	7.93561	8.235	8.21862	8.42066	8.65438	8.1574	8.12598	8.44048	8.47858	8.60134	8.80142
ENSG00000026103	6.00266	6.23792	6.27864	6.01821	6.30271	6.30277	6.59935	6.66855	6.60118	6.84642	6.88698	7.00621	6.66155	6.52318	6.78938	7.11862	7.09564	7.36259
ENSG00000026297	10.3507	10.265	10.2568	10.187	10.1469	10.1872	10.6664	10.6869	10.6831	10.4631	10.4964	10.3452	11.0833	11.1027	11.0491	10.8991	10.8539	10.8298
ENSG00000026508	12.3386	12.2116	12.1434	12.0685	12.0266	11.9066	12.6862	12.6186	12.5993	12.5277	12.3273	12.4493	12.728	12.7224	12.6597	11.9791	12.6211	12.5251
ENSG00000026559	3.24284	3.45482	3.38361	3.22094	3.35457	3.23256	2.12793	2.13086	2.12802	2.11132	2.16397	2.11903	2.68813	2.65381	2.70877	2.72082	2.68831	2.70029
ENSG00000026652	-0.598316	-0.598103	-0.59858	-0.577784	-0.576487	-0.546749	-0.00746723	-0.0157648	0.000200382	0.00769585	-0.0155227	-0.0156619	1.55643	1.42994	1.41561	1.46084	1.47811	1.48331
ENSG00000026751	-1.96295	-1.96258	-1.95547	-1.96363	-1.96338	-1.96259	-1.05855	-1.04498	-1.05105	-1.05871	-1.05823	-1.05869	-0.528845	-0.608002	-0.60912	-0.609207	-0.609675	-0.609505
ENSG00000026950	7.35945	7.20987	7.33545	8.12618	7.97332	8.03915	7.52988	7.59041	7.50916	7.40579	7.59228	7.68077	8.60618	8.75856	9.15976	9.04278	8.5955	8.29996
ENSG00000027001	11.1194	11.1987	11.1058	10.5064	10.5147	10.3925	10.814	10.8509	10.8217	10.9609	11.0027	10.9515	10.2677	10.0618	10.0545	10.3979	10.4191	10.8477
ENSG00000027075	8.62509	8.00761	7.8816	7.97918	9.34471	8.88255	8.47893	8.40149	8.39319	8.35498	8.59849	8.62116	8.48038	8.54586	8.75042	7.89576	8.65433	8.98464
ENSG00000027644	0	0	0	0	0	0	0	0	0	0	0	0	0	0	0	0	0	0
ENSG00000027697	10.2289	10.2451	10.1461	10.509	10.4976	10.418	10.4767	10.5488	10.5858	10.6573	10.748	10.9404	10.8128	11.016	10.9749	11.1222	10.7822	10.8185
ENSG00000027847	9.52597	9.5118	9.49864	9.36932	9.3621	9.4012	9.28646	9.26464	9.31674	9.26524	9.25366	8.99738	9.33956	9.39446	9.2756	9.44817	9.33693	9.35642
ENSG00000027869	6.74601	6.81077	6.74946	5.87571	5.76608	5.47691	6.71565	6.8627	6.82484	6.76215	6.71052	6.51572	6.68013	6.81978	6.47388	6.18897	6.79153	6.70642
ENSG00000028116	8.27544	8.26961	8.25541	8.12119	8.13456	7.94654	8.07446	8.21739	8.0353	8.36724	8.47221	8.48234	8.11601	7.91247	8.03113	8.54993	8.20683	8.36723
ENSG00000028137	10.329	10.3444	10.5245	9.96144	10.2887	10.1004	10.7092	10.602	10.5692	10.9149	10.6684	10.5561	10.7239	10.9445	10.6281	10.526	10.818	10.7992
ENSG00000028203	10.1838	10.3346	10.0586	10.2609	10.1622	10.1789	10.29	10.222	10.1529	10.2578	10.2639	10.3255	10.244	10.1003	10.1569	10.4156	10.2149	10.4302
ENSG00000028277	3.30901	3.27494	3.23599	3.21671	3.15943	3.39205	3.11908	2.98582	3.05801	3.18192	3.04881	2.99582	3.62213	3.76123	3.94463	3.72907	3.61934	3.86057
ENSG00000028310	10.152	10.0678	10.3226	9.92719	9.98152	10.1386	9.93588	10.0475	9.97207	9.84907	9.98003	10.095	9.71118	9.72088	9.78401	9.85428	9.916	9.98915
ENSG00000028528	10.653	10.6871	10.8304	10.6974	10.5662	10.6646	10.5734	10.577	10.5691	10.5561	10.4763	10.6324	10.6402	10.6173	10.521	10.7007	10.6418	10.6054
ENSG00000028839	8.87116	8.77778	8.60445	8.95502	8.95237	8.92112	8.72134	8.62182	8.66175	8.6536	8.63486	8.73562	8.71865	8.82016	8.72937	8.71936	8.65963	8.78038
ENSG00000029153	8.57761	8.60818	8.63688	7.95428	7.92346	8.06144	9.05441	8.92356	8.82642	9.4284	9.4692	9.7906	8.38515	8.45243	8.49092	8.87956	8.88458	9.33548
ENSG00000029363	12.2095	12.161	12.1602	11.8503	11.8515	11.8349	12.0772	11.9005	11.8831	12.2606	12.1349	12.2743	11.6032	11.4529	11.5607	11.718	11.888	11.9804
ENSG00000029364	11.7316	11.75	11.6607	11.8131	11.7657	11.7551	11.7889	11.7643	11.6908	11.8275	11.7151	11.777	11.7844	11.931	11.9343	11.8766	11.841	11.8622
ENSG00000029534	-1.95414	-1.96268	-1.96365	-1.96386	-1.96358	-1.9627	0.946531	0.922264	0.949302	0.979731	0.92625	0.922456	-0.529499	-0.504425	-0.529277	-0.383303	-0.532036	-0.51692
ENSG00000029559	0	0	0	0	0	0	0	0	0	0	0	0	0	0	0	0	0	0
ENSG00000029639	8.25669	8.10085	8.08779	7.9716	7.86774	7.81756	8.26937	7.95097	8.06631	7.98698	8.0625	7.8625	8.18324	8.05262	8.11878	8.0718	8.12653	8.05083
ENSG00000029725	9.70657	9.77495	9.57334	9.26211	9.23352	9.01146	9.38782	9.5239	9.42981	9.67832	9.63391	9.58954	9.29625	9.15043	9.25919	9.32953	9.48809	9.46572
ENSG00000029993	9.81299	9.60668	9.6016	9.36989	9.55362	9.46814	9.58134	9.59837	9.6331	9.57001	9.61745	9.76061	9.07363	8.73857	8.70152	9.15374	9.37724	9.58483
ENSG00000030066	10.7168	10.7344	10.6727	10.2288	10.2939	10.1982	10.517	10.4338	10.4096	10.6689	10.6348	10.7086	10.1136	10.1388	9.93935	10.1151	10.3335	10.4414
ENSG00000030110	9.59829	9.73469	9.6425	9.44813	9.60735	9.40623	9.76919	9.73929	9.66135	9.71892	9.76838	9.55019	9.71298	9.85322	9.67673	9.63932	9.75056	9.78175
ENSG00000030304	0	0	0	0	0	0	0	0	0	0	0	0	-1.96294	-1.96181	-1.95518	-1.96302	-1.96403	-1.96364
ENSG00000030419	3.88896	4.09344	3.9872	4.21891	4.04346	4.06887	4.08226	4.01282	4.07202	4.10982	4.23471	4.10996	4.42598	4.66916	4.64773	4.80708	4.75354	4.54648
ENSG00000030582	12.576	12.5284	12.4705	13.289	13.254	13.2625	12.5822	12.6965	12.6242	12.7269	12.7386	12.6444	13.36	13.3029	13.3645	13.8747	13.1805	13.0318
ENSG00000031003	9.06488	8.86592	9.09301	9.13977	9.18029	9.26234	8.89672	8.72074	8.97287	8.90932	8.77161	9.01775	8.6752	8.50914	8.63083	8.96801	8.89512	9.09857
ENSG00000031081	6.32504	6.79201	6.21257	6.50262	6.8457	6.35319	5.84705	5.84574	5.73614	6.12638	6.18146	6.04082	5.37641	5.29621	5.20842	5.83002	5.75358	5.74469
ENSG00000031691	7.07527	6.95972	6.91255	6.92837	6.71074	6.63801	7.27424	7.34399	7.33017	7.41281	7.58979	7.64675	7.33278	7.27655	7.47031	7.28454	7.34305	7.55303
ENSG00000031698	12.0658	11.9987	11.9785	11.5865	11.5957	11.5207	11.7996	11.7998	11.8152	11.5087	11.4449	11.4514	11.8487	12.3532	11.5952	11.5907	11.6761	11.5786
ENSG00000031823	10.4856	10.4215	10.3817	10.2698	10.3617	10.2648	10.4732	10.4443	10.3956	10.5519	10.4815	10.519	10.5008	10.2827	10.1989	10.5522	10.4474	10.485
ENSG00000032219	8.84026	8.81611	8.678	9.42142	9.32867	9.25953	8.87583	8.77319	8.71585	9.03789	8.84049	8.90301	9.00749	8.96152	9.0396	9.08388	9.13782	9.07042
ENSG00000032389	10.1572	10.1582	10.1232	9.75712	9.87529	9.84939	10.2044	10.2426	10.2283	10.1525	10.1592	10.0893	10.1249	9.97438	9.8448	9.855	10.1178	10.0557
ENSG00000032444	11.3585	11.4287	11.344	11.5131	11.6174	11.5816	11.27	11.334	11.3036	11.4003	11.4591	11.3226	11.6242	11.8824	11.735	11.5394	11.4708	11.4726
ENSG00000032742	9.5721	9.59616	9.6284	9.36082	9.34397	9.34964	9.24275	9.22003	9.25335	9.18443	9.22536	9.27273	8.92513	8.9593	8.82688	9.1222	8.94313	9.03224
ENSG00000033011	10.3985	10.4724	10.2426	9.8975	9.98972	9.87424	10.3823	10.317	10.3793	10.3354	10.2653	10.1925	9.98259	9.77887	9.83051	9.97682	10.0911	10.1609
ENSG00000033030	9.41222	9.56018	9.58791	9.30822	9.42469	9.38396	9.28834	9.22209	9.2182	9.21787	9.31825	9.32099	9.27413	9.28263	9.25128	9.29251	9.27835	9.23632
ENSG00000033050	10.8185	10.7102	10.54	9.90643	9.84033	10.0053	10.5351	10.5192	10.2038	10.6685	10.5736	10.522	10.0409	10.1656	9.71649	9.96161	10.1529	10.451
ENSG00000033100	10.0889	10.1465	10.1982	10.2803	10.2946	10.3538	10.1449	10.0623	10.2035	10.0973	10.0723	9.90974	10.2782	10.4244	10.1624	10.0809	10.1635	10.0848
ENSG00000033122	1.07048	1.24225	1.17141	1.03061	1.02352	1.03692	-0.276806	-0.276957	-0.261031	-0.276855	-0.24826	-0.276849	-0.5795	-0.589349	-0.603976	-0.604059	-0.58517	-0.583229
ENSG00000033170	10.6275	10.7172	10.6354	10.8691	10.859	10.8449	10.3254	10.2847	10.2921	10.5046	10.4585	10.5222	10.5032	10.3112	10.5566	10.7122	10.4663	10.5461
ENSG00000033178	9.90758	10.0674	9.34332	9.62446	9.39548	9.83222	9.82469	9.75122	9.27477	10.1971	10.1058	9.85155	8.96188	8.98991	9.88218	9.75912	9.85298	10.1591
ENSG00000033327	9.54769	9.75625	9.60052	10.004	9.9606	9.94852	9.72292	9.69718	9.70857	9.79958	9.8573	9.68932	10.2696	10.3567	10.1683	10.1479	10.0435	10.0223
ENSG00000033627	11.2242	11.2541	11.175	11.5059	11.4737	11.4969	11.3468	11.3273	11.3616	11.2314	11.1967	11.0758	11.549	11.3759	11.316	11.6532	11.5007	11.3136
ENSG00000033800	9.073	9.33799	9.20356	9.41212	9.41624	9.49304	9.28232	9.17169	9.47794	9.27044	9.54273	9.33129	9.6489	10.0062	9.89183	9.72773	9.63163	9.46625
ENSG00000033867	9.1879	9.1715	9.01358	9.00595	9.08359	9.05864	8.9758	8.89597	8.79349	9.26597	9.28522	9.25532	8.39958	8.80311	8.94973	8.53679	8.9831	8.98678
ENSG00000034053	0	0	0	0	0	0	0	0	0	0	0	0	0.0640342	0.00957169	0.104172	0.00733458	0.00695857	0.00735029
ENSG00000034152	11.2583	11.2749	11.1877	10.5494	10.6731	10.5776	11.4533	11.5661	11.5131	11.3785	11.4006	11.3241	11.5295	11.6125	11.1845	10.8722	11.3797	11.4328
ENSG00000034239	0	0	0	0	0	0	0	0	0	0	0	0	-1.96263	-1.96179	-1.96257	-1.96269	-1.95773	-1.96316
ENSG00000034510	13.3889	13.4532	13.3368	13.0032	13.2241	13.1266	13.8193	13.8472	13.9565	13.6368	13.6256	13.3733	14.3305	14.5773	14.211	13.6963	13.8112	13.9443
ENSG00000034533	8.6903	8.55253	8.43385	8.58014	8.48323	8.45514	8.19042	8.36442	8.33908	8.14049	8.28226	8.14732	8.3676	8.39068	8.42373	8.11866	8.20213	8.12971
ENSG00000034677	9.2884	9.16188	9.36321	10.1142	10.0169	10.0885	9.32573	9.1983	9.16785	9.57808	9.32346	9.60458	9.95976	10.182	10.3909	9.98301	9.85419	9.63353
ENSG00000034693	8.47157	8.3485	8.21634	8.02266	7.92235	8.07671	7.93144	7.97084	7.81071	7.98978	8.05178	8.10722	7.73692	7.54879	7.62172	7.90739	7.83303	7.99392
ENSG00000034713	10.0561	10.121	10.0676	10.5177	10.4736	10.4016	10.2429	10.2514	10.3263	10.2131	10.2394	10.3191	10.5607	10.6171	10.7711	10.6412	10.5099	10.4688
ENSG00000034971	0	0	0	0	0	0	0	0	0	0	0	0	0	0	0	0	0	0
ENSG00000035115	10.9859	10.8697	10.9651	11.0359	10.9906	11.0717	11.1592	11.0207	11.0415	10.8692	10.8465	10.9059	11.3394	11.4997	11.6142	11.2795	11.2665	11.1692
ENSG00000035141	10.4231	10.485	10.5789	10.1378	10.2295	10.112	10.482	10.5335	10.5626	10.4583	10.3801	10.4823	10.3481	10.1825	10.3025	10.1163	10.41	10.419
ENSG00000035403	12.1612	12.263	12.2017	12.6607	12.7825	12.7336	12.0688	12.0036	11.9555	12.2953	12.3183	12.3352	12.0742	12.1173	12.075	12.2504	12.152	12.2212
ENSG00000035499	9.2414	9.28227	9.29519	8.78361	8.89963	8.75747	9.32622	9.1753	9.2723	9.37978	9.40005	9.56051	8.5444	8.06013	8.43805	8.28135	8.94097	9.19111
ENSG00000035664	5.91296	6.28765	6.03748	6.68676	6.48106	6.73514	5.6763	5.59502	5.46563	5.66168	5.74505	5.79837	6.24773	6.53886	6.67526	6.67054	6.43123	6.38055
ENSG00000035681	10.8271	10.8256	10.8659	10.5952	10.5012	10.5974	10.7508	10.7475	10.7677	10.7221	10.6666	10.8306	10.2905	10.445	10.1717	10.4164	10.5807	10.5587
ENSG00000035687	9.89246	9.90917	9.82514	9.27415	9.34195	9.14537	9.63451	9.62042	9.60535	9.74676	9.81986	9.86869	9.27033	9.24726	9.07271	9.55618	9.32959	9.58102
ENSG00000035720	-1.96295	-1.96258	-1.95547	-1.96363	-1.96338	-1.96259	0	0	0	0	0	0	0	0	0	0	0	0
ENSG00000035862	8.19007	8.1954	7.99242	9.2951	9.10359	9.26417	9.69323	9.74073	9.47599	10.321	10.3147	10.3214	11.1873	11.5818	11.4658	11.74	11.2194	11.1067
ENSG00000035928	10.3831	10.5727	10.3409	10.5444	10.4298	10.213	10.3703	10.6333	10.4554	10.5598	10.5124	10.6161	10.6541	10.3635	10.4592	10.4033	10.4106	10.432
ENSG00000036054	9.72998	9.63638	9.61402	10.0449	9.92572	9.86457	9.70904	9.67936	9.60138	9.6099	9.69764	9.8054	9.7885	10.0245	10.0845	10.0243	9.82876	10.0471
ENSG00000036257	10.9967	10.9807	10.8685	10.9223	11.0189	10.8371	10.6996	10.7936	10.8349	10.857	10.8805	10.9736	10.9442	10.8015	10.6629	10.9135	10.6985	10.8924
ENSG00000036448	4.98772	4.68471	4.72174	4.82537	4.82739	4.73647	4.11877	4.14088	4.17814	4.13922	4.22137	4.2059	5.34679	5.40478	5.36478	5.91224	5.32937	5.33299
ENSG00000036473	9.52786	9.55207	9.59856	9.17556	9.29224	9.15763	10.4523	10.2901	10.5102	9.74279	9.55265	9.88073	9.63094	9.29327	9.5471	8.56914	9.35963	9.29664
ENSG00000036530	3.22969	3.19575	3.19091	3.18355	3.30652	3.22664	2.22342	2.28079	2.26075	2.26894	2.24873	2.23758	3.38479	3.36331	3.35531	3.36298	3.51116	3.36771
ENSG00000036549	10.2811	10.0737	10.155	9.96554	9.94064	9.88653	10.1355	10.0868	10.0855	10.1483	10.0782	10.2181	10.17	9.98266	10.1019	10.2318	10.4416	10.3248
ENSG00000036565	3.75916	3.66668	3.65314	3.62441	3.40301	3.48882	3.2456	3.31638	3.24695	3.25887	3.24809	3.28788	2.70696	2.71494	2.68129	2.75	2.73262	2.75401
ENSG00000036672	4.79951	4.74341	4.77003	5.02918	5.07593	5.33785	4.54213	4.51679	4.4877	4.48983	4.48068	4.50307	4.92115	5.05814	4.8446	4.88842	4.88712	4.84322
ENSG00000036828	6.11198	6.13147	6.55491	6.3019	6.45633	6.27257	6.12078	6.14498	6.23766	6.07577	6.12935	6.10273	6.70036	6.83962	6.78448	6.50072	6.4015	6.33806
ENSG00000037042	8.43129	8.58352	8.72354	8.63312	8.69916	8.79928	8.41693	8.30836	8.44689	8.29446	8.5062	8.60027	8.77925	8.45479	8.88079	9.10189	8.8424	8.70949
ENSG00000037241	9.38823	9.45274	9.43667	9.14958	9.20913	9.09703	9.14766	9.26932	9.32388	9.22109	9.29985	9.24945	8.96762	8.79828	8.89967	8.87346	8.90024	9.08506
ENSG00000037280	4.29963	4.1588	4.25031	4.52466	4.46924	4.5531	3.6558	3.68037	3.67814	3.7528	3.69735	3.68868	3.81491	3.66603	3.72528	4.02541	3.79252	3.86027
ENSG00000037474	11.8424	11.8912	11.8486	11.2756	11.3453	11.248	11.7534	11.7158	11.7618	11.7907	11.8127	11.8532	11.3818	11.4116	11.2109	11.2725	11.4697	11.5901
ENSG00000037637	9.33695	9.29907	9.18517	9.38767	8.94077	9.32047	9.25354	9.05707	9.0966	9.21391	9.24091	9.09385	9.42402	9.59744	9.3529	9.46734	9.24123	9.20095
ENSG00000037749	8.8708	8.84197	8.59208	9.01183	8.85222	8.56189	8.61553	8.57876	8.4775	8.89996	8.69538	8.81137	8.50339	8.63362	8.57793	8.58339	8.85639	8.96186
ENSG00000037757	9.32428	9.44775	9.58215	9.41383	9.33248	9.44309	9.18578	9.45146	9.26914	9.31427	9.26566	9.39479	9.06973	9.38443	9.51708	9.40731	9.51345	9.49696
ENSG00000037897	8.78502	8.82953	8.83271	7.51789	7.81552	7.70723	8.84839	8.83196	8.6963	8.77672	8.78868	8.82481	8.26645	8.33107	8.09491	8.28809	8.4755	8.49957
ENSG00000037965	0	0	0	0	0	0	0	0	0	0	0	0	0	0	0	0	0	0
ENSG00000038002	8.17372	7.66972	7.82027	8.0442	8.02837	8.03472	7.50127	7.38232	7.45299	7.5004	7.29441	7.71937	7.33932	7.55351	7.16721	7.81928	7.41759	7.35413
ENSG00000038210	10.4113	10.3285	10.364	9.87668	9.98768	9.80247	10.4973	10.2963	10.3254	10.4775	10.5123	10.5939	9.99179	9.71448	9.93351	9.91093	10.1606	10.3144
ENSG00000038219	9.38751	9.90296	9.20843	9.75214	9.657	9.58048	9.61414	9.24083	9.42029	9.51341	9.53498	10.2197	9.83951	9.97626	9.84449	9.97976	9.74842	9.70334
ENSG00000038274	11.3517	11.3288	11.2519	11.5741	11.5554	11.4718	11.3357	11.3284	11.2958	11.2991	11.3581	11.4286	11.5411	11.52	11.6191	11.8013	11.4579	11.5569
ENSG00000038295	0	0	0	0	0	0	-1.95926	-1.96244	-1.96223	-1.9623	-1.96211	-1.96229	0	0	0	0	0	0
ENSG00000038358	11.2025	11.2346	11.3514	11.2905	11.3701	11.4262	10.962	11.0073	11.0504	11.1414	11.0368	11.2515	11.1547	10.8189	10.9894	11.0476	11.2132	11.0976
ENSG00000038382	11.3282	11.3104	11.4418	11.3395	11.231	11.4216	11.6116	11.4552	11.5256	11.7099	11.4551	11.4746	11.8476	11.9732	11.5995	11.5739	11.6115	11.633
ENSG00000038427	-1.45233	-1.48544	-1.48727	-1.48767	-1.48714	-1.48547	-1.96217	-1.95974	-1.96217	-1.96223	-1.96206	-1.96222	-1.51659	-1.53148	-1.53339	-1.5337	-1.52566	-1.53485
ENSG00000038532	10.1825	10.067	10.0761	9.93187	10.0228	10.0249	9.95124	9.95855	9.88839	10.0329	10.0247	9.97904	9.84356	9.9352	9.74565	9.95492	9.96209	9.86044
ENSG00000038945	-0.822162	-0.780376	-0.841988	-0.842162	-0.805365	-0.840946	-1.15323	-1.15377	-1.14325	-1.1534	-1.14134	-1.15338	0.433916	0.471728	0.440318	0.4854	0.477478	0.458609
ENSG00000039068	13.9068	13.9156	13.7776	14.1347	14.1358	14.1523	14.0801	13.9876	14.0349	14.0579	14.0164	14.073	14.2535	14.3192	14.2175	14.139	14.1215	14.1092
ENSG00000039123	11.4398	11.2956	11.147	10.8074	10.9936	10.953	11.2294	11.1402	10.963	11.2592	11.312	11.3883	10.9614	10.6364	10.7222	11.0677	11.0693	11.062
ENSG00000039139	3.30108	3.45008	3.39998	3.27539	3.28572	3.2456	3.64141	3.69699	3.72054	3.7452	3.75951	3.86546	4.01545	4.02692	4.27963	4.37154	3.98115	3.95553
ENSG00000039319	10.4673	10.3068	10.1913	10.4105	10.7609	10.685	10.1043	10.0977	10.1372	10.4727	10.3858	10.5595	10.3281	10.2138	10.5619	10.5749	10.4078	10.3849
ENSG00000039523	9.85406	9.97087	9.8461	9.99897	9.8654	10.0341	9.82858	10.2676	9.98914	9.96114	10.125	10.1579	10.2586	10.264	10.328	10.4625	10.5268	10.3751
ENSG00000039537	-1.56272	-1.5615	-1.52177	-1.56497	-1.56415	-1.55544	-1.96222	-1.96241	-1.96221	-1.95941	-1.96209	-1.96227	-1.48551	-1.48338	-1.45635	-1.48566	-1.48758	-1.48684
ENSG00000039560	8.44662	8.38407	8.24767	8.14755	8.28312	8.1884	8.29079	8.2404	8.14515	8.84854	8.62786	8.66029	8.23076	8.22556	8.04955	8.85937	8.44405	8.71752
ENSG00000039600	2.50354	2.53668	2.54236	2.71534	2.5725	2.60333	2.10463	2.09792	2.10145	2.10803	2.11342	2.07513	3.17278	3.2748	3.14038	3.15054	3.1316	3.02349
ENSG00000039650	8.71048	8.98065	8.97203	8.56747	8.65821	8.97787	8.30821	8.49259	8.6929	8.55536	8.59811	8.47932	8.56699	8.67024	8.46879	8.57331	8.61571	8.74902
ENSG00000039987	-0.0604319	-0.0340593	-0.060812	-0.0199215	-0.0173853	-0.0341526	-0.621684	-0.621778	-0.621683	-0.606179	-0.62162	-0.606234	0.544275	0.649786	0.544385	0.625429	0.543074	0.543476
ENSG00000040199	8.89435	9.05293	8.9776	9.38146	9.36039	9.37982	9.05952	9.05043	8.91681	9.373	9.31534	9.35065	9.17594	9.15568	9.4285	9.37194	9.1357	9.14705
ENSG00000040275	8.91755	8.94864	9.08127	8.47353	8.29613	8.70362	8.90749	9.00286	8.91281	8.93782	9.33835	9.01579	8.36486	8.02113	8.12771	8.61229	8.73073	8.74596
ENSG00000040341	9.88255	9.93816	9.85258	10.1293	10.142	10.0915	9.72092	9.93405	9.58757	10.0724	10.0637	10.0242	9.96302	9.99597	10.0354	10.1156	10.0207	10.0447
ENSG00000040487	8.51737	8.66579	8.57389	8.64243	8.61814	8.7088	8.39012	8.53683	8.52384	8.42084	8.48982	8.38721	8.65446	9.01286	8.61589	8.51612	8.56314	8.57377
ENSG00000040531	8.32535	8.53279	8.22677	8.14986	8.23375	8.22285	7.95972	8.32353	7.99594	8.30838	8.22224	8.15897	7.87854	7.93691	7.88184	7.95302	7.98299	7.88646
ENSG00000040608	7.28565	7.38588	7.17347	7.02113	7.24808	7.28225	7.94415	7.92891	7.84695	7.93412	8.03357	7.85088	8.95637	9.32651	8.70348	8.10757	8.37883	8.24999
ENSG00000040633	9.17731	9.09095	9.03274	9.0068	8.99677	8.96541	9.2484	8.9781	8.94443	8.91992	8.84013	9.02783	9.24207	8.97841	8.872	8.94092	9.15091	8.97436
ENSG00000040731	0	0	0	0	0	0	0	0	0	0	0	0	0	0	0	0	0	0
ENSG00000040933	8.63302	8.51824	8.57976	8.85028	8.59103	8.84182	8.49291	8.4776	8.40199	8.81626	8.75363	8.82671	8.56394	8.5566	8.52345	8.9429	8.96996	9.00901
ENSG00000041353	2.78555	2.79771	2.73122	2.783	2.86377	2.84083	3.14989	3.12693	3.13498	3.16117	3.13222	3.1325	3.78593	3.83295	3.91577	4.10049	3.88055	3.94678
ENSG00000041357	10.8229	10.818	10.7261	10.4906	10.5801	10.3877	10.6171	10.6846	10.7339	10.6962	10.8068	10.8768	10.5416	10.4014	10.4241	10.3554	10.4815	10.6089
ENSG00000041515	1.20725	1.208	1.20633	1.33674	1.3485	1.2661	-0.122559	-0.0684868	-0.117004	-0.117471	-0.106315	-0.105988	1.26936	1.24193	1.28581	1.34498	1.26092	1.32298
ENSG00000041802	11.1877	11.1742	11.2796	10.9469	11.0358	11.0014	10.8618	10.8392	10.8518	10.9281	10.8938	11.1201	10.6667	10.5208	10.6174	10.8986	10.8002	10.8917
ENSG00000041880	7.91087	7.87925	8.16932	7.90537	7.95461	7.97645	7.95574	7.93606	8.00714	7.91502	7.85023	7.8762	7.91677	7.93616	8.10004	8.34177	8.17261	8.27119
ENSG00000041982	-1.48608	-1.46882	-1.4871	-1.471	-1.48697	-1.48535	-1.00916	-1.00933	-1.00916	-0.986432	-1.00882	-1.00928	0.274154	0.35153	0.274238	0.294267	0.289294	0.308316
ENSG00000041988	8.14702	8.0382	8.03657	8.29012	8.23429	8.37455	8.22656	8.0533	8.14098	7.9328	7.96306	7.7597	8.50769	8.52776	8.55439	8.2892	8.33648	8.15378
ENSG00000042062	3.50426	3.603	3.55524	3.41654	3.58822	3.50332	2.59595	2.51578	2.57766	2.50735	2.50233	2.49597	3.01718	3.0866	3.06952	3.19026	3.09852	3.07199
ENSG00000042088	9.27194	9.20532	9.23554	9.0044	9.02928	9.04176	9.38799	9.25607	9.35801	9.36062	9.20156	9.14371	9.1248	9.01594	9.05265	8.83622	9.18221	9.23398
ENSG00000042286	10.4501	10.5771	10.535	10.3312	10.4128	10.2936	10.4373	10.5532	10.4896	10.5745	10.6162	10.4719	10.8319	11.0066	10.8119	10.5171	10.7834	10.7066
ENSG00000042304	0.175631	0.151876	0.15108	0.211733	0.173112	0.203073	0.737307	0.71184	0.705841	0.705451	0.697888	0.705415	0.104285	0.105272	0.124833	0.180731	0.134635	0.103767
ENSG00000042317	6.75895	6.74034	6.59534	7.30062	7.13829	7.12163	6.74217	6.80186	6.76693	6.65025	6.65573	6.72683	7.10737	6.94943	7.31498	7.24071	7.15012	6.97414
ENSG00000042429	9.62956	9.63541	9.48943	9.61952	9.51095	9.64206	9.63213	9.40878	9.79136	9.50438	9.49452	9.60447	9.62156	9.67773	9.43452	9.61047	9.57185	9.61009
ENSG00000042445	11.4344	11.3921	11.4202	11.8288	11.828	11.8403	11.6517	11.6813	11.6735	11.4769	11.514	11.562	12.203	12.3547	12.4519	11.8352	11.9021	11.6983
ENSG00000042493	9.35083	9.41766	9.2636	9.58045	9.73903	9.54988	9.95389	9.9448	9.99387	9.79928	9.95392	9.58535	10.7028	10.7686	10.4659	10.579	10.1858	10.1362
ENSG00000042753	11.1399	11.258	11.1666	10.6805	10.8839	10.752	11.0948	11.075	11.1214	11.09	11.1137	10.9329	10.9922	10.9159	10.9767	10.94	10.8874	11.1281
ENSG00000042781	1.59873	1.5113	1.48326	1.58234	1.5682	1.56093	-0.308361	-0.301316	-0.300297	-0.300631	-0.308281	-0.292874	0.502836	0.483998	0.542949	0.502418	0.481697	0.548818
ENSG00000042813	0	0	0	0	0	0	0	0	0	0	0	0	0	0	0	0	0	0
ENSG00000042832	2.47048	2.84131	2.57551	2.43348	2.35972	2.36447	5.32224	5.34334	5.54162	5.52025	5.55836	5.81889	5.92861	5.62413	5.48225	5.54694	5.97218	6.07375
ENSG00000042980	1.75609	1.75763	1.75416	2.09931	1.76032	1.98453	0.522578	0.51472	0.53239	0.547692	0.523425	0.513866	-0.0650706	-0.085739	-0.0876744	-0.00174285	-0.0211781	-0.0889739
ENSG00000043039	7.91531	8.08758	7.96527	7.78427	7.94706	7.86368	8.13304	8.11279	8.07733	8.03623	7.93066	7.95707	8.54064	8.29838	8.26241	7.90963	8.24547	7.99574
ENSG00000043093	10.2646	10.321	10.2014	10.3602	10.3247	10.1709	10.2227	10.3217	10.1712	10.4018	10.3371	10.4839	10.1393	10.0937	10.2779	10.2816	10.1901	10.3668
ENSG00000043143	10.2089	10.0732	10.0356	10.5283	10.333	10.5569	10.5574	10.3792	10.3332	10.4994	10.4454	10.2177	11.1622	11.4416	11.3165	11.2127	11.2506	10.7956
ENSG00000043355	10.9047	10.8955	10.8769	10.9597	10.9519	11.009	10.9816	10.9419	11.0231	11.1325	11.1456	11.0717	11.3566	11.4957	11.4006	11.4591	11.4074	11.3138
ENSG00000043462	0	0	0	0	0	0	0	0	0	0	0	0	0	0	0	0	0	0
ENSG00000043514	9.24971	9.15993	9.23848	9.02892	9.01423	8.88855	9.20715	9.13259	9.22614	9.06995	8.98461	9.1988	9.18935	8.89491	9.1037	9.01267	9.00982	9.19826
ENSG00000043591	4.61103	4.51149	4.4659	4.6657	4.6406	4.71743	4.25389	4.34329	4.23981	4.2968	4.27176	4.2901	5.22388	5.24169	5.16206	5.45339	5.24231	5.05429
ENSG00000044012	-1.0351	-1.01093	-1.03587	-1.01539	-1.01389	-1.03408	1.30248	1.32382	1.32686	1.3102	1.33753	1.33213	1.90236	1.91144	2.01682	2.04801	1.91093	1.94853
ENSG00000044090	9.30146	9.23684	9.242	9.6418	9.67833	9.81126	9.18659	9.25053	9.15942	9.13667	9.29136	8.97872	9.75119	9.90233	9.79477	10.009	9.73906	9.53015
ENSG00000044115	13.554	13.605	13.5162	13.6624	13.7144	13.6453	13.6382	13.6306	13.5855	13.6414	13.6152	13.6555	13.8647	13.971	13.6463	13.6657	13.6322	13.6113
ENSG00000044446	10.3978	10.2682	10.6557	10.5893	10.3922	10.6742	10.2371	10.1065	10.3954	9.82488	9.84014	10.187	9.91176	9.69819	10.0026	10.089	9.96053	9.99313
ENSG00000044459	0.478958	0.383852	0.405431	0.382722	0.427909	0.407383	0.599798	0.608636	0.604533	0.585738	0.585956	0.601584	1.35904	1.36337	1.29808	1.24424	1.24245	1.25934
ENSG00000044524	0	0	0	0	0	0	-1.48266	-1.47664	-1.47808	-1.48277	-1.48242	-1.48276	-1.96263	-1.96179	-1.96257	-1.96269	-1.95773	-1.96316
ENSG00000044574	13.7873	13.7717	13.6936	14.0235	13.9397	13.8472	13.519	13.6498	13.5066	13.5138	13.591	13.4763	13.9291	14.2581	13.8549	13.6615	13.6042	13.5473
ENSG00000046604	12.4651	12.4378	12.3326	12.4574	12.3997	12.3278	12.6239	12.5267	12.501	12.6583	12.6029	12.7851	12.8447	13.0532	12.9705	12.9365	12.7721	12.8208
ENSG00000046647	7.74995	7.87692	8.01225	7.8205	7.74522	7.79418	7.77455	7.88219	7.84397	7.66707	7.7482	7.68188	7.98129	7.85704	7.81437	7.77569	7.81055	7.78838
ENSG00000046651	9.75425	9.79689	9.91494	10.0816	10.0378	10.1268	9.43625	9.65702	9.58695	9.40045	9.58822	9.67071	9.83534	9.89452	9.99088	10.0247	9.80642	9.74984
ENSG00000046653	3.9215	4.0084	4.09446	4.40067	3.96427	4.0755	2.97293	2.94446	2.94474	2.90904	2.9709	3.05	2.86206	2.77261	2.92428	3.01634	2.84337	2.86027
ENSG00000046774	0	0	0	0	0	0	0	0	0	0	0	0	0	0	0	0	0	0
ENSG00000046889	0	0	0	0	0	0	0	0	0	0	0	0	-0.909725	-0.907058	-0.909692	-0.909754	-0.850771	-0.909966
ENSG00000047056	9.09342	9.0486	8.98599	9.29229	9.18912	9.17749	9.01085	9.06821	9.03263	9.03045	9.01938	8.94002	9.14372	9.2101	9.20516	9.21594	9.13996	9.123
ENSG00000047188	8.43913	8.61259	8.54617	8.54709	8.40588	8.35558	8.12985	8.07677	8.25432	8.40016	8.41337	8.58721	7.81934	7.56149	7.78812	8.17296	7.84315	8.16434
ENSG00000047230	9.6568	9.58527	9.68701	9.71884	9.73184	9.69875	9.75898	9.66326	9.65379	9.82406	9.71778	9.88085	9.59658	9.62771	9.59282	9.98439	9.61592	9.62102
ENSG00000047249	10.7453	10.6863	10.617	10.726	10.7071	10.5556	10.6279	10.7139	10.7387	10.6082	10.8348	10.7574	11.0038	10.7628	10.7894	11.3649	10.7516	10.7448
ENSG00000047315	10.9482	10.8083	10.905	10.7645	10.7607	10.6835	10.9768	10.8723	10.8488	10.9338	10.9513	11.0421	10.6526	10.5636	10.6019	10.7813	10.7615	10.8378
ENSG00000047346	7.26912	7.21329	7.33614	8.19729	8.16172	8.28979	7.16227	7.0953	7.21694	7.00007	7.0291	7.02863	7.2748	7.25791	7.55332	7.51992	7.38525	7.1189
ENSG00000047365	8.84496	8.88821	8.70854	8.87038	8.72193	8.74354	8.69576	8.66428	8.69267	8.96542	9.01764	9.11693	8.82441	9.07107	8.84506	9.11035	8.83654	9.1491
ENSG00000047410	11.3222	11.4037	11.3532	11.4251	11.5605	11.4774	11.4494	11.1969	11.2247	11.2713	11.4362	11.5874	11.3395	11.2254	11.1685	11.268	11.2719	11.2765
ENSG00000047457	-0.665581	-0.634731	-0.645713	-0.665933	-0.625301	-0.665381	-0.949694	-0.973839	-0.97374	-0.973789	-0.973395	-0.973786	-1.96263	-1.96179	-1.96257	-1.96269	-1.95773	-1.96316
ENSG00000047578	9.43981	9.65898	9.57518	9.90294	9.95827	10.2117	9.15936	9.34796	9.3326	9.48644	9.13509	9.65965	9.65284	9.79912	9.7443	9.45484	9.51865	9.56538
ENSG00000047579	9.12505	9.15639	9.154	9.04006	9.03889	9.09468	9.08116	9.06812	9.26995	9.17635	8.96384	8.91534	9.13303	9.12614	8.8655	9.0787	9.0625	9.045
ENSG00000047597	9.50806	9.48285	9.3742	9.02522	9.06187	9.0172	9.47653	9.50705	9.33311	9.46432	9.48146	9.37786	9.40839	9.58031	9.55524	9.25151	9.49039	9.45736
ENSG00000047617	0.638777	0.643391	0.633009	0.7288	0.633728	0.617708	0.743806	0.80808	0.73127	0.736641	0.731532	0.736647	1.41786	1.47123	1.53509	1.45713	1.44731	1.49997
ENSG00000047621	7.81891	7.77816	7.83181	7.79752	7.74302	7.84847	7.53907	7.58501	7.33852	7.6338	7.70791	7.78213	7.12749	7.26574	7.31211	7.62177	7.46416	7.58646
ENSG00000047634	9.38893	9.41636	9.45838	8.79606	8.79627	8.77554	9.30699	9.27928	9.21215	9.1703	9.15349	9.22796	9.06019	8.99743	9.15039	9.05741	9.19293	9.35293
ENSG00000047644	7.43239	7.76886	7.48617	8.05547	7.89323	8.23062	8.07273	8.09128	7.65269	8.45703	8.45431	8.10748	9.29145	9.60113	9.06974	9.38396	9.49612	9.16955
ENSG00000047648	-1.48668	-1.44903	-1.48782	-1.48826	-1.48768	-1.48586	0	0	0	0	0	0	-1.48543	-1.48333	-1.47105	-1.47134	-1.48745	-1.48673
ENSG00000047662	1.64302	1.81433	1.63923	1.75691	1.66187	1.64593	1.73259	1.73211	1.7488	1.77093	1.79239	1.77854	2.17261	2.11559	2.11158	2.36234	2.20199	2.24302
ENSG00000047849	12.0676	12.0713	11.9769	12.0969	12.0221	12.1014	12.2425	12.2145	12.1943	12.2723	12.2499	12.1746	12.2979	12.3052	12.0897	12.2968	12.2441	12.2194
ENSG00000047932	9.89598	9.84156	9.83338	9.92674	9.85623	9.88693	9.77765	9.73909	9.76521	9.84813	9.86869	9.89321	9.65551	9.72407	9.6557	9.99159	9.8034	9.82972
ENSG00000047936	1.41003	1.39345	1.39035	1.40511	1.50334	1.72961	0	0	0	0	0	0	0.994398	0.996375	1.13362	0.994274	1.10117	0.993356
ENSG00000048028	9.20048	9.0641	8.94131	8.89518	8.96333	9.04997	9.07987	8.95821	8.96802	9.29349	9.09197	9.28083	9.14953	8.95928	9.09493	8.89835	9.23306	9.24969
ENSG00000048052	3.50431	3.48848	3.58214	4.03403	3.69242	3.66552	6.42507	6.42133	6.43767	7.17161	7.03223	7.09772	7.15699	7.49187	7.26793	8.32293	7.90819	8.02022
ENSG00000048140	10.7127	10.7784	10.7037	10.8804	10.8967	10.9241	10.4616	10.3676	10.3699	10.6055	10.6425	10.549	10.4164	10.401	10.4323	10.9008	10.5897	10.6073
ENSG00000048162	10.2538	10.3272	10.3083	9.2208	9.37412	9.24104	10.3794	10.3093	10.4175	10.3345	10.2897	10.2579	9.95614	9.86102	9.65216	9.68608	10.0262	10.2108
ENSG00000048342	7.10389	7.01913	7.19902	7.72843	7.31497	7.4765	6.5199	6.56098	6.74613	6.85871	6.69789	6.9451	6.78092	6.4104	6.77786	7.36346	6.91168	7.00386
ENSG00000048392	10.4292	10.2756	10.1389	10.5127	10.4314	10.4185	10.2091	10.1618	9.94739	10.324	10.4009	10.372	9.91903	9.92568	10.1243	10.4734	10.2048	10.4403
ENSG00000048405	9.70746	9.43712	9.3554	9.58016	9.65871	9.68675	9.48735	9.34994	9.33062	9.6379	9.59013	9.57327	9.4514	9.63581	9.48497	9.69334	9.63527	9.57052
ENSG00000048462	-1.96295	-1.96258	-1.95547	-1.96363	-1.96338	-1.96259	-1.96222	-1.96241	-1.96222	-1.96228	-1.96209	-1.9594	0	0	0	0	0	0
ENSG00000048471	8.03165	8.06301	8.28588	8.07616	8.02722	8.08344	7.88869	7.83244	7.81922	7.77286	7.9731	7.63959	7.69881	7.7713	7.63601	7.68429	7.82109	7.9634
ENSG00000048540	0.362264	0.401705	0.344849	0.301471	0.311811	0.333775	0.189561	0.194546	0.223107	0.189505	0.20708	0.189512	-0.852257	-0.848183	-0.852162	-0.834034	-0.767984	-0.852958
ENSG00000048544	10.5547	10.5355	10.4576	10.1881	10.2231	10.0887	10.3523	10.3693	10.325	10.3328	10.4475	10.4564	10.0223	10.1323	10.0323	10.2209	10.1894	10.2753
ENSG00000048545	0	0	0	0	0	0	0	0	0	0	0	0	0	0	0	0	0	0
ENSG00000048649	9.90247	9.87406	9.94939	10.1617	10.2432	10.144	10.1465	10.0159	9.90335	9.96322	9.96326	10.1151	10.1406	9.91918	10.3264	10.1895	10.4536	10.1849
ENSG00000048707	9.87914	9.87502	9.82684	9.88631	9.86273	9.72452	9.94885	9.74778	10.0458	9.74625	9.49533	9.62101	9.98872	10.1206	10.0551	9.70471	9.75954	9.51569
ENSG00000048740	9.02151	9.06517	8.87188	9.46851	9.30061	9.46282	9.02141	9.07806	8.93058	9.55276	9.709	9.85118	8.76107	8.89231	8.90352	9.43591	9.14314	9.55453
ENSG00000048828	13.1717	13.1508	13.0926	12.8337	12.9331	12.8175	12.9694	12.8522	12.8183	13.0705	12.9144	12.908	12.6133	12.7259	12.5076	12.5086	12.728	12.833
ENSG00000048991	10.2495	10.2334	10.2743	9.79948	9.71	9.77458	10.0979	9.96733	9.85357	9.99023	10.0171	10.1301	9.27582	9.14483	9.0511	9.38554	9.5389	9.67805
ENSG00000049089	3.12565	3.10916	3.07064	3.32662	3.79623	3.37424	4.28472	4.36124	4.37182	4.51124	4.45649	4.46515	4.64863	4.56921	4.66822	5.08158	4.57292	4.52604
ENSG00000049130	8.47423	8.55992	8.34683	7.61962	7.8447	7.77683	8.72734	8.47274	8.4279	9.16056	9.12585	9.31754	8.12853	8.07592	8.09685	8.41388	8.59851	9.08598
ENSG00000049167	8.50323	8.40636	8.36242	7.97313	8.18988	8.04936	8.18211	8.14025	8.14073	8.19466	8.19643	8.39536	7.79544	7.80932	7.76706	8.18612	8.04654	8.34129
ENSG00000049192	1.86972	1.90421	1.87741	2.21372	1.95232	1.99553	0.920356	0.921518	0.937014	0.916689	0.901062	0.900781	1.86623	1.79401	1.8365	1.96868	1.86237	1.86625
ENSG00000049239	10.9691	10.8762	10.8059	11.179	11.1078	11.1204	11.1939	11.1568	11.1412	11.1258	11.0466	10.958	11.5045	11.5553	11.3415	11.5617	11.4472	11.1752
ENSG00000049245	10.8043	10.8359	10.8463	10.9692	10.9176	10.8773	10.848	10.8905	10.9755	10.9536	10.9994	11.0183	11.0878	11.0335	11.093	11.1399	11.0191	11.0639
ENSG00000049246	5.15896	5.33709	5.4671	5.30854	5.21912	5.64009	5.49937	5.61085	5.31095	5.52449	5.41021	5.43847	5.74254	5.92826	5.89741	6.03504	6.20407	6.16853
ENSG00000049247	1.86621	1.83053	1.82793	1.84061	1.81625	1.80821	3.59055	3.63094	3.60169	3.5246	3.61021	3.54755	3.00564	3.00093	3.13355	3.02664	2.99268	2.94762
ENSG00000049249	5.04448	5.22684	5.15094	6.14438	5.84896	6.26986	6.37893	6.53876	6.61212	7.33646	7.55296	7.6447	6.35709	6.38886	6.48587	7.78237	6.95027	7.29892
ENSG00000049283	9.44053	9.42942	9.33528	9.51464	9.67025	9.53008	9.64943	9.53809	9.53563	9.4798	9.46945	9.26173	9.06632	8.84934	8.94744	8.74964	9.31808	9.18012
ENSG00000049323	4.30335	4.95786	4.38319	4.97683	4.94633	4.65921	5.48768	5.41872	5.39979	5.83196	5.84495	5.71436	6.10505	6.04255	6.00836	6.92492	6.06486	6.27737
ENSG00000049449	12.1641	11.9386	11.9313	11.9145	11.7258	11.6761	12.3568	12.361	12.3422	12.1909	12.0952	12.1885	12.2087	12.2145	12.0131	12.0401	12.2834	12.1554
ENSG00000049540	2.96426	3.0685	2.98742	3.01406	3.12726	3.07434	2.7613	2.73752	2.6985	2.7129	2.72367	2.71286	3.67146	3.72013	3.64983	3.63339	3.70049	3.56824
ENSG00000049541	9.91814	9.97563	9.86788	8.53069	8.99352	8.7975	9.80885	9.72365	9.72932	9.97485	9.96816	9.89182	9.25735	8.91785	9.04736	9.07175	9.43731	9.6198
ENSG00000049618	10.7366	10.7425	10.6377	10.8532	10.7891	10.834	10.873	10.7336	10.5915	10.9185	10.7195	10.6937	10.7706	10.8799	10.7635	10.8516	10.8589	10.8198
ENSG00000049656	12.0631	12.1164	12.0505	11.6604	11.791	11.7552	12.0476	12.0844	12.0745	11.7059	11.6804	11.7839	11.6331	11.7975	11.4836	11.5616	11.6091	11.5638
ENSG00000049759	10.2671	10.3005	10.3814	10.5982	10.7221	10.6418	10.3109	10.3174	10.1373	10.2185	10.1693	10.142	10.4548	10.2292	10.4346	10.5537	10.4306	10.3521
ENSG00000049768	2.24208	2.34115	2.34248	2.24188	2.21655	2.29471	1.46045	1.45182	1.46549	1.44772	1.46362	1.46628	2.27733	2.32786	2.31497	2.32267	2.19989	2.23833
ENSG00000049769	5.92806	5.99646	6.12964	5.99256	5.93312	6.30464	5.48848	5.55997	5.52377	5.47607	5.77531	5.6112	5.84286	6.00561	5.96642	5.79694	6.02039	6.04117
ENSG00000049860	12.0934	12.0426	12.0189	12.0098	12.0025	11.9166	12.1114	12.212	12.2368	11.9886	12.0006	11.9523	12.1403	12.4472	12.2313	12.0533	12.0132	12.031
ENSG00000049883	8.93991	8.94699	8.89657	8.56786	8.63253	8.31529	8.59645	8.40672	8.48394	8.61117	8.67061	8.70938	8.33511	8.02032	8.1253	8.53625	8.47711	8.65883
ENSG00000050030	0	0	0	0	0	0	0	0	0	0	0	0	0	0	0	0	0	0
ENSG00000050130	9.34183	9.26545	9.42015	9.38025	9.39019	9.50374	9.1886	9.23112	9.21295	9.33233	9.55156	9.53682	9.07584	9.18201	9.4694	9.42738	9.30604	9.45377
ENSG00000050165	-0.29159	-0.276571	-0.291984	-0.178605	-0.291938	-0.291286	1.76701	1.75584	1.75103	1.74708	1.75778	1.79946	2.96088	2.89592	2.77807	2.8728	3.08939	2.81849
ENSG00000050327	10.6766	10.6614	10.5687	10.6747	10.7668	10.7294	10.8277	10.7668	10.6603	10.6291	10.4976	10.4342	11.123	11.2462	10.8396	10.8016	10.6808	10.5569
ENSG00000050344	11.2738	11.2831	11.2099	11.438	11.4823	11.4034	11.4739	11.4675	11.382	11.6681	11.73	11.6951	11.694	11.8173	11.8049	11.7034	11.759	11.729
ENSG00000050393	11.295	11.3033	11.1773	10.9687	11.1412	11.004	11.0795	11.1492	11.0321	11.3351	11.3465	11.3199	11.1456	11.4418	11.2739	11.0574	11.1295	11.2987
ENSG00000050405	12.128	12.1138	12.0336	12.248	12.3344	12.219	12.3655	12.3778	12.2412	12.1655	12.2066	12.2693	12.4665	12.611	12.5665	12.1743	12.2518	12.1735
ENSG00000050426	11.2725	11.2717	11.3278	11.7209	11.6508	11.5788	11.269	11.2315	11.4066	10.8765	10.8503	10.9379	11.7619	11.6973	11.8349	11.3527	11.4475	11.3163
ENSG00000050438	7.0732	7.24448	7.50806	8.14789	8.40458	8.17884	7.02571	6.92018	6.98008	7.07746	7.11964	7.20878	7.87312	8.09888	8.00616	8.3226	7.78435	7.73998
ENSG00000050555	-1.10907	-1.10799	-1.09273	-1.09354	-1.08087	-1.10804	-0.515574	-0.539711	-0.539499	-0.522907	-0.539358	-0.532453	0.611566	0.608665	0.626425	0.6063	0.810627	0.605248
ENSG00000050628	0	0	0	0	0	0	0	0	0	0	0	0	-1.08699	-1.10175	-1.1041	-1.10448	-1.0762	-1.10531
ENSG00000050730	0	0	0	0	0	0	0	0	0	0	0	0	0	0	0	0	0	0
ENSG00000050748	10.6387	10.6034	10.61	10.2846	10.3321	10.3264	10.4361	10.3907	10.3623	10.511	10.4779	10.5534	10.1877	10.1226	10.2065	10.2003	10.286	10.5513
ENSG00000050767	-0.0594183	-0.0591096	-0.059801	0.00112141	-0.0597562	0.0167628	-0.977643	-0.977722	-0.977641	-0.969598	-0.96048	-0.977665	-0.606321	-0.579002	-0.588716	-0.60636	-0.589773	-0.587996
ENSG00000050820	9.80984	8.66611	8.78412	9.71015	9.88407	9.79824	6.73902	7.65016	6.66151	6.58753	6.69196	6.77349	9.27505	9.96161	9.95181	8.4983	9.683	8.62201
ENSG00000051009	10.4319	10.5132	10.8116	10.2821	10.3418	10.6334	10.1576	10.403	10.6118	10.1407	10.2499	10.5068	10.5134	10.3903	10.4666	10.7291	10.5709	10.4071
ENSG00000051108	11.064	11.0506	10.8603	11.1735	11.2274	11.0717	10.7947	10.7744	10.67	10.4492	10.3414	10.2866	10.9971	11.6129	11.0011	10.579	10.7975	10.6799
ENSG00000051128	3.16313	3.10312	3.20867	3.28058	3.28053	3.23601	3.30256	3.33547	3.29999	3.28674	3.33081	3.30077	4.63119	4.47677	4.26581	4.27092	4.17657	4.34374
ENSG00000051180	7.95462	7.87574	7.70745	6.66497	7.34056	6.92803	7.81104	7.7463	7.94059	7.86265	8.09966	7.99355	7.54186	7.21904	7.15482	7.24936	7.63828	7.85984
ENSG00000051341	9.30437	9.34121	9.73406	8.52785	8.64943	8.61016	8.98983	9.01318	9.2469	9.11142	9.19298	9.27238	8.47427	7.99531	8.02569	8.10306	8.82063	9.02304
ENSG00000051382	10.5022	10.5656	10.4083	10.5804	10.4935	10.3951	10.6976	10.5989	10.4904	10.6922	10.6999	10.6827	10.5651	10.8119	10.6603	10.6707	10.6517	10.6628
ENSG00000051523	12.6732	12.7337	12.6455	12.3483	12.5426	12.4489	12.8919	12.905	12.9671	12.7748	12.8218	12.4806	13.0127	12.9751	12.8881	12.7186	12.794	12.9004
ENSG00000051596	11.8899	11.8791	11.8108	11.3406	11.4862	11.3815	11.7544	11.7842	11.7569	11.8438	11.839	11.6816	11.5397	11.322	11.3676	11.4482	11.6061	11.7463
ENSG00000051620	10.3924	10.5324	10.4646	10.592	10.6778	10.6433	10.4395	10.448	10.4795	10.5438	10.4689	10.2877	10.6404	10.4508	10.7091	10.7146	10.565	10.7856
ENSG00000051825	9.47454	9.12289	9.3294	9.0353	8.92777	9.04774	9.02503	9.01106	9.37975	8.99754	9.13495	9.23511	8.64657	8.27014	8.72672	8.10248	8.67391	9.00979
ENSG00000052126	9.56577	9.4914	9.45666	9.83959	9.80445	9.73807	9.49549	9.40512	9.43438	9.48639	9.44869	9.57946	9.57251	9.57464	9.54339	9.63532	9.56032	9.58025
ENSG00000052344	12.3219	12.357	12.3212	12.7645	12.9135	12.8043	12.7047	12.7745	12.726	12.6363	12.4982	12.2706	13.3862	13.6547	13.456	13.0642	13.106	12.792
ENSG00000052723	9.50306	9.63792	9.59061	9.32008	9.45942	9.55046	9.74699	9.41129	9.6657	9.8132	9.52715	9.5827	9.84205	9.7214	9.84178	9.79595	9.61523	9.81175
ENSG00000052749	11.1359	11.1954	11.1906	10.2464	10.2778	10.2508	10.9371	10.9173	10.9761	10.9527	10.8422	10.859	10.5297	10.5535	10.1454	10.567	10.6229	10.7281
ENSG00000052795	8.87134	8.73448	8.56078	8.69146	8.60278	8.65656	8.83041	8.79339	8.4412	8.73192	8.80846	8.5103	8.25496	8.85663	8.63737	8.57598	8.77666	8.65124
ENSG00000052802	10.6455	10.6293	10.4342	10.3808	10.4768	10.3283	11.3558	11.4336	11.3458	11.1562	11.2349	11.2237	12.1175	12.3291	12.0963	10.9822	11.4484	11.3422
ENSG00000052841	10.7032	10.6622	10.72	10.9706	10.8059	10.9419	10.8986	10.784	11.0005	10.7414	10.754	10.8495	11.3495	11.6239	11.6893	11.4545	11.3574	11.0711
ENSG00000052850	0.0643696	0.0167676	0.0160312	0.0368641	0.0160789	0.0929884	-1.96224	-1.96244	-1.95925	-1.9623	-1.96211	-1.96229	-0.09589	-0.094969	-0.0958231	0.00178223	-0.096618	-0.0785595
ENSG00000053108	3.97686	3.78075	3.77885	3.98925	4.07142	4.09743	3.87273	3.87152	3.92441	3.90856	3.90304	3.86684	3.58599	3.63806	3.54362	3.66871	3.76644	3.78548
ENSG00000053254	9.8444	9.82917	9.64071	10.7023	10.4462	10.5024	9.9726	9.6421	9.59679	9.95823	9.75674	9.77248	10.6992	10.7672	10.7484	10.4773	10.6544	10.3562
ENSG00000053328	0	0	0	0	0	0	0	0	0	0	0	0	0	0	0	0	0	0
ENSG00000053371	11.113	11.1675	11.0125	10.943	11.0566	10.9951	11.2662	11.2187	11.2495	11.1547	11.1877	10.9213	11.4554	11.4053	11.4952	11.1384	11.233	11.2596
ENSG00000053372	10.5571	10.6658	10.6097	9.6753	9.72534	9.70995	10.5264	10.5198	10.5591	10.708	10.6519	10.5899	10.1771	10.1733	9.92589	9.94915	10.2542	10.47
ENSG00000053438	4.86799	5.01481	4.97544	5.06373	5.09294	5.30096	4.06108	4.10835	4.16458	4.12269	4.07464	4.17127	4.65154	4.96172	5.11853	5.01972	4.74154	4.73724
ENSG00000053501	8.347	8.38294	8.37972	8.33708	8.45103	8.1997	8.18507	8.18886	8.16254	8.06017	7.95665	7.86932	8.32187	8.3982	8.18937	7.94197	8.20749	8.07174
ENSG00000053524	5.45885	5.08467	5.65339	5.15566	5.14321	5.16495	4.94331	4.98233	4.83464	4.85505	4.8521	5.00031	5.24649	5.46848	5.16381	5.39814	5.33499	5.44401
ENSG00000053702	5.32431	5.29429	5.60631	5.53775	5.33875	5.56768	5.50984	5.48832	5.63281	5.43997	5.55766	5.54465	5.71326	5.58012	5.70442	6.01726	5.74359	5.78839
ENSG00000053747	7.22141	7.30192	7.073	7.30205	7.23485	7.34805	7.72453	7.89113	7.57445	8.631	8.50399	8.6436	8.67198	8.79315	8.41141	9.69552	8.60793	9.2798
ENSG00000053770	10.774	10.6912	10.5807	10.6339	10.6239	10.5501	10.4888	10.5111	10.439	10.5833	10.5402	10.6788	10.1287	10.0554	10.1583	10.4879	10.3994	10.4203
ENSG00000053900	9.16155	9.18061	9.32533	8.84747	8.88291	8.84144	8.7652	8.65471	8.77041	8.73985	8.85689	9.01807	8.4716	8.44294	8.66783	8.79229	8.66186	8.81842
ENSG00000053918	13.7956	13.7521	13.6382	13.8701	13.7934	13.75	14.1637	14.1284	14.166	13.9633	13.859	13.6383	14.3901	14.4704	14.3405	13.881	14.2336	13.9723
ENSG00000054116	10.0134	10.0498	10.0167	9.99168	10.0183	9.93796	10.0582	10.0419	10.0562	9.9806	9.95592	9.88888	9.91079	10.005	9.80046	9.96889	9.92579	9.94701
ENSG00000054118	11.5958	11.5651	11.5632	11.4231	11.393	11.4213	11.5801	11.5139	11.4726	11.6603	11.5612	11.6506	11.3458	11.2044	11.1432	11.2701	11.3367	11.4024
ENSG00000054148	10.5351	10.5416	10.6282	10.144	10.3798	10.242	10.4378	10.5713	10.6431	10.4251	10.2819	10.1964	11.0577	11.2264	11.1048	10.5481	10.5795	10.601
ENSG00000054179	9.46841	9.58279	9.61663	9.71883	9.79565	9.87398	9.84877	9.8729	10.0075	9.3579	9.45364	9.34861	10.5137	10.8257	10.8865	9.58171	9.90273	9.71648
ENSG00000054219	10.9388	10.8911	10.875	10.7242	10.8103	10.6425	11.2027	11.1123	11.0031	11.0666	10.8836	10.9417	11.2116	11.2374	11.1259	11.2088	11.2335	11.0992
ENSG00000054267	9.43761	9.29959	9.3812	9.76363	9.61942	9.6501	9.40627	9.32932	9.11904	9.36322	9.1512	9.3711	9.46072	9.47547	9.54729	9.70887	9.51196	9.35842
ENSG00000054277	8.07657	7.91112	7.70288	7.77642	7.80321	7.60486	8.37925	8.30218	8.3248	8.3066	8.35691	8.21352	8.35185	8.29113	8.19102	8.10514	8.36616	8.42148
ENSG00000054282	8.22172	7.74939	8.01962	8.11827	8.07509	7.98464	7.04825	7.27264	7.20376	7.1143	7.32219	7.17351	7.9094	7.66962	7.81118	7.8254	7.76415	7.43877
ENSG00000054356	1.55427	1.38781	1.53111	1.39174	1.3858	1.46762	2.67415	2.79059	2.74833	2.6948	2.66812	2.7494	3.00289	2.84966	2.95217	3.19986	2.98857	3.01602
ENSG00000054523	10.7172	10.8118	10.5467	10.6203	10.6345	10.6404	10.98	10.749	10.7186	11.1122	10.8567	10.9073	10.7294	11.0323	10.6957	10.7303	10.8443	10.874
ENSG00000054598	8.88681	8.76697	8.64023	8.86315	8.81561	8.64282	8.88131	8.6826	8.63775	9.03693	8.96614	8.96106	9.12551	9.4956	9.27851	9.52977	9.23717	9.08652
ENSG00000054611	9.53357	9.51424	9.43944	9.63061	9.75393	9.68259	9.57156	9.57371	9.64805	9.50004	9.51024	9.42234	9.93097	9.93754	9.86857	9.93267	9.74792	9.71887
ENSG00000054654	10.2485	10.2721	10.0122	10.7809	10.5372	10.4933	10.3979	10.2679	10.5268	10.2464	10.0326	10.1848	10.8126	10.1686	10.2033	10.7898	10.5825	10.0383
ENSG00000054690	10.711	10.905	11.0328	10.733	10.7818	10.958	11.0516	11.0783	11.2704	10.795	10.9534	10.9838	11.1535	11.2699	11.2425	10.6957	11.0535	10.9447
ENSG00000054793	10.2646	10.2341	10.1506	11.3945	11.249	11.292	10.565	10.5038	10.3307	10.9808	10.8889	10.8133	10.9765	11.0187	11.2035	11.5972	11.0641	11.0864
ENSG00000054796	0	0	0	0	0	0	0	0	0	0	0	0	0	0	0	0	0	0
ENSG00000054803	0	0	0	0	0	0	0	0	0	0	0	0	0	0	0	0	0	0
ENSG00000054938	0	0	0	0	0	0	0	0	0	0	0	0	-1.96263	-1.96179	-1.96257	-1.96269	-1.95773	-1.96316
ENSG00000054965	10.0665	10.053	9.95441	10.3276	10.301	10.3255	10.1275	10.1019	9.99419	10.1956	10.0856	10.0944	10.258	10.2959	10.3282	10.1447	10.3583	10.1692
ENSG00000054967	8.89121	8.94013	9.15439	7.94666	8.20275	8.14351	8.70358	8.74111	8.74421	8.80857	8.83029	8.86303	8.50426	8.62506	8.24115	8.2072	8.51714	8.69799
ENSG00000054983	2.96188	2.93137	2.90517	2.92111	3.03745	3.10972	1.18482	1.18548	1.20986	1.17641	1.20381	1.20805	2.14208	2.13605	2.01371	2.0575	2.13999	2.07764
ENSG00000055044	11.2766	11.2226	11.2428	10.4576	10.531	10.3594	11.1479	11.2493	11.2037	11.2021	11.2873	11.3919	10.9336	10.8546	10.7115	10.8503	10.9655	11.0508
ENSG00000055070	12.5992	12.5837	12.519	12.4573	12.464	12.4488	12.6192	12.6039	12.5212	12.6228	12.5833	12.5264	12.5238	12.4467	12.4575	12.4117	12.5358	12.5863
ENSG00000055118	10.1331	10.2109	10.2076	10.1595	10.1785	10.2716	10.6341	10.5927	10.6567	10.2224	10.0551	10.0267	10.6998	10.909	10.5627	10.0316	10.5461	10.324
ENSG00000055130	10.8372	10.7636	10.7403	10.5353	10.6223	10.4884	10.8436	10.8444	10.766	10.8371	10.8702	10.9317	10.9051	10.9147	10.6567	10.6751	10.844	10.7875
ENSG00000055147	8.54494	8.5214	8.5145	8.68902	8.56689	8.59619	8.27218	8.24954	8.19594	8.23743	8.3589	8.26214	8.51931	8.49631	8.45752	8.44935	8.38103	8.30545
ENSG00000055163	9.88489	9.86173	9.71196	9.98056	10.092	10.0775	9.8213	9.681	9.75817	9.963	9.84523	9.81742	9.75131	9.41858	9.80821	10.1719	9.85741	9.99731
ENSG00000055208	10.1542	10.1151	10.0297	10.504	10.4189	10.3898	10.1841	10.2831	10.1966	10.1825	10.2254	10.2446	10.6502	10.7623	10.5622	10.5167	10.4963	10.3165
ENSG00000055211	8.75859	8.77899	8.66586	8.91726	8.86784	8.78711	8.73944	8.67998	8.67969	8.80571	8.85503	8.84837	8.89008	8.95007	9.07518	9.09152	8.88924	8.95034
ENSG00000055332	10.6477	10.4698	10.4625	10.3905	10.2212	10.3276	11.3656	11.6844	11.1057	11.4755	11.7126	11.4364	11.6006	11.3602	11.8749	11.4814	11.895	11.8341
ENSG00000055483	11.1799	11.173	11.2101	10.6466	10.5848	10.655	11.1696	11.083	11.0912	11.1356	11.0944	11.1426	11.0776	11.2196	10.7473	11.0966	11.0777	11.0979
ENSG00000055609	10.0767	10.119	9.94772	10.2888	10.2255	10.1376	10.4462	10.2811	10.328	10.5243	10.1159	10.1815	10.6229	10.7182	10.2711	10.0086	10.1132	10.1239
ENSG00000055732	7.22343	7.13639	7.50814	6.71829	6.58134	6.70865	6.60072	6.59178	6.84068	6.71875	6.78374	6.92277	5.97209	5.60825	5.74248	6.29865	6.53585	6.64652
ENSG00000055813	0	0	0	0	0	0	0	0	0	0	0	0	0	0	0	0	0	0
ENSG00000055917	11.6787	11.6036	11.4969	11.7129	11.5665	11.4688	11.7862	11.7178	11.5653	11.839	11.7709	11.8486	11.7949	11.9056	11.8308	11.8351	11.894	11.8762
ENSG00000055950	10.1635	10.3072	10.2281	10.1406	10.2904	10.2292	10.1868	10.2223	10.2737	10.1684	10.1193	10.0521	10.3447	10.2737	10.3182	10.2743	10.2785	10.3518
ENSG00000055955	2.65841	2.54704	2.6637	2.57961	2.52738	2.58701	0.42603	0.43583	0.478877	0.42248	0.422736	0.42249	0.73344	0.669958	0.668537	0.66833	0.782011	0.682215
ENSG00000055957	0	0	0	0	0	0	-1.96217	-1.95974	-1.96217	-1.96223	-1.96206	-1.96222	-0.909725	-0.907058	-0.909692	-0.909754	-0.850771	-0.909966
ENSG00000056050	7.48172	7.42477	7.39849	7.1876	7.23516	7.15301	7.14224	7.33367	7.06805	7.3063	7.28143	7.27586	6.80391	6.36031	6.61114	6.89322	6.92454	7.07142
ENSG00000056097	11.4344	11.3509	11.2266	11.1772	11.1699	11.1233	11.1834	11.0735	11.0685	11.2404	11.331	11.3239	11.0949	11.1801	11.1044	11.2586	11.2019	11.3036
ENSG00000056277	6.64257	6.64646	6.64612	6.42438	6.37205	6.24188	6.73309	6.84034	6.61336	6.72261	6.76185	6.9204	6.06972	6.25245	6.34386	6.35168	6.42051	6.5002
ENSG00000056291	-1.01011	-1.0316	-0.991579	-1.03349	-1.0334	-1.03164	0	0	0	0	0	0	-1.96294	-1.96181	-1.95518	-1.96302	-1.96403	-1.96364
ENSG00000056487	0	0	0	0	0	0	0	0	0	0	0	0	0	0	0	0	0	0
ENSG00000056558	7.35449	7.33642	7.55444	7.60046	7.40422	7.62598	7.02155	6.99749	7.0956	6.91442	7.06212	7.07053	7.67478	7.63399	7.80964	7.80476	7.83315	7.64146
ENSG00000056586	10.0705	10.0131	9.85785	10.1213	10.1003	10.1848	10.0442	10.0251	10.0361	10.4379	10.3322	10.3366	10.2398	10.1787	10.2179	10.4158	10.3499	10.362
ENSG00000056736	10.0088	9.98497	10.0056	10.0654	9.9641	10.0594	9.71926	9.60023	9.83233	9.78513	9.86948	9.98559	9.66066	9.43322	10.0201	9.83332	9.81557	9.91625
ENSG00000056972	9.5456	9.4301	9.47175	9.79973	9.80443	9.73084	9.32198	9.26867	9.38276	9.23155	9.10546	9.02972	9.50807	9.46364	9.38458	9.50693	9.43209	9.25317
ENSG00000056998	6.61817	6.21525	6.54908	6.74049	6.53103	6.5735	6.34033	6.24519	6.38554	6.57647	6.12482	6.1941	5.91008	5.42777	5.82073	5.95274	5.98153	5.9047
ENSG00000057019	9.58877	9.48653	9.30603	9.21901	9.14884	9.259	9.84562	9.86886	9.587	10.3083	10.2368	10.2177	10.0749	9.99174	9.84667	10.4195	10.4745	10.6462
ENSG00000057149	-1.96322	-1.953	-1.96382	-1.96406	-1.96375	-1.96279	0	0	0	0	0	0	0	0	0	0	0	0
ENSG00000057252	9.25151	9.04069	9.08094	8.9244	9.04506	9.22168	9.00249	9.23359	8.91143	9.17241	9.38377	9.43991	9.05282	9.09017	9.14269	9.46998	9.54915	9.46723
ENSG00000057294	12.6864	12.7233	12.6441	12.5041	12.6094	12.5749	12.5938	12.4833	12.508	12.4821	12.4056	12.4803	12.229	12.114	12.0736	11.8834	12.1864	12.3127
ENSG00000057468	1.40938	1.38804	1.42471	1.56972	1.35929	1.38792	-0.261298	-0.269493	-0.25325	-0.253891	-0.269289	-0.269406	0.189398	0.216373	0.269435	0.189332	0.220046	0.188837
ENSG00000057593	5.7481	5.5279	5.55593	6.40557	6.12276	6.09112	4.29536	4.30426	4.32288	4.3139	4.28886	4.26693	5.00387	5.25348	5.39325	5.27402	5.1585	4.80883
ENSG00000057608	12.6726	12.6248	12.6042	12.438	12.4311	12.341	12.6858	12.6378	12.6242	12.6362	12.6143	12.7303	12.64	12.6346	12.4982	12.3694	12.4808	12.5819
ENSG00000057657	5.43042	5.37759	5.0751	4.71804	4.75008	4.73447	5.33313	5.49303	5.32045	5.15181	5.14688	5.20957	5.57818	5.7693	5.41151	5.13974	5.69367	5.35058
ENSG00000057663	9.7932	9.73542	9.6164	9.7708	9.77111	9.71962	9.85517	9.68207	9.72021	9.72632	9.71965	9.87975	10.0486	10.1258	10.0672	9.99103	9.88322	9.85667
ENSG00000057704	8.43319	8.65658	8.12793	10.1249	10.0729	9.98363	8.21577	8.36379	8.46268	8.67373	8.98316	9.04625	8.80211	8.74403	9.30471	9.86811	8.9097	8.80122
ENSG00000057757	10.9092	10.8924	10.8842	10.3928	10.5042	10.4333	10.9915	10.9242	10.9539	10.8968	10.8224	10.7351	10.9744	10.9968	10.7883	10.7454	10.8801	10.9612
ENSG00000057935	8.97114	8.95684	8.9093	9.34192	9.28996	9.25151	9.13567	8.94662	9.00507	8.86641	8.9221	9.09055	9.50833	9.27155	9.31637	9.38135	9.28662	9.19762
ENSG00000058056	9.67452	9.79487	9.54979	8.76607	8.86229	8.90974	9.68828	9.64666	9.53619	10.0468	9.8079	9.79046	8.83158	8.91526	8.49292	9.05053	9.26857	9.46744
ENSG00000058063	11.0519	11.1946	10.9714	11.0734	11.0472	11.0153	11.213	11.1077	10.9879	11.4463	11.2001	11.2727	11.1785	11.5044	11.4339	11.2108	11.2389	11.3458
ENSG00000058085	10.7442	10.8436	10.6004	11.4834	11.4243	11.4734	11.1154	11.1225	11.0137	11.8977	12.0104	11.9595	11.5627	11.9023	11.77	12.3523	11.6974	11.9693
ENSG00000058091	2.39668	2.38735	2.53039	2.5416	2.46378	2.54391	3.64855	3.79609	3.81785	3.72752	3.68328	3.73186	4.15562	4.03326	4.16918	4.43199	4.46385	4.2716
ENSG00000058262	13.622	13.668	13.5803	13.4911	13.5289	13.507	13.51	13.4836	13.5047	13.4247	13.41	13.3767	13.6768	14.0828	13.6244	13.4557	13.4687	13.4355
ENSG00000058272	10.492	10.4462	10.4101	10.7286	10.6528	10.5407	10.5173	10.3269	10.321	10.5841	10.6608	10.6671	10.4785	10.4381	10.4739	10.6813	10.5924	10.6628
ENSG00000058335	1.01848	1.28685	1.08714	0.988702	0.997713	0.992512	-1.03036	-1.03058	-1.02139	-1.02415	-1.02103	-1.03051	-1.07966	-1.07698	-1.06702	-1.07984	-1.06026	-1.0639
ENSG00000058404	1.11413	1.26126	1.08843	1.08727	1.12936	1.07083	1.30824	1.34733	1.31356	1.30245	1.33558	1.29732	1.98697	1.98477	2.07314	2.20474	2.02926	1.96934
ENSG00000058453	9.2307	9.15132	9.60239	9.18953	9.23513	9.37413	9.14358	9.26102	9.39209	9.28004	9.04129	8.9975	9.33724	9.47835	9.51745	9.4706	9.50013	9.61756
ENSG00000058600	10.7076	10.6967	10.7049	10.2092	10.2199	10.295	10.372	10.3366	10.4583	10.391	10.5085	10.3492	10.3489	10.386	10.2257	10.249	10.4192	10.3786
ENSG00000058668	7.67781	7.86686	7.88536	8.82861	8.73495	8.75846	8.55492	8.53029	8.52866	9.0031	8.85263	8.91179	9.64219	9.84928	9.66392	9.57502	9.11833	9.25125
ENSG00000058673	11.1799	10.9983	11.0661	11.3371	11.2337	11.2297	11.2625	11.2938	11.2709	11.238	11.2567	11.2157	11.47	11.5446	11.4212	11.1528	11.3426	11.2189
ENSG00000058729	9.50937	9.41985	9.64096	9.19807	9.30215	9.2679	9.76288	9.51167	9.53304	9.56026	9.45661	9.62994	9.38116	9.43114	9.35403	9.52596	9.34774	9.76097
ENSG00000058799	8.88191	8.96778	8.86156	9.3481	9.33084	9.31114	8.90459	8.8585	8.91173	8.87332	8.89963	9.04311	9.29219	9.27084	9.40578	9.44399	9.09296	9.16448
ENSG00000058804	11.1697	11.237	11.1338	10.4221	10.6124	10.3073	11.2273	11.0763	11.0035	11.2398	11.2601	11.2719	10.6347	10.4886	10.461	10.3979	10.7519	10.9578
ENSG00000058866	4.9985	4.24671	4.75532	4.08767	4.07048	4.05687	4.7267	4.56752	4.71748	4.86314	4.9236	4.60804	4.74038	4.46734	4.2421	4.90175	4.54055	4.82312
ENSG00000059122	10.3625	10.4799	10.5241	10.4156	10.4509	10.5704	10.0316	10.1272	10.1117	10.1128	10.0776	9.96986	10.3989	10.3915	10.518	10.3378	10.2988	10.2802
ENSG00000059145	9.10221	9.39566	9.5029	9.62383	9.37229	9.63494	8.42811	8.31105	8.52087	8.65704	8.72417	8.83187	9.00835	9.1969	9.53478	9.20786	9.4467	9.10766
ENSG00000059377	3.24096	3.28159	3.43538	3.20396	3.35404	3.22043	4.18811	4.20396	4.16997	4.11566	4.06889	4.08128	3.01217	3.03737	3.08649	3.17479	3.23902	3.17792
ENSG00000059378	9.78467	9.83238	9.87744	10.062	10.047	10.1256	10.7216	11.014	10.7514	10.4308	10.7534	10.6984	11.1963	11.0942	11.3046	10.9692	11.2654	11.0064
ENSG00000059573	11.9491	11.8366	11.8223	11.8647	11.8507	11.7402	11.9435	11.8767	11.8466	11.93	11.9484	11.9343	12.1735	12.276	12.5479	12.339	12.0026	12.0146
ENSG00000059588	10.5002	10.4946	10.7403	10.1522	10.1638	10.3602	10.4038	10.4518	10.4758	10.1533	10.3589	10.5544	10.2606	10.3347	10.2538	10.2204	10.4031	10.3722
ENSG00000059691	8.99642	8.78688	8.85603	8.68833	8.76484	8.7038	8.62312	8.6	8.54788	8.60045	8.5573	8.56742	8.58938	8.47497	8.33791	8.62539	8.5932	8.58697
ENSG00000059728	8.21169	8.23319	8.16616	8.81723	8.87324	8.93042	8.24434	8.26637	8.32065	8.15302	8.19045	8.23434	9.35571	9.71994	9.91723	8.81187	8.75389	8.63125
ENSG00000059758	8.92181	8.89187	8.81248	9.02119	9.01731	8.91439	8.8096	8.77023	8.71112	8.89436	8.9597	9.05419	8.91552	8.82439	8.98809	9.18785	9.13924	9.06502
ENSG00000059769	7.43002	7.3936	7.58274	7.27843	7.18605	7.31196	7.15301	7.22453	7.19161	7.20354	7.18213	7.30175	7.1285	7.25809	7.41922	7.46714	7.22674	7.34756
ENSG00000059804	0.471633	0.461618	0.506378	0.453952	0.438178	0.428349	3.14009	3.26643	3.26171	3.136	3.1218	3.16691	7.22522	7.78168	7.07063	5.87686	6.28674	6.05152
ENSG00000059915	5.6966	5.51063	6.08158	5.84418	5.81642	5.8041	5.47254	5.47676	5.55493	5.45179	5.40047	5.35564	5.57928	5.4979	5.68937	5.46375	5.67221	5.5627
ENSG00000060069	9.33921	9.33984	9.26176	9.372	9.52784	9.40391	9.2568	9.3051	9.32919	9.36764	9.20513	9.17689	9.39356	9.50374	9.23343	9.47802	9.1539	9.23106
ENSG00000060138	12.469	12.463	12.3721	11.846	11.9558	11.8575	12.5048	12.5262	12.5853	12.4032	12.4621	12.4057	12.6812	12.6612	12.4615	12.2878	12.568	12.6129
ENSG00000060140	6.31226	6.72001	6.35224	6.53172	6.89271	6.59802	6.50893	6.53267	6.53243	6.45326	6.58345	6.51631	7.28388	7.47536	7.24217	7.45565	7.19349	7.25764
ENSG00000060237	12.2174	12.1394	11.924	12.031	12.0769	12.0517	12.1882	12.1882	11.8797	12.383	12.153	12.039	11.9739	12.2738	11.8175	12.1628	12.085	12.1347
ENSG00000060303	0	0	0	0	0	0	0	0	0	0	0	0	0	0	0	0	0	0
ENSG00000060339	11.2557	11.2558	11.2951	11.1002	11.0642	11.0639	11.0875	11.0992	11.1072	11.2611	11.1654	11.2575	10.6493	10.5815	10.6125	11.0663	10.9699	11.068
ENSG00000060491	10.6329	10.7216	10.7445	11.23	11.3062	11.3154	11.0934	11.0534	11.0579	10.9984	10.9313	10.6793	11.7268	11.6765	11.6351	11.4105	11.5294	11.3559
ENSG00000060558	4.23318	4.33232	4.33931	4.48899	4.61056	4.50223	5.30334	5.33843	5.339	5.64093	5.58456	5.46483	5.94007	5.85536	5.79578	6.53093	6.00093	6.19608
ENSG00000060566	3.26165	3.2854	3.36466	3.66555	3.72139	3.55797	1.35176	1.36671	1.33685	1.32161	1.33006	1.34339	2.51285	2.45582	2.37716	2.3296	2.46565	2.30009
ENSG00000060642	9.09314	9.10226	9.17194	9.39019	9.37005	9.28744	9.20582	9.19966	9.15118	9.06416	9.19215	9.06109	9.50522	9.49333	9.51095	9.36733	9.44238	9.39919
ENSG00000060656	4.27202	4.5229	4.26401	4.80889	4.9686	4.69818	5.41823	5.40206	5.2644	5.49115	5.42745	5.3997	7.61598	6.79793	7.4634	7.7349	7.24454	7.00795
ENSG00000060688	10.0171	10.0031	10.0186	9.47627	9.46975	9.37202	10.1117	10.036	10.0685	10.1032	9.92042	9.95613	9.73451	9.60423	9.41808	9.54521	9.71337	9.83297
ENSG00000060709	5.52936	5.53578	5.83793	5.70328	5.49766	6.07854	4.65113	4.74582	4.8432	4.65446	4.69803	4.82788	5.06436	4.70928	4.97603	5.31598	4.86354	5.02655
ENSG00000060718	0	0	0	0	0	0	0	0	0	0	0	0	0	0	0	0	0	0
ENSG00000060749	10.2277	10.2407	10.0503	10.0849	10.0183	9.89698	10.0739	10.024	9.9055	10.4171	10.2512	10.3986	9.68607	9.81664	9.63967	9.93995	9.84053	10.2696
ENSG00000060762	9.58642	9.60231	9.59546	8.91874	9.10312	8.94853	9.53026	9.49343	9.50805	9.37521	9.45909	9.42244	9.32228	9.56051	9.15903	9.38419	9.14407	9.27163
ENSG00000060971	10.8465	10.8529	10.894	10.6518	10.7863	10.7607	10.6202	10.6645	10.7607	10.6892	10.7082	10.581	10.8145	10.7471	10.7822	10.8942	10.8027	10.8686
ENSG00000060982	3.62259	3.62897	3.61457	4.62975	4.48165	4.03641	2.76918	2.74106	2.73739	2.77961	2.83843	2.80346	3.70611	3.51123	3.73567	3.65007	4.17388	3.50669
ENSG00000061273	10.0843	9.96778	10.1528	10.1048	10.3006	10.3963	10.1099	10.283	10.2049	10.1824	10.1726	10.252	10.4302	10.41	10.3624	10.4007	10.675	10.5224
ENSG00000061337	-1.96321	-1.96276	-1.96382	-1.96405	-1.96374	-1.95305	0.608612	0.612321	0.597416	0.597328	0.597596	0.650617	-1.48487	-1.48303	-1.48472	-1.47252	-1.47418	-1.48601
ENSG00000061455	0.352268	0.352696	0.351737	0.471952	0.417569	0.352678	0.206135	0.220284	0.214229	0.221599	0.223568	0.206087	0.945519	0.9729	0.945648	1.03986	1.01989	0.978633
ENSG00000061492	0	0	0	0	0	0	0	0	0	0	0	0	0	0	0	0	0	0
ENSG00000061656	6.05442	6.40735	5.98436	6.8128	6.52968	6.66522	6.87513	7.00412	6.92553	6.57659	6.62123	6.51408	8.81268	9.17427	9.18034	7.58099	7.46951	7.11235
ENSG00000061676	12.0937	12.0572	11.9436	12.0659	12.0709	11.8933	11.969	11.9637	11.9388	12.0797	12.1262	12.2304	12.0388	12.1109	11.8387	12.0669	11.9861	11.9929
ENSG00000061794	11.9471	11.9034	11.8302	11.5251	11.5987	11.4327	11.8782	11.8289	11.8752	11.777	11.8129	11.8859	11.6109	11.5562	11.4255	11.5	11.588	11.7142
ENSG00000061918	0	0	0	0	0	0	0	0	0	0	0	0	0	0	0	0	0	0
ENSG00000061936	10.638	10.703	10.7771	10.551	10.6527	10.7283	10.2089	10.2616	10.3757	10.2071	10.4137	10.264	10.548	10.4292	10.5652	10.5095	10.5136	10.4888
ENSG00000061938	10.3673	10.3383	10.2794	10.2782	10.3221	10.3313	10.4677	10.4215	10.4637	10.4246	10.3487	10.2883	11.16	11.4808	10.9756	10.922	10.8626	10.7736
ENSG00000061987	9.44286	9.40591	9.4371	9.71081	9.42147	9.58456	9.07462	9.19487	8.95879	9.09259	9.01387	9.41169	8.97419	9.15381	9.18042	9.4107	9.05231	9.05668
ENSG00000062038	11.4492	11.3866	11.2649	11.4932	11.4685	11.3569	11.4629	11.4787	11.5057	11.4784	11.4178	11.1551	11.6913	11.4931	11.4529	11.6476	11.6019	11.4676
ENSG00000062096	0	0	0	0	0	0	0	0	0	0	0	0	0	0	0	0	0	0
ENSG00000062194	11.1557	11.1054	11.0884	11.4124	11.2657	11.2215	11.2202	11.1796	11.2087	11.1419	11.1658	11.2472	11.5591	11.5664	11.4621	11.3958	11.2748	11.2531
ENSG00000062282	10.1345	10.0902	10.0044	9.93574	9.95867	9.86482	10.2437	10.2902	10.279	10.1337	10.0955	9.92901	10.1125	9.95831	10.0331	10.098	10.1133	10.0916
ENSG00000062370	5.94044	5.8599	5.97986	6.41556	6.35692	6.40522	5.83207	5.85829	5.88248	5.79561	5.7538	5.8462	6.28533	6.25477	6.43859	6.38069	6.42627	6.11844
ENSG00000062485	13.2825	13.2999	13.2648	13.0506	13.0507	12.9896	13.0858	13.0738	13.0699	13.124	13.1515	13.1653	12.7557	12.7654	12.711	12.7698	12.8292	12.9773
ENSG00000062524	9.05019	8.97901	9.1391	8.83617	8.71916	8.63716	8.75681	8.84083	8.82181	8.67112	8.6265	8.53156	8.79776	8.85454	8.66738	8.67906	8.83376	8.57568
ENSG00000062582	10.8487	10.8504	10.8217	10.5972	10.765	10.6438	10.7274	10.6539	10.7696	10.6385	10.514	10.3638	10.6961	10.5433	10.5073	10.1806	10.5471	10.5718
ENSG00000062598	10.0237	10.1131	10.019	10.3482	10.333	10.447	9.95963	10.0217	9.82901	10.0081	10.0549	10.0916	10.0114	10.0029	9.93798	10.4282	9.94492	10.0914
ENSG00000062650	10.8537	10.6986	10.7238	10.831	10.8664	10.7231	10.8547	10.7051	10.6828	10.8262	10.8272	10.8694	10.7246	10.7584	10.7058	10.8338	10.6995	10.7539
ENSG00000062716	11.5923	11.6262	11.7168	11.7358	11.753	11.9246	11.4433	11.3841	11.3469	11.2962	11.3293	11.4353	11.471	11.4992	11.5591	11.2647	11.3667	11.3717
ENSG00000062725	9.6579	9.79259	9.6753	10.0377	9.95666	9.81533	9.5837	9.37104	9.27754	9.95139	9.80409	10.167	9.48773	9.6001	9.92304	10.2253	9.8563	10.3324
ENSG00000062822	11.081	11.3112	11.3067	10.2791	10.5088	10.5309	11.0207	11.0237	11.131	11.2672	11.1828	11.1579	10.7558	10.3309	10.4952	10.5343	10.9667	11.1313
ENSG00000063015	-1.48607	-1.48531	-1.48709	-1.47106	-1.48697	-1.46883	-1.96224	-1.96244	-1.95925	-1.9623	-1.96211	-1.96229	-1.55976	-1.55692	-1.53168	-1.55996	-1.56251	-1.55377
ENSG00000063046	14.3426	14.2208	14.2311	14.325	14.254	14.2179	14.3718	14.2004	14.3246	14.1459	13.8838	13.9031	14.3106	14.378	14.3178	13.9058	14.2512	14.1675
ENSG00000063127	-1.48606	-1.4853	-1.48708	-1.47097	-1.48696	-1.46895	-1.96217	-1.95974	-1.96217	-1.96223	-1.96206	-1.96222	-0.751024	-0.690355	-0.733312	-0.715446	-0.75213	-0.751755
ENSG00000063169	8.83827	8.80369	8.81215	9.30052	9.22543	9.33614	8.66541	8.77895	8.74898	8.67884	8.71828	8.67495	8.83201	8.87236	9.07493	8.99425	8.83405	8.84829
ENSG00000063176	9.60869	9.76557	9.77739	9.68987	9.88642	9.8717	9.67989	9.50298	9.65357	9.49035	9.42718	9.2325	9.66212	9.56608	9.46333	9.18396	9.63458	9.23654
ENSG00000063177	13.8709	13.7765	13.7028	13.8239	13.7833	13.7427	13.9863	13.9635	14.1729	13.5902	13.5007	13.273	14.2793	14.3799	14.1515	13.8077	13.9292	13.8646
ENSG00000063180	4.087	4.18212	4.11953	4.94303	4.21153	4.03204	4.23382	4.22947	4.18713	4.13285	4.11595	4.30664	4.60915	4.45399	4.5796	4.29829	4.49686	4.43322
ENSG00000063241	10.1426	10.2216	10.1463	9.7772	9.80897	9.74926	10.1739	10.1645	10.1808	10.1498	10.1445	9.92215	9.89639	9.77442	9.77113	9.90089	9.92528	10.0042
ENSG00000063244	12.7382	12.7486	12.7868	12.3848	12.4569	12.4281	12.5493	12.524	12.6409	12.5825	12.5675	12.4086	12.5194	12.3638	12.2823	12.497	12.5336	12.6983
ENSG00000063245	12.6548	12.7531	12.6604	12.6418	12.7316	12.6356	12.6681	12.6649	12.7227	12.5462	12.5085	12.1735	13.102	13.1321	12.992	12.4895	12.7682	12.658
ENSG00000063322	10.1637	10.1428	10.1473	10.3449	10.2626	10.285	10.1249	10.0474	10.0811	10.0499	9.96357	9.88522	10.1458	10.1656	10.0668	10.2363	10.1802	10.1596
ENSG00000063438	3.9675	4.11883	4.15934	4.20848	4.58821	4.32931	2.80539	2.86393	2.80263	2.84376	2.80867	2.7864	3.50697	3.67603	3.59718	3.63707	3.48606	3.62947
ENSG00000063515	0	0	0	0	0	0	0	0	0	0	0	0	0	0	0	0	0	0
ENSG00000063587	8.34395	8.30075	8.33617	7.93889	8.01487	8.06428	8.41577	8.18232	8.25799	8.26839	8.2071	8.35657	8.12721	8.30609	8.18367	8.30828	8.38861	8.45042
ENSG00000063601	9.03578	9.15172	9.24437	8.79298	8.71395	8.86635	9.07662	9.06691	9.02665	9.21615	9.17178	9.18427	9.06049	9.17419	9.10574	8.89425	9.18296	9.10188
ENSG00000063660	3.74775	3.65247	3.64897	3.74227	3.86324	3.73465	5.83171	5.74379	5.62121	6.04714	6.04843	6.35041	6.77198	6.45989	6.81481	7.92814	7.33085	7.08545
ENSG00000063761	9.21846	9.18324	9.2116	8.82098	8.9014	8.81103	9.11146	9.18542	9.12754	9.018	9.15803	9.02431	8.7834	8.96162	8.56597	9.04287	8.94832	8.91481
ENSG00000063854	9.43445	9.51382	9.47248	9.51488	9.65809	9.5783	9.4431	9.56651	9.42163	9.34177	9.39846	9.21488	9.54965	9.81642	9.719	9.54489	9.51508	9.54019
ENSG00000063978	10.8813	10.9219	10.8205	10.7021	10.8398	10.7805	11.1097	11.1049	11.069	11.0837	11.0479	10.9918	11.115	11.1859	10.9922	11.017	11.0283	10.9875
ENSG00000064012	9.75926	9.65206	9.48539	9.43085	9.54939	9.41264	9.31923	9.34898	9.32717	9.49217	9.51291	9.64009	9.26976	9.2162	9.20402	9.51845	9.56145	9.47833
ENSG00000064042	7.35741	7.77358	7.5837	7.34224	7.50754	7.2755	7.23079	7.24115	7.1577	7.47469	7.46727	7.6121	7.85026	7.91427	7.71362	7.87061	7.67371	7.54337
ENSG00000064102	10.2461	10.0751	10.0666	9.62289	9.65453	9.46522	10.0228	9.96721	10.0355	9.97821	10.0084	10.1746	9.91094	9.70042	9.61951	9.61194	9.81376	9.99291
ENSG00000064115	11.4415	11.3916	11.4648	11.2399	11.3327	11.3114	11.3374	11.3088	11.1979	11.4159	11.407	11.3673	10.7511	10.5647	10.7589	11.1645	11.0453	11.3127
ENSG00000064195	1.24619	1.47597	1.24493	1.2961	1.33577	1.2672	1.77168	1.7741	1.77819	1.75816	1.77498	1.7829	3.33312	3.2361	3.1241	3.29802	3.26498	3.28313
ENSG00000064199	8.37685	8.33966	8.31741	8.41069	8.48935	8.27908	8.10053	8.0159	8.07863	8.11918	8.19169	8.19526	7.52089	7.05735	7.4187	7.60197	7.44061	7.80806
ENSG00000064201	-1.96295	-1.96258	-1.95547	-1.96363	-1.96338	-1.96259	-1.07803	-1.0581	-1.07803	-1.07819	-1.07772	-1.07817	0	0	0	0	0	0
ENSG00000064205	-0.1501	-0.149794	-0.15048	-0.106323	-0.0759946	-0.136251	0.942027	0.978575	0.942029	0.970092	0.969175	0.941948	3.16193	3.19951	2.97841	2.90924	2.83979	2.82499
ENSG00000064218	-1.96321	-1.96276	-1.96382	-1.96405	-1.96374	-1.95305	-1.96222	-1.96241	-1.96221	-1.95941	-1.96209	-1.96227	-1.96263	-1.96179	-1.96257	-1.96269	-1.95773	-1.96316
ENSG00000064225	1.0245	0.863532	0.9256	0.877913	0.891666	0.881228	-0.00703371	-0.00893081	-0.00792531	0.00876808	-0.0154737	-0.015613	0.277835	0.24813	0.238263	0.286785	0.246673	0.283326
ENSG00000064270	11.3662	11.4098	11.5674	11.1603	11.3126	11.3854	11.2526	11.0931	11.2148	10.8492	10.6631	10.833	10.606	10.8711	10.5098	10.2844	10.6714	10.5722
ENSG00000064300	1.86126	1.78478	1.79713	1.84617	1.92604	1.84896	3.89049	3.91684	3.93979	4.09154	4.1084	4.09162	6.77279	5.68158	6.28183	8.39978	6.94043	6.74597
ENSG00000064309	6.87201	6.52017	6.54996	6.92075	6.96435	6.63258	6.77074	6.71007	6.74796	6.78983	6.66156	6.76112	6.98791	7.60158	7.61943	7.19309	7.34147	7.57268
ENSG00000064313	10.3903	10.4454	10.3348	10.3044	10.3192	10.292	10.2285	10.118	10.0678	10.3208	10.2964	10.3983	9.89615	9.75719	9.89738	10.0863	10.3096	10.1558
ENSG00000064393	10.3052	10.2085	9.99183	10.4707	10.298	10.3169	10.1384	9.91355	9.90279	10.6353	10.1861	10.1799	9.99432	9.94098	9.97023	10.5202	10.3628	10.3483
ENSG00000064419	11.0584	11.0133	10.93	10.9605	10.9369	10.9144	10.9359	10.9131	10.8206	10.9636	10.906	10.9648	10.8772	10.7959	10.6671	10.8633	10.9001	10.8997
ENSG00000064489	6.63619	6.65862	6.86784	6.66121	6.73043	6.60589	7.03023	7.03678	7.12858	7.00951	7.05253	6.86563	7.21257	7.12461	7.00193	7.17165	7.07418	6.92414
ENSG00000064490	9.61885	9.67205	9.60011	9.60416	9.67187	9.7365	9.47405	9.55349	9.56479	9.40594	9.18233	9.2264	9.62584	9.58983	9.54147	9.47115	9.62015	9.53779
ENSG00000064545	10.2322	10.3615	10.1706	9.74147	9.82027	9.77766	10.1898	10.2472	10.2795	10.0943	10.0299	9.79823	10.0893	10.075	9.87751	10.0237	10.1483	10.1742
ENSG00000064547	8.82447	8.59644	8.83307	8.68387	8.73013	8.63181	8.74587	8.78334	8.86883	8.73026	8.88172	8.8359	8.81647	8.83592	8.73639	8.73845	8.85382	8.79072
ENSG00000064601	12.8816	12.8761	12.8908	13.3307	13.2584	13.3292	12.5764	12.6863	12.6138	12.672	12.7555	12.6754	12.792	12.9165	13.0684	13.3565	12.8525	12.8095
ENSG00000064607	10.6507	10.5145	10.9004	10.6203	10.3787	10.5773	10.3788	10.4295	10.4537	10.2204	10.2499	10.262	10.0867	10.4712	10.4844	10.2744	10.5473	10.4203
ENSG00000064651	13.9251	13.9108	14.0014	13.6638	13.7167	13.7534	13.96	13.8869	13.8064	14.0803	14.0229	13.9904	13.3177	13.1195	13.2637	12.9834	13.5992	13.8327
ENSG00000064652	4.29553	4.22719	4.14639	4.37688	4.31655	4.38737	4.65962	4.58144	4.57735	4.90217	4.77978	4.73975	5.25788	4.97891	4.90502	5.5015	5.03387	5.30167
ENSG00000064655	-1.96289	-1.96254	-1.96337	-1.95593	-1.96331	-1.96256	0	0	0	0	0	0	0	0	0	0	0	0
ENSG00000064666	11.9902	12.149	11.9945	11.9071	12.1261	12.0067	12.2025	12.2621	12.2131	12.3538	12.3121	12.1368	12.5253	12.4881	12.3247	12.1017	12.5264	12.5146
ENSG00000064687	8.59843	8.92166	9.05795	8.89101	8.63472	8.98606	8.64717	8.73432	8.83423	8.65379	9.04607	9.07792	8.96889	9.11731	9.22974	8.91467	8.80846	9.02623
ENSG00000064692	1.31614	1.22218	1.35116	1.27142	1.24898	1.24616	2.62765	2.63178	2.61729	2.59387	2.64522	2.61564	2.45952	2.51507	2.55774	2.46675	2.5794	2.45139
ENSG00000064703	8.98678	8.91917	9.0715	8.60248	8.63592	8.60375	8.87687	8.89824	8.78964	9.00457	8.96174	8.99229	8.55606	8.38264	8.33338	8.74375	8.81613	8.89306
ENSG00000064726	10.8913	10.8533	10.7289	10.6589	10.6074	10.5494	10.9124	10.9049	10.8198	10.9281	10.9512	11.0821	10.827	10.9654	10.8233	10.9835	10.9541	11.0001
ENSG00000064763	10.099	10.1626	10.2783	9.74143	9.93254	9.98208	10.2088	10.1444	10.1194	10.3394	10.4034	10.3152	10.0601	9.94636	9.96263	9.98611	10.1397	10.2187
ENSG00000064787	6.37759	6.47348	6.29012	8.6515	8.42212	8.52546	7.50208	7.49805	7.4665	7.79566	7.68174	7.68648	9.09659	9.59651	9.66742	9.22318	8.76219	8.45972
ENSG00000064835	-1.06954	-1.06854	-1.00953	-1.07057	-1.07049	-1.06858	-1.96224	-1.96244	-1.95925	-1.9623	-1.96211	-1.96229	0	0	0	0	0	0
ENSG00000064886	-1.96322	-1.953	-1.96382	-1.96406	-1.96375	-1.96279	0	0	0	0	0	0	-1.48456	-1.48286	-1.48442	-1.48467	-1.4747	-1.4741
ENSG00000064932	10.6562	10.8024	10.6844	10.7234	10.8444	10.808	10.7188	10.7069	10.7717	10.8383	10.8123	10.6333	10.9052	11.135	10.9681	10.8032	11.0254	10.8901
ENSG00000064933	8.33898	8.34475	8.53743	7.78676	8.07598	7.94863	8.29211	8.27785	8.33871	8.55077	8.39936	8.3584	7.73257	7.75673	7.95438	8.11621	8.11578	8.31887
ENSG00000064961	10.9777	10.981	10.9367	11.3409	11.3052	11.3843	11.1211	10.9973	11.1132	10.9256	10.9503	10.6959	11.2264	11.0628	11.2349	11.0351	11.1068	11.0175
ENSG00000064989	-0.318589	-0.318332	-0.297266	-0.278048	-0.31887	-0.266778	-0.544832	-0.545712	-0.552865	-0.552898	-0.535316	-0.552894	-0.454715	-0.453975	-0.446371	-0.424351	-0.455301	-0.402308
ENSG00000064995	8.85618	8.84361	8.87004	8.74539	8.78488	8.65937	8.80416	8.72187	8.8213	8.75966	8.79812	8.81096	8.7775	8.73114	8.81182	8.64251	8.6242	8.81062
ENSG00000064999	10.5943	10.5747	10.4035	10.5881	10.5925	10.4923	10.6385	10.6176	10.5288	10.7	10.6136	10.6365	10.7805	10.765	10.6358	10.6385	10.7928	10.7432
ENSG00000065000	12.6232	12.6214	12.5636	12.4841	12.5369	12.5376	12.5827	12.5839	12.602	12.6095	12.5336	12.4695	12.6224	12.7699	12.3716	12.4328	12.5964	12.5097
ENSG00000065029	9.33514	9.34061	9.49068	9.53056	9.47154	9.6369	9.22142	9.27365	9.34729	9.11146	9.16452	9.22143	9.2558	9.26822	9.30514	9.28993	9.45134	9.30999
ENSG00000065054	9.30396	9.15453	9.21632	9.2808	9.18377	9.14424	9.71141	9.80688	9.70717	9.70757	9.5762	9.52811	10.0972	10.2144	9.81027	9.61868	9.99444	9.98901
ENSG00000065057	9.35002	9.40753	9.44209	8.83586	8.98521	8.89292	9.5368	9.54922	9.62775	9.47708	9.54401	9.24984	9.48732	9.20368	9.1712	9.34517	9.54642	9.63414
ENSG00000065060	9.36496	9.26866	9.19449	8.92515	8.78327	8.92144	9.15484	9.05501	8.96405	9.2008	9.11253	9.18906	8.77373	9.14277	8.76812	9.14464	9.04226	9.03884
ENSG00000065135	11.0678	11.0674	10.9709	10.9651	11.0859	10.9336	11.1907	11.1496	11.1261	11.2189	11.2114	11.3207	11.1439	11.1944	11.0513	11.0676	11.0294	11.0904
ENSG00000065150	13.8113	13.7819	13.7174	13.2634	13.3387	13.2145	13.6155	13.5055	13.5192	13.6483	13.526	13.6585	13.0666	13.0383	12.9182	13.0156	13.2452	13.4194
ENSG00000065154	12.4245	12.3943	12.3125	13.0566	13.0966	12.9568	12.6097	12.5567	12.5339	12.4211	12.2393	12.4407	12.5388	12.3849	12.6189	12.5214	12.5099	12.3806
ENSG00000065183	10.3629	10.3846	10.4222	9.60139	9.56494	9.19275	10.401	10.4776	10.1701	10.5412	10.5541	10.467	9.90457	10.1413	10.0067	10.0398	10.3595	10.3896
ENSG00000065243	10.3582	10.5022	10.1866	10.693	10.457	10.5614	10.3265	10.2583	10.1056	10.3665	10.2898	10.584	10.1243	10.4539	10.4053	10.4486	10.3646	10.3056
ENSG00000065268	10.5826	10.5453	10.6675	10.0668	9.9474	9.88294	10.3098	10.3342	10.3725	10.5259	10.488	10.1237	10.2734	9.94632	9.79916	9.90445	10.2866	10.372
ENSG00000065308	8.81341	8.79013	8.69824	8.25872	8.25222	8.25687	8.7727	8.66352	8.65488	8.68092	8.52392	8.54326	8.60366	8.56335	8.33292	8.507	8.74269	8.70644
ENSG00000065320	4.43508	4.37856	4.70337	4.82008	4.75177	4.87376	4.05551	4.09613	4.04824	4.10764	4.17502	4.10119	4.64067	4.72162	4.47839	4.94569	4.61527	4.68151
ENSG00000065325	0	0	0	0	0	0	0	0	0	0	0	0	0	0	0	0	0	0
ENSG00000065328	8.58262	8.68797	8.5771	6.96232	7.26832	7.15584	8.5828	8.45248	8.40972	8.76396	8.79593	8.88058	7.62179	7.21869	7.37187	7.42142	8.00518	8.31867
ENSG00000065357	8.7698	9.0794	8.97938	9.04375	9.19463	9.48486	9.04386	9.24563	9.16057	8.96423	9.31017	9.2278	10.0006	9.90329	10.1366	9.45092	9.44471	9.33884
ENSG00000065361	13.2001	13.1202	13.0491	14.1124	13.9818	14.1091	13.3727	13.3305	13.2796	13.3796	13.3358	13.3226	13.9551	13.8898	14.1183	13.8468	13.8854	13.7803
ENSG00000065371	-1.95414	-1.96268	-1.96365	-1.96386	-1.96358	-1.9627	-1.0214	-1.01429	-1.0134	-1.02153	-1.01306	-1.02153	-0.301022	-0.32089	-0.321549	-0.321645	-0.266741	-0.304296
ENSG00000065413	5.1018	4.91809	4.97558	5.04851	5.38762	6.23433	5.49862	5.50776	5.30131	5.63605	5.55501	5.37911	4.96768	4.97079	5.00061	5.48803	6.01389	5.2674
ENSG00000065427	12.1205	12.098	12.0625	11.7575	11.7663	11.732	12.1623	12.1256	12.1549	12.0442	12.0683	12.079	12.0681	12.0732	11.8223	11.7515	11.9356	12.0038
ENSG00000065457	8.78513	8.70985	8.74891	8.29673	8.17597	8.31884	8.27409	8.21425	8.2609	8.40691	8.52106	8.39981	7.94355	8.11516	8.04376	8.29586	7.99326	8.41343
ENSG00000065485	10.3564	10.413	10.3357	10.1913	10.25	10.1584	10.4234	10.3222	10.3345	10.3062	10.3688	10.2206	10.4226	10.5599	10.3413	10.3067	10.1807	10.2617
ENSG00000065491	8.57724	8.68664	8.59642	8.74888	8.7223	8.75008	8.47772	8.49635	8.52454	8.62391	8.61327	8.56401	8.82735	8.93023	8.59178	8.71025	8.78439	8.68704
ENSG00000065518	10.9166	10.94	10.9038	10.9429	10.9954	10.9189	10.9542	10.9593	10.9839	10.8434	10.915	10.9178	10.9083	10.9395	10.9785	10.9404	10.8288	10.9141
ENSG00000065526	11.1416	11.2389	11.3202	11.101	11.0313	11.2756	11.5277	11.4308	11.3992	11.7044	11.4469	11.3996	11.6394	11.5819	11.5635	11.6817	11.6254	11.4423
ENSG00000065534	6.08199	6.52157	6.33651	6.37483	6.20844	6.56907	6.32813	6.28976	6.22765	6.44837	6.31706	6.17005	6.86296	6.95639	7.15964	6.96749	6.98154	6.99857
ENSG00000065548	10.9908	10.9065	10.8971	10.5722	10.6834	10.5091	10.8408	10.8376	10.8393	10.8678	10.8629	10.9241	10.656	10.7021	10.5585	10.6743	10.6854	10.7505
ENSG00000065559	8.82421	8.93497	8.70158	8.79638	8.85214	8.7418	8.89048	8.85568	8.78928	8.92959	9.04827	9.03205	8.95772	8.80093	8.89088	8.88852	8.76267	8.87844
ENSG00000065600	8.07545	7.83044	7.79286	7.89043	7.97542	7.5876	7.84918	7.91822	7.92689	7.77335	7.79844	8.03995	7.49019	7.46055	7.46003	7.59194	7.56265	7.85468
ENSG00000065609	0	0	0	0	0	0	0	0	0	0	0	0	0	0	0	0	0	0
ENSG00000065613	10.8026	10.789	10.6188	10.6419	10.6603	10.5408	10.7996	10.7596	10.6316	10.7985	10.7635	10.8299	10.7742	11.1004	10.9338	10.6892	10.7062	10.7924
ENSG00000065615	8.92379	9.14158	8.92125	8.96467	8.93495	8.89767	8.61427	8.52236	8.65529	8.53681	8.79346	8.69331	8.50723	8.46356	8.50349	8.134	8.3475	8.71145
ENSG00000065618	8.42777	8.67414	8.47676	8.98136	9.09914	8.72298	9.11064	9.29272	8.94207	9.49059	9.66375	9.58548	10.6851	10.9515	11.2282	10.5885	10.0036	10.1062
ENSG00000065621	9.4504	9.37222	9.38324	9.14071	9.02843	9.08635	9.19472	9.22566	9.31549	9.10723	9.31052	9.15237	9.42352	9.02284	9.20954	9.50042	9.39916	9.27421
ENSG00000065665	6.69185	6.75722	7.15876	6.96325	6.88029	6.93298	6.27561	6.42646	6.36775	6.33136	6.49092	6.54297	5.78832	5.89972	6.01104	6.34353	5.95115	6.3527
ENSG00000065675	2.8086	2.71796	2.7322	2.70776	2.69565	2.7623	3.19492	3.18129	3.19652	3.19784	3.25061	3.19375	3.30269	3.21342	3.12447	3.27151	3.55145	3.3926
ENSG00000065717	7.81158	7.80994	8.0843	8.39838	8.39656	8.54789	7.82487	7.9638	7.95056	7.56001	7.79729	7.46432	8.05688	7.80422	8.02337	7.8227	7.90471	7.70527
ENSG00000065802	9.39406	9.43489	9.45614	9.37375	9.4913	9.18064	9.25491	9.3055	9.42951	9.29536	9.1567	9.39981	9.20558	9.54286	9.42776	9.32099	9.3712	9.54361
ENSG00000065809	5.40988	5.73939	5.58904	6.49309	6.37239	6.38541	6.3971	6.43569	6.53688	6.46224	6.43836	6.38911	7.80938	8.5605	8.0345	7.87712	7.30573	7.38936
ENSG00000065833	11.1367	11.112	10.9161	10.088	10.1416	10.0278	10.6034	10.8541	10.5865	10.7547	10.8359	10.7705	10.4464	10.6582	10.5005	10.3246	10.5883	10.7692
ENSG00000065882	10.9154	10.934	10.936	11.0195	11.0696	10.9112	10.8952	10.9877	10.898	11.0419	10.946	10.9366	10.7852	10.9541	10.7806	10.8072	10.7914	10.7842
ENSG00000065883	10.2477	10.2846	10.1826	10.3367	10.3674	10.3649	10.1651	10.1778	10.0697	10.2483	10.1718	10.1978	10.307	10.3214	10.1594	10.2966	10.2834	10.2404
ENSG00000065911	11.8118	11.7318	11.7366	10.6827	10.7715	10.604	11.6171	11.638	11.6736	11.3739	11.4012	11.4715	11.3675	12.1094	11.3436	10.8904	11.3558	11.3958
ENSG00000065923	7.72464	7.0563	6.8271	6.96982	6.78581	6.86762	7.28845	7.00324	7.30022	7.86709	7.74268	7.3184	6.86629	6.57549	6.80689	8.02914	7.30287	7.66713
ENSG00000065970	8.99523	9.00349	8.98564	8.94068	8.82306	8.85128	8.89841	8.74175	8.70845	8.96174	9.00779	8.97031	8.9174	8.84741	8.82804	9.15526	9.09125	9.09747
ENSG00000065978	15.0861	15.0723	14.9979	14.328	14.4954	14.3681	14.853	14.7804	14.8268	14.8844	14.8198	14.7859	14.6444	14.5953	14.5211	14.2793	14.5861	14.7447
ENSG00000065989	6.19787	6.00084	5.7204	6.44327	6.24132	6.16971	6.84566	6.88497	6.86556	7.07161	6.96929	6.83283	7.59222	7.73911	7.51532	7.45434	7.85242	7.59827
ENSG00000066027	11.027	10.9697	10.9084	10.9811	10.9655	10.9036	11.0117	10.9528	10.9254	10.9284	10.8882	10.8791	11.1782	11.3028	11.2137	10.9612	10.9475	10.9639
ENSG00000066032	0	0	0	0	0	0	-1.48286	-1.48328	-1.48286	-1.48299	-1.47037	-1.48297	0	0	0	0	0	0
ENSG00000066044	11.4895	11.5234	11.477	11.253	11.3274	11.2467	11.3597	11.3452	11.2877	11.5393	11.5073	11.4967	11.1347	10.9954	10.9303	11.2058	11.2378	11.3775
ENSG00000066056	2.96447	2.95442	2.92996	3.03897	3.00993	3.13707	1.89044	1.86924	1.86695	1.85814	1.86912	1.87354	2.746	2.79387	2.79853	2.6605	2.73099	2.8002
ENSG00000066084	10.4834	10.5197	10.3522	10.5131	10.5103	10.5067	10.4898	10.2866	10.2528	10.5293	10.3528	10.4545	10.218	10.3702	10.2291	10.3966	10.3857	10.4343
ENSG00000066117	11.8162	11.893	11.8615	11.6111	11.7333	11.7077	11.8303	11.754	11.6597	11.784	11.738	11.6706	11.4314	11.4303	11.381	11.6153	11.6465	11.7366
ENSG00000066135	11.0154	10.9415	10.9027	11.2638	11.2925	11.2457	10.9833	10.9264	10.8966	10.7721	10.6003	10.7188	10.8793	10.7685	10.7286	10.7531	10.8151	10.6205
ENSG00000066136	10.0243	10.2062	10.0773	10.1149	10.1278	10.0817	10.0176	9.979	9.97234	10.0484	9.98693	10.0377	10.0229	10.0797	10.0044	10.1831	10.0852	10.1351
ENSG00000066185	2.16314	2.16794	2.3099	2.31751	2.1767	2.25274	2.29911	2.27478	2.26033	2.30875	2.30217	2.24397	3.00695	2.7072	2.82537	2.7883	2.68121	2.75466
ENSG00000066230	10.6192	10.7804	11.1043	10.6161	10.588	10.8264	10.72	10.8974	11.1647	10.5006	10.7049	10.7465	10.8977	11.0285	11.1308	10.6346	10.9827	10.7852
ENSG00000066248	8.64772	8.6245	8.70743	9.01046	8.93703	9.15886	9.086	9.15248	9.26392	8.97853	9.11057	9.05315	10.0751	10.0276	10.175	9.83326	9.8782	9.50834
ENSG00000066279	9.83076	9.86701	9.73929	9.58874	9.60643	9.4889	9.85113	9.71359	9.75998	9.90824	9.79127	9.76705	9.48737	8.8263	8.93589	8.54029	9.43822	9.43588
ENSG00000066294	1.53768	1.63784	1.55535	1.61168	1.55606	1.5903	-0.300255	-0.293199	-0.284181	-0.300293	-0.300174	-0.284765	1.66194	1.76435	1.81561	1.66176	1.70653	1.74418
ENSG00000066322	11.2633	11.307	11.2158	10.8051	10.9036	10.8466	11.4582	11.4792	11.4602	11.3201	11.3246	11.233	11.6594	11.9157	11.578	11.1674	11.4496	11.3855
ENSG00000066336	0.0240232	0.0680912	0.0235969	0.0234432	0.082063	0.0710302	-1.48258	-1.47751	-1.48257	-1.48269	-1.48235	-1.47763	-0.991456	-1.02777	-1.03038	-1.0308	-1.01667	-1.03125
ENSG00000066379	6.95058	7.24684	7.09789	6.71744	6.86609	6.63148	7.08575	6.95534	7.21569	7.0783	7.03472	6.82482	6.75728	6.79414	6.9978	7.04195	7.12967	6.96001
ENSG00000066382	0	0	0	0	0	0	0	0	0	0	0	0	-1.96263	-1.96179	-1.96257	-1.96269	-1.95773	-1.96316
ENSG00000066405	0	0	0	0	0	0	0	0	0	0	0	0	-1.96273	-1.9618	-1.96265	-1.96279	-1.96363	-1.957
ENSG00000066422	10.3256	10.3113	10.271	10.1897	10.1907	10.0693	10.0049	9.91059	9.85701	10.0674	10.1475	10.1993	9.77313	9.8419	9.82016	10.0291	9.93725	10.1299
ENSG00000066427	9.19142	9.17767	9.26967	8.66879	8.78545	8.60881	8.79396	8.8412	8.85742	8.7488	8.67009	8.53879	9.05462	8.60095	9.07598	8.39353	8.7133	8.8246
ENSG00000066455	10.147	10.1583	10.1367	10.2931	10.2493	10.1642	10.2042	10.1914	10.1073	10.1345	10.0513	10.2082	10.4668	10.8181	10.564	10.458	10.3001	10.1878
ENSG00000066468	4.7606	4.55752	4.45288	4.74387	4.46796	4.52794	4.85593	4.83157	4.77914	4.85761	4.72653	4.80051	6.22856	7.03196	6.7174	6.08944	6.05982	5.88325
ENSG00000066557	8.68597	8.7479	8.59754	8.20525	8.16024	8.12316	8.12722	8.14805	8.1165	8.3316	8.48852	8.46774	7.33726	7.09547	7.28017	7.7867	7.7102	8.13292
ENSG00000066583	10.3997	10.322	10.2573	10.0764	10.0457	10.0084	10.146	10.1195	10.0784	10.271	10.3237	10.3647	9.65319	9.67749	9.66991	9.86417	9.83915	10.1297
ENSG00000066629	3.17985	2.83915	2.97508	3.09024	2.84335	2.78013	2.83954	2.88802	2.87232	2.99551	2.91185	2.87541	3.90883	3.76406	3.90677	3.88849	3.78044	3.88635
ENSG00000066651	9.42571	9.31772	9.25108	9.00503	8.91638	8.91524	9.50427	9.41659	9.40825	9.44908	9.44436	9.57672	9.15592	9.20436	9.0569	9.21193	9.16409	9.42628
ENSG00000066654	9.61575	9.69095	9.77268	9.78368	9.95123	10.0005	9.76061	9.55156	9.52856	9.8896	9.6127	9.73965	9.49644	9.4184	9.60364	9.70335	9.76409	9.8743
ENSG00000066697	7.34492	7.34953	7.38782	7.3028	7.55812	7.16037	7.35912	7.40723	7.37601	7.43508	7.56138	7.60965	7.37457	7.41792	7.28022	7.35788	7.35404	7.57708
ENSG00000066735	5.68909	6.20127	6.29026	5.10403	5.3862	5.67598	6.31849	6.23835	6.34317	5.94333	5.75382	5.83347	6.16352	6.04895	5.82374	5.26238	6.19305	5.96291
ENSG00000066739	9.66039	9.81835	9.88709	10.1526	9.94379	9.91672	9.54556	9.73249	9.49905	9.62066	9.36901	9.53896	9.27111	9.43143	9.56141	9.85832	9.79634	9.52044
ENSG00000066777	11.6489	11.5667	11.4764	11.8597	11.7706	11.7648	11.5593	11.4622	11.5528	11.6448	11.5512	11.7041	11.6928	11.6603	11.555	11.8611	11.4903	11.6896
ENSG00000066813	2.69979	2.66785	2.67973	2.53243	2.79493	2.69418	1.99077	1.9861	2.00026	1.93693	1.95503	1.93695	2.21796	2.1883	2.22077	2.0821	2.23004	2.08015
ENSG00000066827	8.39179	8.58645	8.56489	8.41943	8.45948	8.39784	8.44763	8.39542	8.59344	8.47963	8.29851	8.21561	8.72003	8.58011	8.46189	8.2957	8.39826	8.40996
ENSG00000066855	10.5614	10.4689	10.4874	10.2838	10.2925	10.1578	10.3654	10.3895	10.3457	10.3322	10.3379	10.3832	10.1927	10.4177	10.3014	10.052	10.2384	10.3006
ENSG00000066923	7.81813	7.90692	8.30163	8.56565	8.2295	8.79665	6.92667	6.98103	7.21767	6.94736	7.07578	7.28173	7.13544	6.90314	7.65226	7.97072	7.80757	7.6599
ENSG00000066926	8.40887	8.29039	8.48483	8.4878	8.47166	8.43321	8.21583	8.40873	8.27799	8.7144	8.64538	8.37056	7.70279	7.62693	7.83656	8.5845	8.34248	8.3779
ENSG00000066933	8.03614	8.26482	7.9	8.17831	8.26289	7.95871	8.21257	7.99539	7.81183	8.14767	8.07021	8.22831	8.17858	8.40751	8.11777	8.36078	8.31524	8.54228
ENSG00000067048	0	0	0	0	0	0	0	0	0	0	0	0	0	0	0	0	0	0
ENSG00000067057	11.899	11.9315	11.8668	11.2346	11.3174	11.3271	12.2275	12.3093	12.2893	12.1383	12.1139	12.0059	12.6447	12.7529	12.488	11.9439	12.2038	12.2232
ENSG00000067064	11.3416	11.4473	11.3066	10.8722	11.064	10.7943	12.0072	12.0907	11.955	11.8728	11.9694	11.9412	12.2047	12.3643	12.1456	11.2064	11.8425	11.8908
ENSG00000067066	9.10957	9.22966	9.13417	9.77789	9.6028	9.70008	10.1968	10.5683	10.1561	10.0372	10.2962	10.1713	10.9393	10.7825	10.9988	10.5816	10.8423	10.4473
ENSG00000067082	11.128	11.1525	11.1052	12.0351	12.0091	12.2334	11.63	11.7629	11.5627	11.6606	11.834	11.8554	12.2514	12.7464	12.3532	12.0908	12.0287	12.0007
ENSG00000067113	8.68479	8.63354	8.75656	9.19412	9.21055	9.4633	9.22765	8.95805	8.89127	8.94976	8.88437	8.84264	9.16068	9.12312	9.51138	9.31754	9.16384	8.95229
ENSG00000067141	11.5213	11.4658	11.349	12.0797	11.8392	11.9577	11.4792	11.3833	11.3436	11.5342	11.5137	11.4434	11.6186	11.7229	11.6897	11.9729	11.7739	11.6148
ENSG00000067167	12.6653	12.5532	12.4848	13.0427	12.9274	12.8769	12.748	12.6899	12.6005	12.7661	12.7909	12.9374	12.9863	13.3963	13.1868	13.1358	12.8822	12.9535
ENSG00000067177	8.72441	8.64546	8.59104	7.9703	7.9183	7.84856	8.65342	8.53949	8.49797	8.54903	8.431	8.43965	8.03014	8.06716	7.86799	8.08385	8.26583	8.38117
ENSG00000067182	11.255	11.295	11.2218	11.283	11.33	11.3273	11.2897	11.2852	11.2787	11.1804	11.1325	11.1614	11.6319	11.8328	11.5606	11.0533	11.3785	11.259
ENSG00000067191	6.93497	7.24078	7.21267	7.23883	7.18227	7.44505	6.91952	6.89434	6.95798	6.76729	6.92823	7.10019	7.00102	7.07157	7.31851	7.04328	7.24293	7.17229
ENSG00000067208	9.05574	9.01813	8.60558	9.32365	9.26779	9.18763	8.83927	8.96041	9.15914	9.22154	9.15557	9.09282	8.80671	9.06984	9.26071	9.09558	9.13666	8.79625
ENSG00000067221	7.88529	7.99844	7.84359	7.86468	7.8755	8.01496	7.40005	7.61067	7.25493	7.50639	7.62183	7.49443	7.61903	7.49001	7.33111	8.01659	7.46605	7.66447
ENSG00000067225	14.256	14.3245	14.2467	13.5482	13.72	13.611	14.4984	14.565	14.5979	14.2881	14.2051	14.1724	15.0306	15.088	14.7589	13.9623	14.3043	14.4058
ENSG00000067248	10.4342	10.3374	10.3187	10.2907	10.3044	10.1899	10.3685	10.2631	10.2096	10.4661	10.5131	10.594	9.93503	9.84923	9.78892	10.3413	10.0427	10.1829
ENSG00000067334	9.89696	9.82032	9.80774	9.72484	9.63524	9.5693	9.8954	9.85307	10.0467	9.86417	10.0614	10.0595	10.0178	9.73549	9.64604	9.90487	9.77969	9.81111
ENSG00000067365	7.98912	8.41786	8.48559	8.24544	8.49423	8.59519	7.99802	8.13307	8.10902	7.96844	8.12915	7.94086	7.81344	8.13372	7.88218	8.00076	8.11274	7.86687
ENSG00000067369	9.36808	9.24551	9.29391	9.59442	9.51944	9.37839	9.13047	8.83676	8.71004	9.03672	9.04459	8.93322	8.89812	8.2702	8.56052	9.12009	8.49128	8.716
ENSG00000067445	-0.999839	-0.998727	-1.00036	-0.978691	-1.00033	-0.950976	-0.192489	-0.189282	-0.192487	-0.140476	-0.192337	-0.192552	0.292083	0.344059	0.332892	0.333466	0.306944	0.29147
ENSG00000067533	9.53441	9.16418	9.08548	8.78716	8.68002	8.14809	8.99152	9.2721	9.24157	9.24156	9.07823	9.40228	8.87385	8.18787	8.55719	8.76105	8.93836	9.11635
ENSG00000067560	13.3533	13.3364	13.2626	13.1507	13.1982	13.1461	13.3402	13.4042	13.3684	13.2728	13.3278	13.3341	13.3855	13.4718	13.3345	13.2534	13.2635	13.322
ENSG00000067596	10.6376	10.6545	10.5669	10.6638	10.6322	10.5229	10.6605	10.5104	10.6827	10.6365	10.5501	10.5308	10.5009	10.4763	10.314	10.4901	10.4373	10.5161
ENSG00000067601	5.18652	5.22511	5.36335	5.41175	5.31683	5.34826	4.94618	4.99632	4.96637	4.96351	5.03705	5.06928	4.8954	4.91815	5.14159	5.21013	5.14181	5.18935
ENSG00000067606	10.342	10.2867	10.2819	10.7188	10.8196	10.7598	10.4208	10.4174	10.4625	10.4293	10.4562	10.343	10.9286	10.9015	11.0082	10.7843	10.7305	10.5132
ENSG00000067646	0	0	0	0	0	0	-0.639251	-0.640924	-0.655152	-0.655182	-0.65509	-0.655178	-1.96289	-1.96181	-1.96281	-1.95561	-1.96394	-1.96356
ENSG00000067704	11.9951	12.0112	11.9299	11.75	11.7708	11.6588	12.0294	11.9998	11.9251	12.1249	12.1135	12.0904	11.7793	11.6982	11.7612	11.7734	11.8741	11.9584
ENSG00000067715	0.422823	0.423431	0.432104	0.450852	0.528248	0.506236	-0.237484	-0.230394	-0.221318	-0.237524	-0.220019	-0.237519	-0.124656	-0.167326	-0.168078	-0.125811	-0.149025	-0.168562
ENSG00000067798	3.09229	3.31995	3.28377	3.1714	3.22178	3.1944	3.55463	3.4983	3.54602	3.56657	3.58174	3.54719	3.5565	3.81428	3.67474	3.6257	3.79214	3.70075
ENSG00000067829	10.1695	10.1554	10.1607	10.074	10.1945	10.1857	10.0115	10.0535	10.0712	9.84999	9.97529	9.83935	10.0827	10.1085	10.054	9.82653	9.9527	9.93421
ENSG00000067836	9.7164	9.85651	10.1503	10.2822	10.3621	10.6661	9.21275	9.38554	9.60295	9.0876	9.27823	9.53421	9.70461	9.70423	10.1533	10.1641	9.92976	9.75584
ENSG00000067840	-0.783893	-0.783712	-0.76271	-0.724103	-0.784091	-0.78372	-1.48271	-1.4831	-1.47139	-1.48283	-1.48247	-1.48282	0.852524	1.13715	0.897008	0.852171	0.912728	0.862616
ENSG00000067842	-1.96295	-1.96258	-1.95547	-1.96363	-1.96338	-1.96259	-1.96222	-1.96241	-1.96222	-1.96228	-1.96209	-1.9594	-1.96328	-1.95195	-1.96317	-1.96338	-1.96469	-1.96419
ENSG00000067900	10.7212	10.7058	10.7082	10.9427	10.7326	10.8427	10.7734	10.6312	10.6503	10.7648	10.796	10.9028	10.6511	10.8507	10.7007	10.9089	10.7368	10.7659
ENSG00000067955	11.1627	11.0863	11.0953	10.5684	10.6692	10.7464	10.9291	10.8742	10.8359	11.0859	11.0065	10.9546	10.4747	10.6289	10.8128	10.9445	11.119	11.119
ENSG00000067992	10.2425	10.2768	10.1184	9.96675	9.96475	9.94678	10.4104	10.3073	10.2771	10.4022	10.4139	10.2431	10.5478	10.5549	10.4257	10.1895	10.1726	10.3317
ENSG00000068001	10.5518	10.5774	10.5416	10.3313	10.3959	10.357	10.6922	10.7413	10.7462	10.7893	10.7727	10.616	10.6176	10.7845	10.5926	10.5306	10.6543	10.7862
ENSG00000068024	9.01882	9.09748	9.01997	8.52352	8.78027	9.02995	9.01502	8.87816	8.90738	8.96527	8.99031	8.95754	8.22786	8.69371	8.39444	9.05742	9.12823	8.7274
ENSG00000068028	9.02314	9.09742	9.13647	8.93626	9.1244	9.03657	9.15755	8.97631	9.22045	9.02585	8.9428	9.01112	9.30616	9.18269	9.02986	8.97615	9.05885	9.14015
ENSG00000068078	10.3463	10.6767	10.7803	10.3179	10.246	10.1947	10.4849	10.4395	10.5523	10.2334	10.2921	10.1072	10.5807	10.6765	10.8989	10.0701	10.8294	10.6429
ENSG00000068079	8.45614	8.5427	8.36875	8.87823	8.83411	8.8674	9.66315	10.0169	9.56202	9.56533	9.84683	9.5541	10.4125	10.1168	10.3665	10.0472	10.3873	10.0637
ENSG00000068097	8.65581	8.8007	8.61616	8.94365	8.82741	8.76852	8.5667	8.6939	8.59562	8.77761	8.7673	8.61183	8.79236	8.63383	8.73422	8.8032	8.79484	8.80172
ENSG00000068120	12.2474	12.2301	12.2903	11.9351	12.0075	11.9643	12.1121	12.1578	12.0998	12.1608	12.0954	11.9878	12.0034	12.0911	12.0325	11.8493	12.0145	12.0069
ENSG00000068137	9.03531	8.99633	9.03794	9.12929	9.13831	9.13614	9.14463	9.20435	9.15906	9.21902	9.17502	8.91608	9.54523	9.65564	9.63888	9.53073	9.53722	9.41504
ENSG00000068305	8.68914	8.81343	8.70878	8.88719	8.96659	8.98522	8.93256	8.77641	8.72757	9.03681	9.07192	9.10766	9.12351	9.08145	9.02824	9.31829	9.12445	9.15965
ENSG00000068308	10.6769	10.6321	10.6622	11.0473	11.0672	11.1339	10.7642	10.8035	10.8557	10.6961	10.6835	10.6068	11.2467	11.2059	11.2643	11.2147	11.1017	10.9891
ENSG00000068323	10.306	10.307	10.3163	10.6075	10.653	10.7091	10.4133	10.3442	10.3708	10.538	10.3879	10.4797	10.7676	10.8689	10.6561	10.8207	10.6815	10.6668
ENSG00000068354	8.06138	8.06274	8.24645	8.33616	8.27135	8.34771	8.28028	8.13962	8.29044	8.25124	8.35045	8.08342	8.54941	8.39615	8.28894	8.32146	8.55067	8.43382
ENSG00000068366	9.71685	9.61677	9.47277	9.17747	9.38604	9.1653	9.90033	9.98103	9.71293	9.90759	9.82407	10.0478	9.5766	9.7247	9.51781	9.2814	9.60281	9.85888
ENSG00000068383	9.02929	9.08352	9.09944	9.22532	9.21828	9.04695	9.16938	9.03091	9.04312	9.19841	9.1451	9.06557	9.08792	9.21139	9.16088	9.06633	9.11537	9.14703
ENSG00000068394	9.50014	9.57192	9.59104	9.63481	9.68868	9.6701	9.39949	9.48556	9.47421	9.51652	9.49092	9.40474	9.48566	9.54098	9.50919	9.58297	9.46652	9.47234
ENSG00000068400	9.9916	9.90571	10.1051	10.1476	10.0982	10.3157	9.96879	9.94728	9.89464	9.76328	9.94367	9.79838	10.334	10.3843	10.3641	10.3379	10.2446	10.1677
ENSG00000068438	10.0176	9.99867	10.0157	9.27376	9.51163	9.29255	9.92854	9.93117	9.95863	9.92673	9.8203	9.90302	9.5537	9.6844	9.44615	9.44583	9.68092	9.84181
ENSG00000068489	10.1078	10.005	10.0159	9.83639	10.0799	9.90232	9.84692	9.7082	9.85892	9.93636	9.85513	9.86975	9.24421	8.91634	9.08271	8.57654	9.44378	9.69699
ENSG00000068615	6.77907	6.46664	6.80687	6.68195	6.55235	6.75665	6.87957	6.91892	6.89407	6.92064	7.06639	7.01469	6.82401	6.65155	7.03153	7.14465	7.02764	7.47386
ENSG00000068650	11.9161	12.0257	11.9792	11.8761	11.8524	12.1099	12.1266	12.1171	11.9649	12.4619	12.358	12.3914	12.0693	12.3289	12.3054	12.3357	12.4559	12.5045
ENSG00000068654	11.4877	11.4822	11.344	10.6841	10.6124	10.5595	11.2822	11.1349	11.0894	11.5119	11.3391	11.2517	10.6485	10.5423	10.3935	10.787	10.9411	11.0472
ENSG00000068697	11.5307	11.4733	11.4372	11.862	11.8481	11.7272	11.6891	11.716	11.7083	11.5768	11.5732	11.5359	11.986	12.0479	12.1656	12.0975	11.8416	11.768
ENSG00000068724	10.425	10.509	10.4395	10.4981	10.5294	10.4662	10.6306	10.6284	10.585	10.7066	10.7472	10.6522	11.0523	11.0846	11.0601	10.7991	10.9603	10.89
ENSG00000068745	10.8562	10.8406	11.1045	11.3211	11.3171	11.4225	10.7013	10.7919	10.9925	10.5134	10.5305	10.7441	11.016	10.8638	11.2412	11.1713	11.0575	10.8655
ENSG00000068781	-1.96297	-1.96259	-1.96347	-1.96366	-1.95532	-1.96261	0	0	0	0	0	0	-0.277568	-0.27679	-0.277512	-0.277617	-0.262249	-0.194245
ENSG00000068784	8.54073	8.59972	8.5382	8.18437	8.21071	8.10784	8.12807	8.09848	8.02789	8.13764	8.33978	8.39156	7.78775	7.61422	7.72404	8.07176	7.81735	8.01063
ENSG00000068796	10.3648	10.306	10.2241	9.87814	9.95722	9.82948	10.1819	10.0845	10.0417	10.2834	10.2559	10.3783	9.68598	9.82351	9.62195	9.88369	9.9447	10.2636
ENSG00000068831	4.63331	4.74096	4.72846	3.99135	4.36603	4.30361	5.42939	5.56582	5.5365	5.57666	5.55033	5.44084	5.81721	5.62646	5.82389	5.27496	5.87139	5.98838
ENSG00000068878	10.5138	10.5542	10.418	10.1747	10.2328	10.1246	10.6055	10.5843	10.6085	10.5171	10.3781	10.5721	10.4565	10.4725	10.0688	10.0138	10.2073	10.2062
ENSG00000068885	9.48306	9.43016	9.6852	9.93026	9.64367	10.1745	8.96641	9.13233	9.20084	8.96876	9.22837	9.49842	8.60708	8.252	9.00923	9.39893	9.18061	9.2824
ENSG00000068903	10.0538	10.0045	10.1216	10.0312	10.1579	10.1607	9.943	10.0043	9.94296	9.70698	9.64047	9.591	10.1507	10.6976	10.2085	10.0159	9.99455	9.86234
ENSG00000068912	9.89808	9.84259	9.74417	9.99541	9.96346	9.83442	9.8887	9.94266	9.88055	9.80925	9.8712	9.91228	10.2524	10.5689	10.4538	10.4009	10.1598	10.1098
ENSG00000068971	9.1031	9.10085	9.21983	9.94424	9.91687	10.1256	9.4989	9.70212	9.51516	9.51964	9.58933	9.42577	10.1915	10.6141	10.3392	9.98629	9.81444	9.6291
ENSG00000068976	3.30093	3.30725	3.32447	3.31165	3.54148	3.37894	2.55537	2.49783	2.54757	2.50731	2.50224	2.5632	3.35548	3.57209	3.46787	3.35626	3.41167	3.28377
ENSG00000068985	0	0	0	0	0	0	-1.96222	-1.96241	-1.96221	-1.95941	-1.96209	-1.96227	0	0	0	0	0	0
ENSG00000069011	11.3139	11.3374	11.179	10.6829	10.7746	10.7828	11.3851	11.3259	11.3457	11.1303	11.1232	11.0651	11.1885	11.4577	10.9616	10.6852	11.0889	11.126
ENSG00000069018	-1.54098	-1.54017	-1.51955	-1.53217	-1.54192	-1.54021	-1.4825	-1.47284	-1.4825	-1.48261	-1.48228	-1.48259	0	0	0	0	0	0
ENSG00000069020	8.48439	9.02592	8.22563	9.53246	9.14786	9.41016	8.40334	8.47066	8.15966	8.68207	8.73307	8.44439	8.53123	8.56979	8.63148	9.04166	8.72683	8.65232
ENSG00000069122	0	0	0	0	0	0	0	0	0	0	0	0	-1.48487	-1.48303	-1.48472	-1.47252	-1.47418	-1.48601
ENSG00000069188	-0.25478	-0.291375	-0.291978	-0.278913	-0.258069	-0.257212	-1.96224	-1.96244	-1.95925	-1.9623	-1.96211	-1.96229	-1.95542	-1.96181	-1.96283	-1.96299	-1.96398	-1.9636
ENSG00000069206	0	0	0	0	0	0	0	0	0	0	0	0	0	0	0	0	0	0
ENSG00000069248	10.6472	10.6497	10.5884	10.3931	10.375	10.4054	10.4041	10.4797	10.2595	10.7632	10.5097	10.4885	9.95282	9.93849	10.0685	10.4194	10.4214	10.6442
ENSG00000069275	12.8674	12.8966	12.727	12.4516	12.489	12.3265	12.9298	12.8995	12.8229	13.017	13.0677	13.0416	12.7384	12.5123	12.533	12.6907	12.7644	12.8382
ENSG00000069329	11.7439	11.5646	11.6831	11.8331	11.887	11.6522	11.799	11.6477	11.4413	11.9256	11.9094	11.8918	11.5965	11.6788	11.7261	11.8935	11.5942	11.9097
ENSG00000069345	11.0399	11.0128	10.9551	10.849	10.8574	10.8015	10.8841	10.9477	10.9081	10.9172	10.9315	10.9515	10.8388	10.8929	10.8733	10.9775	10.8322	10.9369
ENSG00000069399	9.63954	9.78987	9.60334	10.1965	10.2039	10.4273	9.69794	9.68478	9.76241	9.42983	9.33846	9.50583	10.2996	10.6401	10.2869	9.49876	9.66374	9.57514
ENSG00000069424	10.1571	10.1882	10.2086	10.1011	9.9646	10.1519	10.2089	10.3241	10.0169	10.3242	10.4718	10.2152	10.6419	10.5506	10.4302	11.3459	10.7765	10.7592
ENSG00000069431	6.92347	6.93584	6.88164	7.06681	7.01513	7.04159	6.76448	6.63499	6.77804	6.77889	6.83029	6.89097	7.11832	7.06285	7.10835	7.3137	7.1149	7.11141
ENSG00000069482	6.5841	6.62532	6.39165	5.52257	5.67102	5.59877	5.82984	5.87732	5.87908	5.93502	5.92923	5.82401	5.64617	5.72918	5.3743	5.08613	5.63392	5.88385
ENSG00000069493	4.76029	4.72737	4.8173	4.73879	4.95738	4.69485	4.77702	4.93388	4.86316	4.70625	4.72807	4.81183	5.34732	5.16406	5.0991	5.1138	5.41293	5.10056
ENSG00000069509	7.08807	7.04535	7.16433	7.23417	7.13418	6.85782	7.33597	7.36567	7.30361	7.19586	7.37874	7.32797	7.37627	7.24567	7.33874	7.56756	7.28868	7.38991
ENSG00000069535	6.34125	6.16636	5.9913	5.7031	5.71503	5.51532	6.15527	6.18015	6.12521	6.12629	6.25919	6.241	6.67472	6.5215	6.40515	6.58301	6.61465	6.90986
ENSG00000069667	3.73471	3.69826	3.78347	3.7806	3.73027	3.92368	3.77306	3.78425	3.76751	3.83606	3.78949	3.79372	3.96269	4.0214	4.00463	4.07297	3.94887	4.00777
ENSG00000069696	-0.344181	-0.343929	-0.344493	-0.283838	-0.344456	-0.292675	0	0	0	0	0	0	0	0	0	0	0	0
ENSG00000069702	8.74491	8.5998	8.38283	10.0273	9.9276	9.99898	8.39512	8.24112	8.19963	8.73885	8.65365	8.65205	8.87018	8.57362	8.91897	9.40231	9.02108	9.03111
ENSG00000069812	5.65319	5.95509	5.94538	6.23856	5.67252	6.04686	6.53466	6.63507	6.6547	6.51085	6.33824	6.43087	7.25498	6.94504	7.14348	6.25684	7.13243	6.91847
ENSG00000069849	12.2179	12.2905	12.2274	11.7018	11.7822	11.6508	12.4164	12.4313	12.4844	12.4118	12.4038	12.3819	12.4512	12.6196	12.5595	11.9543	12.3249	12.4606
ENSG00000069869	10.0091	10.0648	10.133	10.4062	10.2804	10.4302	9.90338	9.99895	9.85914	9.94214	10.0612	10.0439	9.80164	10.0379	10.2311	10.3671	10.1312	10.1245
ENSG00000069943	6.38781	6.07479	6.13443	6.53667	6.45774	6.1271	6.00129	6.07605	6.0226	6.03429	6.21284	6.08906	5.8247	5.95479	6.00806	6.21855	6.05017	5.93099
ENSG00000069956	9.57663	9.65823	9.53386	9.50785	9.52881	9.59452	9.71187	9.70483	9.6997	9.53261	9.65136	9.94526	9.62869	10.3494	10.0282	9.57374	9.67541	9.72026
ENSG00000069966	7.2878	7.21862	7.17388	7.52202	7.49798	7.43245	7.54399	7.62238	7.4154	7.61183	7.58997	7.61137	7.53886	7.52345	7.42308	7.6062	7.5844	7.69882
ENSG00000069974	6.54568	6.9574	6.7178	6.54664	6.7338	6.64425	6.6106	6.44199	6.47062	6.78136	6.71127	6.71919	6.20434	6.41616	6.16826	6.50752	6.31088	6.69155
ENSG00000069998	10.2865	10.2884	10.2358	9.69355	9.7544	9.74311	10.416	10.4626	10.4523	10.3034	10.2385	10.0236	10.3739	10.2641	10.1049	9.90507	10.2152	10.2309
ENSG00000070010	9.74188	9.85988	9.71012	9.51335	9.31898	9.50866	9.56652	9.47799	9.6287	9.55738	9.59618	9.48706	9.48127	9.53977	9.48097	9.76227	9.46669	9.68621
ENSG00000070018	10.3105	10.3472	10.1977	10.3428	10.3251	10.3716	10.4298	10.0972	10.1151	10.3781	10.1578	10.3394	10.059	10.2081	10.1822	10.2155	10.236	10.2623
ENSG00000070019	11.5507	11.4233	11.4095	11.7547	11.6258	11.587	11.5943	11.4975	11.5233	11.3938	11.3996	11.4709	11.6368	11.6321	11.584	11.8688	11.5908	11.4676
ENSG00000070031	-0.902152	-0.948952	-0.950178	-0.950254	-0.950154	-0.924233	-0.53482	-0.52769	-0.534819	-0.534852	-0.508714	-0.534848	0.355345	0.367768	0.315272	0.375014	0.314246	0.31456
ENSG00000070047	10.1369	10.4988	10.3071	10.2674	10.1765	10.1146	10.1416	10.2418	10.2117	10.2289	10.3509	10.1832	10.3682	10.3729	10.1112	10.1764	10.1459	10.3084
ENSG00000070061	10.3611	10.3411	10.477	10.3687	10.1261	10.0852	10.2434	10.1234	10.1205	10.437	10.2392	10.3236	9.98882	10.0268	9.83492	10.007	10.0592	10.1995
ENSG00000070081	8.73775	8.7508	8.67199	9.43807	9.15317	9.08939	8.0994	8.25577	8.07089	8.2707	8.49192	8.43822	8.24916	8.35156	8.42953	8.84968	8.24027	8.51044
ENSG00000070087	7.7181	7.68685	7.78391	7.90228	7.85227	7.86056	7.9812	8.05171	7.96897	8.04609	8.01512	8.00314	8.41837	8.38119	8.6671	8.82089	8.66808	8.76716
ENSG00000070159	11.0095	11.0465	10.9662	10.9094	10.8535	10.7917	11.1665	11.065	11.0979	11.021	11.0331	11.1142	11.3062	11.2102	11.0375	11.0997	11.099	11.0812
ENSG00000070182	5.92127	5.98237	6.20557	6.10605	6.2163	6.31027	5.43237	5.37433	5.43038	5.3918	5.51748	5.44324	5.70347	5.96183	6.0044	6.13863	6.0281	5.90154
ENSG00000070190	7.3824	7.36915	7.17892	7.87959	7.86754	7.98804	7.88515	7.91852	7.78722	7.97445	8.03012	8.17977	8.15437	8.10473	8.0373	8.20881	8.06835	7.94697
ENSG00000070193	0	0	0	0	0	0	0	0	0	0	0	0	0	0	0	0	0	0
ENSG00000070214	12.3501	12.232	12.2148	12.4805	12.4432	12.3851	12.3621	12.2834	12.1893	12.4382	12.2463	12.2948	12.2584	12.3031	12.5652	12.1374	12.3665	12.3784
ENSG00000070269	9.29493	9.33851	9.09018	9.28589	9.01558	9.49364	8.68107	8.90134	8.74153	8.78972	8.87229	8.90228	8.8302	8.83572	9.11104	8.88275	9.12728	9.12677
ENSG00000070366	9.36108	8.92624	9.08178	9.16558	9.31749	9.17877	9.11465	9.25262	8.94989	9.10462	9.17566	8.82495	9.44365	9.24243	9.0678	9.49642	9.34415	9.15024
ENSG00000070367	10.747	10.6887	10.6307	10.5525	10.5375	10.4243	10.5586	10.5251	10.311	10.8146	10.7503	10.9496	10.2284	10.2353	10.3092	10.654	10.5165	10.6939
ENSG00000070371	7.67866	7.744	7.75416	7.59433	7.61398	7.67984	7.74231	7.54122	7.61031	7.66735	7.54084	7.55465	7.44584	7.5447	7.37574	7.96959	7.4909	7.67716
ENSG00000070388	2.55875	2.54389	2.45776	2.50654	2.52298	2.61248	2.09322	2.08941	2.08723	2.07181	2.10557	2.13069	2.92109	3.05473	3.11178	3.03781	3.14136	3.01358
ENSG00000070404	7.61186	7.85388	7.93504	7.77184	7.93993	7.96219	8.63671	8.74398	8.8627	9.24333	9.26946	9.24264	10.1196	10.2807	10.2323	10.1927	9.97775	9.90508
ENSG00000070413	11.5424	11.5723	11.5228	11.7885	11.7719	11.7972	11.7457	11.7204	11.69	11.6385	11.5865	11.5176	12.0569	12.0901	12.0699	11.8897	11.9302	11.7358
ENSG00000070423	10.7973	10.8333	10.9097	10.1107	10.3089	10.2809	11.1172	11.0991	11.0406	10.989	11.0397	10.8033	10.968	11.0358	10.6539	10.386	10.8693	10.8378
ENSG00000070444	9.3791	9.42053	9.51029	9.3198	9.43802	9.44671	9.43345	9.44459	9.4222	9.27138	9.4073	9.32502	9.77356	10.0067	9.77919	9.53955	9.74043	9.86567
ENSG00000070476	10.6912	10.7097	10.6677	10.5369	10.5416	10.6248	10.4249	10.4513	10.3583	10.4311	10.3419	10.4346	10.4531	10.6316	10.4938	10.2787	10.5201	10.4947
ENSG00000070495	9.66223	9.64908	9.5581	9.45665	9.44415	9.43762	9.5804	9.50442	9.73244	9.52047	9.43889	9.49709	9.99196	10.1567	9.74931	9.4401	9.54386	9.56115
ENSG00000070501	7.98231	8.00149	8.11039	7.88134	7.90798	7.90336	7.83324	7.9155	8.04865	7.75874	7.88029	8.02096	8.08254	7.99478	7.92522	7.78298	7.74315	7.97606
ENSG00000070526	9.80446	9.76826	9.87674	9.57839	9.83508	9.58047	9.91902	9.88016	9.93578	10.091	9.93715	9.78308	9.98848	9.8222	10.7747	9.65185	9.90564	10.1278
ENSG00000070540	7.79099	7.82863	7.734	8.66618	8.72319	8.77089	8.26	8.35768	8.29539	8.28867	8.29539	8.2494	9.12273	9.65816	9.45404	9.19869	8.85093	8.56715
ENSG00000070601	5.93141	6.03591	6.146	6.16148	6.14119	6.51683	5.68918	5.75293	5.69916	5.56056	5.66866	5.65869	5.68463	5.90405	5.94263	5.75175	5.6877	5.82024
ENSG00000070610	11.5253	11.5557	11.6792	11.8269	11.8187	11.9983	11.4465	11.5602	11.5736	11.3877	11.3263	11.5338	11.7068	11.8038	11.7767	11.6567	11.616	11.4602
ENSG00000070614	10.0391	10.1413	10.024	10.0169	10.0829	10.1342	10.5572	10.5297	10.2163	10.369	10.2115	10.0568	10.5313	10.5244	10.6397	10.4841	10.6847	10.4611
ENSG00000070669	11.9911	11.8158	11.8425	10.6567	10.5632	10.5251	11.092	11.2173	11.1531	10.5866	10.6827	10.7537	10.7799	11.6659	10.3741	10.731	10.7751	10.3492
ENSG00000070718	8.19346	7.97181	7.97759	7.12509	7.13688	6.89392	7.70545	7.84283	7.81642	7.7981	7.94825	8.16104	7.51905	7.30332	7.37392	7.59504	7.81568	7.84169
ENSG00000070729	0	0	0	0	0	0	0	0	0	0	0	0	0	0	0	0	0	0
ENSG00000070731	3.96711	4.0521	4.13847	4.34968	4.57807	4.50132	4.44522	4.52443	4.53156	4.68703	4.53337	4.71244	5.38828	5.19461	5.48349	5.49966	5.30334	5.41376
ENSG00000070748	0	0	0	0	0	0	0	0	0	0	0	0	0	0	0	0	0	0
ENSG00000070756	16.455	16.3473	16.2956	16.3427	16.4302	16.3931	16.4035	16.3411	16.3825	16.1968	16.0894	16.0491	16.4033	16.5366	16.4031	16.0786	16.3336	16.3006
ENSG00000070759	6.93575	7.00507	6.72369	7.58662	7.67124	7.47074	6.85708	6.79871	6.83108	6.87486	6.65451	6.64968	7.90845	7.67769	7.68199	7.46375	7.40193	7.3112
ENSG00000070761	9.39051	9.39684	9.32158	9.05484	8.85011	8.79661	9.2808	9.31166	9.29453	9.44034	9.39211	9.3637	9.31349	9.13434	9.31689	9.33101	9.31385	9.47422
ENSG00000070770	10.8772	10.857	10.7814	11.3026	11.2019	11.1079	10.8236	10.746	10.7811	10.6868	10.6741	10.7891	11.0209	11.0975	10.902	10.887	10.8538	10.6601
ENSG00000070778	8.06246	8.06553	7.96292	9.23148	8.95287	9.07405	8.52093	8.53496	8.4504	8.91861	8.71974	9.07422	8.76227	9.09919	8.93569	9.32688	9.04554	9.07109
ENSG00000070785	8.95748	8.94937	8.95132	7.86955	7.9814	7.92685	8.81414	8.75804	8.75643	8.94153	8.89888	8.72019	8.14961	8.20898	8.00931	8.31798	8.4869	8.54428
ENSG00000070808	0.68316	0.683679	0.721656	0.748357	0.682591	0.808528	0.200173	0.214328	0.200175	0.207916	0.217613	0.215672	0.526094	0.491392	0.505352	0.482167	0.458571	0.45891
ENSG00000070814	12.0985	12.1989	12.1767	11.0253	11.1713	11.0582	11.8969	11.8267	11.8842	12.0038	11.9601	11.8719	11.5438	11.4203	11.0652	11.2052	11.5729	11.8262
ENSG00000070831	12.1681	12.1877	12.1435	12.2486	12.2659	12.1744	12.386	12.3952	12.347	12.3583	12.3828	12.4667	12.4615	12.5632	12.4509	12.3041	12.3539	12.4225
ENSG00000070882	9.71865	9.95063	9.8523	9.47095	9.46687	9.41689	9.61316	9.53388	9.73573	9.82976	9.85642	9.98616	9.42498	9.28576	9.47671	9.76487	9.67662	9.85198
ENSG00000070886	0.364299	0.34995	0.362168	0.428286	0.428813	0.349931	-0.122167	-0.0941456	-0.122166	-0.122209	-0.122077	-0.106791	1.45525	1.43124	1.35922	1.35129	1.31709	1.31778
ENSG00000070915	-1.96321	-1.96276	-1.96382	-1.96405	-1.96374	-1.95305	0	0	0	0	0	0	0	0	0	0	0	0
ENSG00000070950	9.49859	9.76277	9.4854	8.77157	8.93785	8.77267	9.35	9.43402	9.58014	9.52967	9.75523	9.7364	9.037	9.01929	9.2061	8.90588	9.37258	9.58334
ENSG00000070961	11.1935	11.2292	11.0523	10.9057	10.8724	10.9288	10.9883	10.9615	10.9968	11.1512	11.2382	11.2591	10.9065	11.1911	10.7455	10.8042	11.0986	10.9283
ENSG00000070985	8.41485	8.50824	8.46898	9.42204	9.45899	9.6434	8.42491	8.3616	8.49244	7.87989	7.9531	7.84658	8.49908	8.47772	8.47677	7.60138	8.54695	7.76728
ENSG00000071051	11.2795	11.2454	11.1579	12.1464	12.1051	12.0897	11.2493	11.2689	11.2172	11.185	11.1665	11.0893	11.4756	11.6525	11.4795	11.4189	11.3463	11.1018
ENSG00000071054	9.50305	9.54053	9.57504	9.46676	9.46456	9.50707	9.54226	9.48279	9.4146	9.71029	9.62979	9.80651	9.17318	9.1408	9.0817	9.68842	9.45988	9.62142
ENSG00000071073	11.1873	11.3654	11.3256	11.6086	11.524	11.5485	11.2696	11.2048	10.8968	11.333	11.4832	11.671	11.3766	11.6414	11.7567	11.3861	11.3933	11.7119
ENSG00000071082	13.7516	13.622	13.616	13.843	13.7104	13.6917	13.7631	13.7858	14.0322	13.4242	13.2612	13.235	14.066	14.1948	14.1141	13.6704	13.7935	13.7462
ENSG00000071127	13.0159	13.1324	13.0111	13.1167	13.2609	13.2207	13.0492	13.0403	13.0042	13.1934	13.2431	13.1259	13.1576	13.1615	13.0024	13.2769	13.0724	13.13
ENSG00000071189	10.2502	10.1317	9.8214	10.1244	10.1089	9.6722	10.0071	9.85047	9.53382	10.0997	10.0553	10.0129	9.8305	9.9407	10.1963	10.0576	10.302	10.306
ENSG00000071203	0	0	0	0	0	0	0	0	0	0	0	0	-1.48438	-1.48277	-1.48426	-1.4845	-1.46402	-1.48539
ENSG00000071205	7.85438	7.96138	7.71966	7.43472	7.51588	7.44625	7.75342	7.82294	7.7642	7.71838	7.68657	7.67648	7.61244	7.56893	7.39579	7.67903	7.68285	7.79323
ENSG00000071242	4.81868	4.82946	5.13429	5.39525	5.37378	5.23614	4.4945	4.58705	4.57373	4.51527	4.50658	4.44836	5.82132	5.99438	5.58455	5.66861	5.53828	5.59118
ENSG00000071243	8.02582	7.94351	8.03272	8.03804	8.02185	7.94778	7.63009	7.77002	7.60745	7.71565	7.65338	7.94735	7.69235	7.85855	7.98066	7.66566	7.82979	7.91459
ENSG00000071246	7.50425	7.53856	7.6539	7.39013	7.22116	7.20427	7.84558	7.84703	7.96948	7.75559	7.64887	7.63048	7.99449	7.79512	7.73586	7.62258	7.98082	7.862
ENSG00000071282	3.35058	3.32115	3.64199	3.40097	3.43451	3.47541	4.54236	4.62734	4.48719	4.58474	4.48513	4.42767	5.44981	5.56434	5.32145	5.07207	5.16809	5.1264
ENSG00000071462	11.3435	11.3315	11.322	10.918	11.0131	10.9626	11.2827	11.3002	11.2585	11.2494	11.3328	11.2749	11.1953	11.1034	10.9135	11.2056	11.1191	11.2275
ENSG00000071537	11.1935	11.4356	11.2001	11.6385	11.5872	11.5139	11.162	11.0638	10.9922	11.3442	11.2752	11.3026	11.1931	11.4154	11.3768	11.663	11.3944	11.2837
ENSG00000071539	10.4661	10.386	10.5263	9.46701	9.63385	9.51613	10.4045	10.2865	10.3788	10.3288	10.4229	10.3976	9.62026	9.16408	9.26467	9.20947	9.63967	9.91089
ENSG00000071553	10.5051	10.6214	10.5191	10.756	10.6965	10.6895	10.7114	10.5906	10.6949	10.4503	10.4507	10.4496	10.8487	11.0137	10.9237	10.8595	10.8269	10.7509
ENSG00000071564	12.2818	12.1709	12.2534	11.9078	11.984	11.9791	12.184	12.069	11.9611	12.0392	11.9941	11.8481	12.0852	12.0432	11.6873	11.6458	12.0042	11.9723
ENSG00000071575	0	0	0	0	0	0	-1.48264	-1.48302	-1.48264	-1.47187	-1.48241	-1.48275	0	0	0	0	0	0
ENSG00000071626	12.2051	12.2231	12.1979	11.5452	11.6674	11.5629	12.1177	12.0634	12.1071	12.0793	12.1097	11.9167	11.8268	11.904	11.6361	11.4544	11.854	11.8859
ENSG00000071655	11.751	11.7514	11.6725	11.3572	11.5011	11.5153	11.8025	11.8186	11.8755	11.8393	11.6502	11.4204	11.7931	11.579	11.5141	11.2495	11.657	11.6552
ENSG00000071677	0	0	0	0	0	0	0	0	0	0	0	0	0	0	0	0	0	0
ENSG00000071794	0.363191	0.415001	0.405549	0.403659	0.384744	0.389587	1.78588	1.80472	1.77789	1.78517	1.81287	1.81553	1.45438	1.42946	1.37652	1.43446	1.46506	1.4093
ENSG00000071859	8.62831	8.7601	8.79332	8.78114	8.9186	9.08707	9.1494	9.221	9.21098	9.07566	9.12804	9.07523	9.50107	9.73311	9.44049	9.12041	9.35513	9.22728
ENSG00000071889	9.32471	9.37416	9.29904	9.84086	9.7768	10.0107	9.48625	9.65926	9.55179	9.25135	9.36288	9.06336	10.04	10.0547	9.91877	9.60646	9.68977	9.45989
ENSG00000071894	12.3078	12.3306	12.5453	12.1258	12.0672	12.2252	12.1984	12.098	12.3842	12.1732	12.2171	12.2587	12.1193	12.0987	12.1923	12.0591	12.3023	12.3172
ENSG00000071909	2.15175	2.2761	2.17217	2.3368	2.31204	2.31471	2.13716	2.15662	2.17311	2.18527	2.17	2.21233	2.01911	1.92998	1.986	2.11738	1.9831	1.9878
ENSG00000071967	8.97451	9.03476	9.15449	9.63321	9.487	9.53677	9.79884	9.61971	9.7188	9.91834	9.87432	9.93405	10.8743	11.5534	11.4651	11.0085	10.7589	10.579
ENSG00000071991	0	0	0	0	0	0	0	0	0	0	0	0	0	0	0	0	0	0
ENSG00000071994	11.2286	11.1875	11.082	10.9162	10.9614	10.8641	11.0281	10.9829	11.0771	10.9676	10.904	10.8234	10.8936	11.0345	10.7856	10.724	10.8961	10.8729
ENSG00000072041	0	0	0	0	0	0	0	0	0	0	0	0	0	0	0	0	0	0
ENSG00000072042	11.4123	11.4463	11.2965	10.963	11.1266	10.9735	11.8535	11.931	11.7801	11.5837	11.6091	11.5646	11.5948	11.8743	11.5844	10.7985	11.4128	11.369
ENSG00000072062	10.7069	10.6469	10.572	10.5381	10.6361	10.5898	10.377	10.33	10.3715	10.5491	10.6213	10.533	10.2189	10.3116	10.3832	10.5721	10.4113	10.5274
ENSG00000072071	10.2778	10.2968	10.4511	10.1866	10.1231	10.0896	10.3727	10.4879	10.4946	10.4485	10.4077	10.4391	10.4085	10.6404	10.4651	9.82199	10.5497	10.3562
ENSG00000072080	-0.575952	-0.523283	-0.554857	-0.576318	-0.554002	-0.575744	-1.96222	-1.96241	-1.96222	-1.96228	-1.96209	-1.9594	-0.906491	-0.942019	-0.944726	-0.925138	-0.945282	-0.94516
ENSG00000072110	12.9976	13.0539	13.0085	12.8312	12.8501	12.829	12.9161	12.9098	12.8682	12.8601	12.7778	12.705	12.7555	12.664	12.5771	12.6943	12.7677	12.8224
ENSG00000072121	9.34608	9.45081	9.3863	9.67708	9.51058	9.5484	9.32654	9.15911	9.0184	9.35212	9.22597	9.13591	9.30239	9.34263	9.30586	9.1795	9.36232	9.23213
ENSG00000072133	5.91809	6.13332	6.53444	6.53275	6.39173	6.40115	5.83648	5.72796	5.85722	5.87288	5.72185	5.85918	5.87066	5.76531	5.78624	6.32555	6.13546	6.36185
ENSG00000072134	9.00894	9.56541	8.97947	8.95257	9.20791	8.75395	9.00445	8.84681	8.9441	9.07032	9.14683	9.44739	9.52283	9.27599	9.2911	9.25128	9.17763	9.34017
ENSG00000072135	9.96994	9.90633	10.163	9.71968	9.7174	9.89097	10.1106	10.0528	10.2118	10.1095	9.9946	9.98042	10.1671	10.2225	10.1515	10.0342	10.2085	10.2411
ENSG00000072163	0.293408	0.332629	0.292916	0.316818	0.366256	0.333188	2.39156	2.41475	2.44885	2.45262	2.42532	2.48475	2.66088	2.8174	2.69572	2.71797	2.81833	2.62612
ENSG00000072182	0.308225	0.35667	0.307736	0.384931	0.330971	0.33596	0.414531	0.412343	0.41163	0.436488	0.414215	0.405112	1.80688	1.80135	1.84707	1.87929	1.76297	1.78556
ENSG00000072195	4.03021	4.33651	4.11645	4.07582	4.18516	4.47547	3.9809	3.98484	4.25041	4.07933	3.92963	3.92577	4.81249	4.62101	4.63738	4.96823	4.69299	5.10766
ENSG00000072201	7.64483	7.72895	7.58326	8.07126	7.82427	7.83473	7.66793	7.65145	7.7387	7.55848	7.50446	7.42401	8.08062	8.11518	8.08088	8.17205	8.04393	8.0433
ENSG00000072210	11.9571	11.9691	11.9487	11.5532	11.5766	11.5208	11.6396	11.7307	11.5955	11.7556	11.7146	11.8562	11.2394	11.2108	11.2807	11.1191	11.4142	11.6884
ENSG00000072274	13.7263	13.8601	13.6676	13.5581	13.631	13.4827	14.3974	14.308	14.3322	14.7508	14.636	14.7468	14.7643	14.7016	14.5348	14.2097	14.605	14.7659
ENSG00000072310	12.1735	12.4154	12.4457	11.704	12.0743	11.9048	12.6549	12.7618	12.7493	12.4271	12.4058	12.2441	12.8996	13.2022	13.1012	11.8107	12.6131	12.2982
ENSG00000072315	0	0	0	0	0	0	-1.96222	-1.96241	-1.96221	-1.95941	-1.96209	-1.96227	0	0	0	0	0	0
ENSG00000072364	10.986	10.9418	10.6932	11.3617	11.0737	11.1661	11.0774	10.9734	10.747	11.197	11.1374	11.2927	11.1763	11.5103	11.2421	11.4409	11.3365	11.235
ENSG00000072401	8.94004	8.93815	8.87609	8.95831	8.96079	8.96222	8.79471	8.76181	8.77129	8.83024	8.85934	8.95342	8.56524	8.72069	8.49346	8.90641	8.6462	8.82017
ENSG00000072415	10.0513	10.3068	9.9817	10.3293	10.195	10.3484	10.1589	9.89309	10.0054	10.1567	10.1382	10.1421	10.3137	10.527	10.3779	10.5532	10.214	10.2089
ENSG00000072422	6.64805	6.37761	6.59739	7.45898	6.99415	7.15311	6.47634	6.48395	6.31428	6.65258	6.49364	6.60324	7.04317	6.54228	6.54022	7.3302	6.95894	6.73298
ENSG00000072501	13.0619	13.1319	13.031	12.2307	12.4047	12.2625	12.8688	12.774	12.6254	13.1807	13.0795	13.1559	12.3399	12.1145	12.1797	12.2966	12.5931	12.8598
ENSG00000072506	11.258	11.3033	11.2745	10.7391	10.9051	10.8005	11.1458	11.1223	11.1469	10.9955	10.915	10.7822	10.6594	10.4721	10.2987	10.527	10.6479	10.8444
ENSG00000072518	11.5531	11.6127	11.5546	11.5879	11.5475	11.6028	11.6654	11.5893	11.5473	11.5658	11.4338	11.3441	11.732	11.862	11.613	11.4743	11.5827	11.5438
ENSG00000072571	10.4364	10.387	10.4927	10.1297	10.2805	10.3534	10.3585	10.4654	10.3087	10.5024	10.6195	10.5004	9.96757	9.62469	9.74864	9.43803	9.86867	10.2164
ENSG00000072609	3.2987	3.35364	3.36459	3.46602	3.22715	4.02759	3.04816	3.11248	3.16349	3.14219	3.03683	3.25875	4.1672	4.10425	4.51934	4.26556	4.05213	3.90453
ENSG00000072657	5.19226	4.74233	4.84989	5.05724	5.63332	5.17029	4.66763	4.73365	4.65716	4.98638	5.05671	4.96928	5.06507	4.82863	5.84207	6.15061	5.3207	4.92574
ENSG00000072682	9.55001	9.65476	9.58853	10.4774	10.4075	10.4119	10.6738	10.7441	10.7024	10.4807	10.541	10.5416	12.6503	12.9346	12.9566	11.6431	11.3825	11.1567
ENSG00000072694	-1.96295	-1.96258	-1.95547	-1.96363	-1.96338	-1.96259	0	0	0	0	0	0	-1.96263	-1.96179	-1.96257	-1.96269	-1.95773	-1.96316
ENSG00000072736	10.3702	10.451	10.3735	10.1397	10.1957	10.1263	10.3914	10.3209	10.2154	10.4186	10.228	10.0998	10.4871	10.5215	10.1933	10.1303	10.2781	10.2901
ENSG00000072756	9.21382	9.1783	9.21445	8.68653	8.64514	8.7174	9.11305	8.87412	8.85248	8.98612	9.08363	9.14258	8.35113	8.40664	8.42683	8.55036	8.67172	8.78024
ENSG00000072778	12.3581	12.362	12.5286	12.5027	12.4618	12.6321	11.9368	12.1146	12.2439	11.8578	12.0081	11.9053	12.2738	12.2368	12.4227	12.1871	12.0988	11.9777
ENSG00000072786	9.81911	9.94042	10.0319	10.1757	10.198	10.1772	9.55198	9.64258	9.70506	9.67546	9.79353	9.78178	9.5887	9.403	9.40338	9.73691	9.56818	9.70239
ENSG00000072803	10.4546	10.4542	10.1878	10.4154	10.4069	10.3873	10.5679	10.4775	10.4248	10.5444	10.5475	10.427	10.5801	10.702	10.5707	10.7121	10.6502	10.636
ENSG00000072818	3.75624	4.02438	3.79039	4.65092	4.53035	4.67365	3.20147	3.36594	3.31293	3.2636	3.28788	3.2315	4.33112	4.46929	4.61841	4.36956	4.35238	4.16292
ENSG00000072832	-1.96297	-1.96259	-1.96347	-1.96366	-1.95532	-1.96261	0	0	0	0	0	0	0	0	0	0	0	0
ENSG00000072840	0	0	0	0	0	0	0	0	0	0	0	0	-1.48561	-1.46864	-1.48543	-1.48576	-1.47293	-1.48696
ENSG00000072849	8.88497	8.93088	8.83323	8.90198	9.08678	9.02571	8.60953	8.76958	8.90315	8.70552	8.76116	8.92054	8.7968	9.0397	8.95115	8.87349	8.85688	8.83301
ENSG00000072858	8.73977	8.82732	8.93875	8.83036	8.85899	8.79702	8.93129	8.82751	8.99644	8.57126	8.5997	8.77232	9.08153	8.89712	9.26495	8.70579	9.0656	8.93149
ENSG00000072864	8.69195	9.00581	8.77713	8.68723	8.49216	8.65145	8.73337	8.64781	8.6764	8.64478	8.77343	8.77108	8.4818	7.95454	7.79879	8.10892	7.91634	8.61465
ENSG00000072952	0	0	0	0	0	0	-1.96224	-1.96244	-1.95925	-1.9623	-1.96211	-1.96229	-0.00171875	-0.0493327	-0.0289838	-0.025736	-0.0509565	-0.0285045
ENSG00000072954	7.98754	7.84992	7.98342	7.78091	7.71526	7.73305	8.36173	8.45306	8.48546	8.19603	8.23009	8.18284	8.42504	8.53138	8.42697	8.04043	8.58379	8.2601
ENSG00000072958	10.2846	10.252	10.3006	9.80562	9.99077	9.97819	10.2403	10.2822	10.2718	10.2536	10.2743	10.22	10.1895	9.95882	9.89138	10.0133	10.0985	10.24
ENSG00000073008	10.7741	10.8094	10.6621	10.5262	10.477	10.4948	10.737	10.7237	10.6489	10.7617	10.7678	10.7156	10.7236	11.0683	10.5665	10.6615	10.778	10.9075
ENSG00000073050	9.6554	9.65917	9.68835	9.54044	9.58126	9.5514	9.47458	9.49581	9.52656	9.51262	9.57369	9.22638	9.66346	9.33066	9.45542	9.43642	9.55081	9.5782
ENSG00000073060	12.1022	12.1241	12.0821	11.4657	11.4875	11.4803	12.3373	12.353	12.3951	12.1321	12.0287	11.8727	12.6748	12.9002	12.7016	11.7338	12.1587	12.2277
ENSG00000073067	5.64659	5.62766	5.82195	5.90973	5.63252	5.46094	5.67421	5.6656	5.68029	5.60449	5.61102	5.59919	6.79916	6.55476	6.54502	6.7206	6.84655	6.51259
ENSG00000073111	11.9985	12.0899	12.1059	10.667	10.995	10.7813	11.9252	11.8844	11.8971	12.2077	12.1609	12.0322	11.4913	10.8764	11.1189	11.345	11.7132	12.0339
ENSG00000073146	-1.96295	-1.96258	-1.95547	-1.96363	-1.96338	-1.96259	0.264003	0.255718	0.272116	0.263677	0.273456	0.263649	-1.96328	-1.95195	-1.96317	-1.96338	-1.96469	-1.96419
ENSG00000073150	2.34453	2.40141	2.33779	2.57429	2.45696	2.39792	2.63423	2.65341	2.64154	2.72081	2.65093	2.76117	4.45344	4.43591	4.64061	4.71007	4.32382	4.31451
ENSG00000073169	9.50889	9.56407	9.60729	9.62248	9.65778	9.61878	9.67752	9.73905	9.79156	9.75911	9.74258	9.66205	10.0084	9.96003	10.0269	9.67145	9.85038	9.79923
ENSG00000073282	0	0	0	0	0	0	-0.695392	-0.695528	-0.695391	-0.669619	-0.6953	-0.684952	-0.703424	-0.684095	-0.721967	-0.688519	-0.722703	-0.722477
ENSG00000073331	7.8308	7.84073	7.73331	8.53244	8.31845	8.41064	7.60465	7.61711	7.61596	7.56145	7.60456	7.55271	8.16541	7.92469	8.05828	8.30259	8.09896	7.92466
ENSG00000073350	12.8939	13.0285	13.0566	13.2527	13.3533	13.4626	13.0052	13.0928	13.13	13.0852	13.1165	13.0305	13.296	13.5526	13.386	13.1928	13.2516	13.1244
ENSG00000073417	9.24355	9.18942	9.30112	9.21127	9.19651	9.16483	9.19622	9.23884	9.03351	9.30481	9.22616	9.46897	9.11785	9.2296	9.09376	9.23375	9.19029	9.2604
ENSG00000073464	2.60145	2.61162	2.55062	2.61924	2.82621	2.61119	2.72806	2.81056	2.71504	2.75486	2.74372	2.73274	3.6066	3.68147	3.63747	4.13267	3.63163	3.70582
ENSG00000073536	10.3803	10.3994	10.3062	9.61429	9.63595	9.54395	10.2203	10.0994	10.2869	10.3049	10.1518	9.86694	10.1591	9.85609	9.70769	9.63163	10.1397	10.2302
ENSG00000073578	12.6724	12.6965	12.7077	12.508	12.5905	12.5235	12.812	12.8084	12.843	12.7778	12.6998	12.6725	12.8538	12.7957	12.8017	12.5357	12.7374	12.6888
ENSG00000073584	11.6481	11.5544	11.6196	11.624	11.6722	11.5909	11.4855	11.3721	11.4029	11.6159	11.5417	11.4607	11.5041	11.2178	11.2887	11.4305	11.361	11.3472
ENSG00000073598	-0.212423	-0.0875492	-0.212776	-0.212904	-0.212735	-0.212151	-0.290364	-0.290482	-0.282235	-0.267197	-0.290282	-0.282658	-0.0076385	0.0444572	-0.00757039	0.0123885	0.0231541	0.0093376
ENSG00000073605	9.5041	9.79105	9.76429	10.5024	10.5046	10.6076	9.63556	9.77492	9.62142	9.47119	9.69102	9.69969	10.2655	10.3188	10.6689	10.1381	10.1448	9.78795
ENSG00000073614	10.3726	10.3946	10.04	10.3866	10.6774	10.5304	10.3473	10.4543	10.1707	10.4952	10.3901	10.3612	10.6603	10.8098	10.2417	10.7072	10.4345	10.5692
ENSG00000073670	2.59379	2.69057	2.63192	2.69068	2.66792	2.711	2.91259	3.08143	2.92011	2.91907	2.91714	3.17711	3.05929	3.07752	3.02609	3.05641	3.03194	3.00165
ENSG00000073711	3.94322	3.7434	3.9368	3.93421	4.36615	3.90929	4.21703	4.18035	4.1892	4.19789	4.26528	4.17054	4.87233	5.01149	5.05994	4.9822	4.94996	5.03697
ENSG00000073712	4.20071	4.20614	4.38856	4.07388	4.39437	4.42638	3.97456	4.00055	4.0516	3.97056	3.99881	3.9637	3.56205	3.55598	3.82479	3.64203	3.7201	3.73641
ENSG00000073734	5.45894	6.06382	5.85578	5.76284	5.78911	5.70325	4.71968	4.75841	4.73302	4.57508	4.65698	4.73136	5.32607	5.44759	5.64829	5.42907	5.38076	5.40705
ENSG00000073737	0.538692	0.605896	0.595048	0.55593	0.538172	0.606846	2.75541	2.74244	2.73588	2.77372	2.78312	2.76816	2.90182	2.97045	2.84474	2.70452	2.72507	2.91187
ENSG00000073754	-1.06465	-1.06366	-1.02494	-1.04593	-1.06559	-1.0637	0.468818	0.452477	0.460824	0.468211	0.478828	0.452621	0.414925	0.565102	0.415021	0.414843	0.430263	0.414229
ENSG00000073756	0	0	0	0	0	0	-0.456507	-0.456655	-0.428612	-0.449125	-0.456405	-0.450618	-1.48551	-1.48338	-1.45635	-1.48566	-1.48758	-1.48684
ENSG00000073792	11.1932	11.2705	11.1889	11.4271	11.3421	11.4171	11.4757	11.4081	11.4196	11.3399	11.376	11.4568	11.7935	11.9018	11.8892	11.4778	11.5948	11.523
ENSG00000073803	9.88563	9.7559	9.76818	10.2637	10.1816	10.0854	9.78598	9.67746	9.8665	9.67054	9.62974	9.74062	9.94569	9.88953	10.1518	9.98976	9.93342	9.97978
ENSG00000073849	5.8731	5.47128	5.51424	6.90621	6.52564	6.82396	4.85661	4.92113	4.81109	4.84278	4.83226	4.86778	4.91557	4.58661	4.99377	5.35246	5.06167	4.72653
ENSG00000073861	0	0	0	0	0	0	0	0	0	0	0	0	0	0	0	0	0	0
ENSG00000073905	-0.940495	-0.986105	-0.966365	-0.987728	-0.987635	-0.986149	0	0	0	0	0	0	-1.96294	-1.96181	-1.95518	-1.96302	-1.96403	-1.96364
ENSG00000073910	4.39959	3.84918	4.65287	4.31892	3.82673	3.79303	3.65083	3.68124	3.66356	3.51316	3.50613	3.62431	3.51844	3.42032	3.48025	3.52796	3.26842	3.49532
ENSG00000073921	11.8018	11.7674	11.7508	11.8686	11.8172	11.7809	11.8941	11.9149	11.8106	11.9466	12.0474	12.1477	12.1526	12.2732	12.1134	12.1023	12.0684	12.0079
ENSG00000074047	0	0	0	0	0	0	0	0	0	0	0	0	-1.5013	-1.50974	-1.51187	-1.49235	-1.5143	-1.5135
ENSG00000074054	9.73766	9.76372	9.64498	9.86339	10.0273	10.0159	9.61076	9.53455	9.6201	9.84262	9.8417	9.88151	9.48216	9.6961	9.53334	9.8255	9.78118	9.82611
ENSG00000074071	11.6744	11.7012	11.5994	11.0646	11.2384	11.1164	11.6978	11.6774	11.7335	11.6947	11.5999	11.3301	11.5366	11.5403	11.2769	11.1597	11.4099	11.4815
ENSG00000074181	6.38332	6.36319	6.34281	6.21368	6.22426	6.02511	6.11834	6.0654	6.24918	6.00885	6.08645	6.1539	6.39079	6.26848	6.04882	6.09815	6.23867	6.21348
ENSG00000074201	11.4754	11.4453	11.4296	11.2211	11.2836	11.1201	11.5094	11.5279	11.5503	11.4433	11.379	11.3317	11.616	11.5543	11.5212	11.3207	11.5197	11.4893
ENSG00000074211	0	0	0	0	0	0	-0.562577	-0.586742	-0.586644	-0.586676	-0.586578	-0.578847	-1.96289	-1.96181	-1.96281	-1.95561	-1.96394	-1.96356
ENSG00000074219	4.38139	4.3903	4.69945	4.3321	4.52935	4.53924	4.68836	4.70708	4.77916	4.60542	4.73471	4.61851	4.8939	4.48846	4.53351	4.65783	4.75506	4.78118
ENSG00000074266	9.54406	9.53217	9.52451	9.11175	9.19404	9.13755	9.15344	9.13999	9.15049	9.21613	9.30591	9.37761	9.04453	8.78855	8.93369	9.06112	9.05436	9.23086
ENSG00000074276	8.67449	9.0398	8.95542	9.25133	9.3057	9.46011	9.17503	9.20759	9.3271	8.6548	8.79187	8.869	9.97765	10.8507	10.6633	9.5618	9.89651	9.29213
ENSG00000074317	0.174224	0.245122	0.213221	0.173612	0.224881	0.174571	-1.48265	-1.48302	-1.48265	-1.47727	-1.48241	-1.47733	-1.00718	-0.984501	-1.00693	-0.982648	-1.00789	-0.991601
ENSG00000074319	10.9187	10.9388	10.7326	10.9988	11.0178	10.9104	11.0109	11.0508	10.8975	10.9982	11.0143	11.0042	11.3371	11.3539	11.1258	11.2531	11.1986	11.1758
ENSG00000074356	9.83956	9.98731	10.4213	10.0516	10.022	10.0107	9.71645	9.64136	9.52393	9.86668	10.1504	10.323	9.77867	9.203	9.72276	10.0794	9.90825	10.0088
ENSG00000074370	8.89066	8.98094	8.86915	8.61928	8.82033	8.8747	9.29173	9.38528	9.40225	9.12819	9.0385	8.90968	9.89878	10.0199	9.919	8.92832	9.55917	9.37603
ENSG00000074410	9.92583	9.73982	9.82673	9.17839	9.12165	9.01053	10.2128	10.2578	10.1895	10.0408	9.98296	9.92591	11.0048	11.1837	11.3391	10.727	10.8369	10.6032
ENSG00000074416	11.1114	11.0853	11.0146	10.7728	10.8511	10.7577	11.7209	11.818	11.6923	11.5923	11.5203	11.5788	12.3178	12.7218	12.5961	11.869	12.1078	11.9069
ENSG00000074527	5.86495	5.72111	5.77051	7.02439	6.6907	6.84916	5.57293	5.54114	5.50531	5.3504	5.28535	5.42517	6.14735	6.23753	6.23948	6.53199	6.33251	5.81611
ENSG00000074582	9.56165	9.57182	9.73761	8.98335	9.06682	8.78313	9.36127	9.52173	9.54357	9.44062	9.56073	9.51167	9.23741	9.2093	9.10963	9.3235	9.44214	9.47439
ENSG00000074590	4.21724	4.4653	4.33229	4.88206	5.02473	5.01538	4.8364	4.94691	4.82223	5.00631	5.2486	4.96046	6.52921	5.73287	5.93961	6.27278	6.3081	6.01081
ENSG00000074603	9.5188	9.36102	9.31929	9.6301	9.71406	9.69599	9.50638	9.48029	9.36057	9.54085	9.56342	9.75657	9.21007	9.33015	9.67293	9.57544	9.40535	9.55424
ENSG00000074621	7.20397	7.02961	7.23671	7.45541	7.22046	6.93328	6.89312	6.74974	6.80731	7.15602	7.2821	7.11708	7.38131	7.4456	7.65428	8.18934	7.4806	7.51671
ENSG00000074657	5.00451	4.8309	5.18251	4.87906	4.649	4.72794	4.6862	4.63197	4.6877	4.80467	4.69899	4.73728	4.89462	4.67997	4.61734	4.90367	4.54186	4.92795
ENSG00000074660	2.68067	2.68372	2.67686	3.32104	2.67731	3.16464	2.18904	2.31964	2.28449	2.18881	2.18953	2.18884	3.04949	3.87001	3.05041	3.04869	3.48452	3.08674
ENSG00000074695	11.2718	11.1813	11.1249	11.194	11.135	11.0319	11.1865	11.0638	11.0022	11.1877	11.1154	11.1697	11.2688	11.602	11.4782	11.3867	11.2929	11.3076
ENSG00000074696	11.7087	11.6483	11.5792	11.5802	11.5845	11.4885	11.6293	11.6435	11.6098	11.8118	11.7878	11.884	11.3575	11.185	11.3247	11.566	11.5273	11.7078
ENSG00000074706	-1.26789	-1.26676	-1.2694	-1.26998	-1.23433	-1.24157	0.484983	0.47825	0.467495	0.480212	0.467633	0.492589	-0.0473545	-0.0862763	-0.0425305	-0.00398738	-0.0900627	-0.084114
ENSG00000074755	10.2196	10.401	10.423	10.4199	10.4981	10.4917	10.343	10.3805	10.2877	10.4971	10.2454	10.2687	10.477	10.9635	10.803	10.5814	10.5023	10.3702
ENSG00000074771	0	0	0	0	0	0	0	0	0	0	0	0	0	0	0	0	0	0
ENSG00000074800	15.2186	15.2523	15.2043	14.1921	14.3413	14.2046	15.417	15.4808	15.5108	15.2055	15.1888	15.1255	15.7315	15.6689	15.2676	14.7002	15.0832	15.2401
ENSG00000074803	0	0	0	0	0	0	0	0	0	0	0	0	0	0	0	0	0	0
ENSG00000074842	10.9807	10.9905	10.977	10.9262	10.9534	10.918	10.9285	10.9498	11.037	10.8888	10.8797	10.5752	11.2616	11.6189	11.3229	11.0543	11.0399	11.0456
ENSG00000074855	8.64284	8.70468	8.80245	8.87376	8.92475	9.0261	8.40263	8.4395	8.4175	8.5376	8.57301	8.57328	8.70444	9.08759	8.99606	8.86487	8.76432	8.83712
ENSG00000074935	8.2499	8.22069	8.38729	7.57512	7.88137	7.65234	7.62491	7.61843	7.66144	7.50387	7.84049	7.86447	7.45761	7.92807	7.39351	7.71519	7.68893	7.84382
ENSG00000074964	11.5071	11.5255	11.6862	11.7491	11.7425	11.8416	11.6078	11.6032	11.6385	11.3692	11.3218	11.3408	11.617	11.4573	11.709	11.6032	11.6411	11.4811
ENSG00000074966	2.74994	2.9621	2.90595	2.82289	2.99881	3.05868	2.64435	2.58194	2.5666	2.58949	2.59968	2.59533	3.25521	3.1819	3.22508	3.13462	3.2604	3.13693
ENSG00000075035	0	0	0	0	0	0	0	0	0	0	0	0	0	0	0	0	0	0
ENSG00000075043	5.48884	5.59134	5.6955	4.91248	5.02531	4.9741	4.46772	4.40112	4.46807	4.29978	4.33397	4.34289	3.35066	3.3067	3.3892	3.31236	3.3812	3.58925
ENSG00000075073	7.54425	7.5229	7.57929	7.18031	7.14945	7.12684	8.40385	8.55129	8.53411	8.16583	8.127	8.10049	8.61141	8.39335	8.23694	7.53807	8.47216	8.35485
ENSG00000075089	8.9368	8.84894	8.83416	8.78467	9.07222	8.77059	8.92922	8.92096	8.79248	8.91621	8.85478	8.9914	8.80559	8.58864	8.95523	9.0816	8.99565	9.0698
ENSG00000075131	6.85548	7.07173	7.18793	6.18344	6.00575	5.9473	6.78148	6.89044	6.87703	7.0327	7.00126	7.00594	6.25768	6.38524	5.92875	6.189	6.59246	6.81679
ENSG00000075142	11.0328	11.0054	10.9569	11.4029	11.4338	11.2972	11.2034	11.1676	11.2764	10.9885	10.9553	11.1085	11.6897	11.7029	11.8325	11.264	11.1045	11.1329
ENSG00000075151	10.7425	10.6852	10.6337	10.5082	10.4953	10.5221	10.887	10.8898	10.7382	10.9335	10.8413	10.7911	10.7129	10.9901	10.5789	10.5975	10.9117	10.8402
ENSG00000075188	10.0302	9.95071	9.89485	9.43922	9.63869	9.37103	9.84447	9.86312	9.88912	9.88456	10.0391	10.086	9.54703	9.29587	9.48632	9.61788	9.564	9.82911
ENSG00000075213	4.14901	4.07763	4.06909	3.72775	3.61345	3.65294	3.76963	3.71588	3.67071	3.71774	3.63282	3.69352	3.63612	3.95598	3.51389	3.31985	3.46614	3.39542
ENSG00000075218	9.61333	9.67784	9.78943	9.1708	9.52042	9.49566	9.6642	9.58505	9.68249	9.69873	9.66493	9.69742	8.98619	8.35763	8.69414	8.50265	9.15574	9.36948
ENSG00000075223	9.45111	9.29023	9.12915	9.94823	9.73867	9.95422	9.04405	9.0551	8.72778	9.33634	9.48389	9.42663	9.12791	8.9898	9.47335	10.0535	9.28505	9.52555
ENSG00000075234	10.0281	9.93438	10.0169	9.80695	9.82872	9.83664	10.1829	10.1034	10.3169	10.0424	9.74687	9.89953	10.1494	10.3682	10.1624	9.67735	10.1399	9.78866
ENSG00000075239	10.7662	10.7436	10.6822	10.1333	10.3006	10.1878	10.7344	10.7886	10.7172	10.478	10.4406	10.3762	10.0795	9.80028	9.44209	9.54511	10.2155	10.0819
ENSG00000075240	10.3609	10.5872	10.4441	10.8015	10.6751	10.6668	10.5056	10.6329	10.6511	10.4253	10.1887	10.4073	10.9542	11.0431	11.0242	10.5412	10.7238	10.6791
ENSG00000075275	8.85947	8.58566	8.68045	8.86399	8.59755	8.61207	9.25777	9.23735	9.08069	8.94955	8.97093	8.62344	9.44282	9.36438	9.19587	9.43375	9.25914	9.16123
ENSG00000075290	3.58461	3.50782	3.51549	3.2008	3.2902	3.24536	3.82332	3.79852	3.77054	3.85467	3.89987	3.88122	3.46077	3.35809	3.42953	3.33129	3.62472	3.64345
ENSG00000075292	10.2311	10.4334	10.3834	10.4035	10.547	10.3985	10.1956	10.3363	10.3286	10.2204	10.2729	10.1606	10.6408	10.6947	10.3541	10.5832	10.3426	10.2808
ENSG00000075303	9.38976	9.13779	9.43867	9.59815	9.28104	9.49996	9.18507	9.19958	8.99429	9.31657	9.5462	9.73797	9.0472	8.94562	9.29066	9.20124	9.22498	9.3534
ENSG00000075336	8.61491	8.59993	8.45091	7.98583	8.20762	7.86601	8.25006	8.46982	8.49918	8.45383	8.41575	8.54308	8.13088	7.71396	8.07116	7.91667	8.11314	8.27479
ENSG00000075340	-0.25533	-0.253113	-0.279842	-0.238715	-0.279804	-0.253207	-1.47712	-1.48306	-1.48268	-1.4828	-1.48244	-1.47722	-1.09222	-1.10374	-1.10628	-1.1067	-1.08441	-1.09473
ENSG00000075388	0	0	0	0	0	0	-1.96224	-1.96244	-1.95925	-1.9623	-1.96211	-1.96229	0	0	0	0	0	0
ENSG00000075391	9.31834	9.26452	9.26879	9.21637	9.17189	9.24463	9.03866	8.95446	8.73456	9.32772	9.23581	9.40732	8.91107	8.74019	8.62163	9.10126	9.14691	9.2167
ENSG00000075399	7.92713	8.2103	8.23267	9.01433	8.82465	9.05211	7.7264	7.95888	7.90745	7.8131	8.11873	7.86845	8.2091	8.34051	8.47404	8.65373	8.32761	8.17555
ENSG00000075407	8.90757	9.15662	8.98892	8.99639	8.82067	8.69743	9.05646	8.38849	8.37505	8.96557	8.60034	8.79102	8.3306	8.76719	8.38896	8.83135	8.37971	8.50979
ENSG00000075413	10.9665	10.8277	10.7654	10.8133	10.8634	10.7586	10.7159	10.7702	10.7293	10.6619	10.7537	10.7215	10.7712	10.8915	10.6991	10.6994	10.7205	10.7651
ENSG00000075415	14.0563	14.1061	13.956	13.6666	13.8649	13.7692	14.175	14.0953	14.1772	14.0641	13.9887	13.8679	13.9576	14.0737	13.9551	13.6305	13.9944	13.9869
ENSG00000075420	8.95247	9.12695	9.23291	9.04116	8.93648	8.99925	9.44373	9.04067	9.03961	9.18796	9.34651	9.36889	9.62501	9.83111	9.61364	9.7241	9.52301	9.5785
ENSG00000075426	10.7784	10.6531	10.6979	11.3627	11.3178	11.3906	11.1202	11.1373	11.0432	11.0254	11.0049	10.9201	11.9792	12.0814	12.0192	11.7705	11.6137	11.3555
ENSG00000075429	0	0	0	0	0	0	0	0	0	0	0	0	0	0	0	0	0	0
ENSG00000075461	6.29037	6.18047	5.88511	7.38189	7.24123	7.18663	7.5548	7.58501	7.54065	8.31115	8.28163	8.15303	9.50154	9.6142	9.83961	9.57738	9.25633	8.96035
ENSG00000075539	9.54863	9.43902	9.26671	9.86304	9.74166	9.53898	9.81393	9.50909	9.66327	9.73289	9.72777	9.67516	10.0352	9.91375	9.92069	10.0334	9.91444	9.72028
ENSG00000075568	10.6968	10.7698	10.5759	10.6706	10.6641	10.6259	10.6181	10.4338	10.481	10.6479	10.5741	10.6712	10.4402	10.4532	10.4802	10.6243	10.4443	10.5525
ENSG00000075618	6.78091	6.89635	6.46126	6.35613	6.27692	6.36233	7.29721	7.51593	7.26496	7.14346	7.24826	6.99039	7.92572	8.42361	7.50011	7.00254	7.27232	7.35976
ENSG00000075624	16.0415	16.1744	16.0027	15.8919	16.1305	16.0775	16.0774	16.1103	16.0588	16.1975	16.1963	16.0716	16.1808	16.2012	15.9086	15.8516	15.9939	16.1835
ENSG00000075643	8.79762	8.81917	8.80638	8.23886	8.19134	8.16528	8.44467	8.50523	8.50291	8.51963	8.45104	8.5122	8.1758	8.76668	8.1601	8.24359	8.346	8.45135
ENSG00000075651	9.2364	9.53276	9.34325	9.79277	9.86481	10.0003	9.33425	9.39548	9.43858	9.363	8.98186	9.45559	9.00786	9.01636	9.80869	9.36309	9.11028	8.84843
ENSG00000075673	-0.357682	-0.357434	-0.35799	-0.337367	-0.293917	-0.331542	-1.96222	-1.96241	-1.96221	-1.95941	-1.96209	-1.96227	0.821187	0.846684	0.788771	0.787816	0.798514	0.766291
ENSG00000075702	9.31151	9.34859	9.47383	8.05814	8.47737	8.60138	8.89581	8.97108	8.93938	8.9776	9.06023	9.03339	8.02109	7.88392	7.99216	7.9893	8.34094	8.61346
ENSG00000075711	11.4938	11.3706	11.4254	11.5173	11.5214	11.3868	11.3248	11.2819	11.1996	11.5095	11.4421	11.5659	11.2109	11.1845	11.2513	11.3802	11.2511	11.4073
ENSG00000075785	13.0498	13.0195	12.9855	12.9394	12.9219	12.8877	13.0507	13.0776	13.041	13.0453	13.0601	13.0226	13.1835	13.2717	13.0518	13.1293	13.1018	13.0932
ENSG00000075790	9.45334	9.57648	9.38696	9.34345	9.38991	9.38933	9.52313	9.56226	9.53744	9.54132	9.52726	9.51135	9.26735	9.08664	9.19597	9.45125	9.37377	9.34294
ENSG00000075826	8.36124	8.50198	8.73111	8.90653	8.68704	9.1744	7.93215	8.09902	8.30321	7.59735	7.94236	8.29017	8.33469	8.25055	8.64764	8.6917	8.77786	8.45212
ENSG00000075856	11.2251	11.1787	11.2819	10.871	10.9532	10.9577	11.1156	11.078	11.0404	11.189	11.2005	11.1225	11.0513	10.9169	10.8151	11.1055	11.1833	11.1532
ENSG00000075884	0	0	0	0	0	0	0	0	0	0	0	0	0	0	0	0	0	0
ENSG00000075886	-0.543508	-0.543284	-0.543786	-0.543886	-0.521557	-0.466879	0.371593	0.385748	0.403551	0.379326	0.371722	0.379271	1.23052	1.22022	1.24867	1.29136	1.22133	1.25347
ENSG00000075891	1.41253	1.43253	1.42651	1.44782	1.56824	1.63639	2.07926	2.02867	2.05943	2.07867	2.01462	2.02117	2.59722	2.65247	2.59186	3.09403	2.75765	2.65225
ENSG00000075914	9.16174	9.19159	9.22107	8.65241	8.69399	8.71195	9.32352	9.28287	9.30674	9.24657	9.30116	9.13601	9.07445	9.08163	8.99697	9.0876	9.2076	9.31384
ENSG00000075945	8.68429	8.59094	8.49122	8.64114	8.64776	8.43808	8.49377	8.52388	8.53702	8.48957	8.51059	8.63074	8.40964	8.22249	8.28827	8.70569	8.36815	8.45104
ENSG00000075975	10.1375	10.1067	10.1637	10.0638	10.007	10.0978	10.0441	10.0066	10.0177	10.1104	10.0762	10.0779	10.1058	10.1495	10.0174	10.3285	10.199	10.1984
ENSG00000076003	10.9909	10.9491	10.9798	9.38015	9.80153	9.52978	10.8666	10.8236	10.768	11.184	11.2134	11.1656	10.2197	9.63622	9.82667	10.351	10.4597	10.8729
ENSG00000076043	9.71404	9.67324	9.66294	9.30037	9.30364	9.22993	9.28981	9.28676	9.28445	9.49713	9.44742	9.49075	9.24691	9.14702	9.09838	9.48883	9.34724	9.5515
ENSG00000076053	9.61003	9.58511	9.38071	9.57644	9.71456	9.586	9.78916	9.55662	9.53679	9.50165	9.54388	9.68738	9.92732	10.0243	9.97824	9.94475	9.75989	9.71344
ENSG00000076067	9.49242	9.42203	9.23076	10.4373	10.2552	10.3307	9.97353	9.85692	9.84273	10.4417	10.5351	10.575	10.6847	10.8258	10.7074	10.7348	10.6706	10.6477
ENSG00000076108	12.2644	12.26	12.1929	12.3846	12.301	12.4675	12.3197	12.2276	12.2207	12.467	12.3602	12.2514	12.4761	12.6265	12.5569	12.4476	12.5439	12.4793
ENSG00000076201	11.2482	11.3311	11.2539	11.2625	11.3428	11.4061	11.2998	11.297	11.2868	11.2552	11.2751	11.2786	11.5209	11.7153	11.3999	11.4643	11.5163	11.4295
ENSG00000076242	9.68353	9.60941	9.62316	9.27926	9.26361	9.14496	9.1752	9.21206	9.23923	9.27216	9.3337	9.50577	9.05622	8.78083	8.86247	9.27981	9.1798	9.28313
ENSG00000076248	10.9767	10.9445	10.8872	9.9282	10.0147	9.92241	10.9689	10.9372	10.9206	11.2593	11.2026	10.9723	10.4777	10.0162	10.3395	10.4693	10.7278	11.0905
ENSG00000076258	5.81623	5.49574	5.59388	6.14754	6.21769	6.08206	5.36364	5.37997	5.61089	5.36732	5.63773	5.55576	5.52395	5.47082	6.1056	6.35315	5.6034	5.69913
ENSG00000076321	7.78062	7.57141	7.80245	8.06074	8.00273	7.72362	7.59801	7.58009	7.57963	7.67809	7.7103	7.4803	7.70498	7.46393	7.50277	7.64998	7.91373	7.63338
ENSG00000076344	7.39163	7.60386	7.87402	7.43085	7.2804	7.71009	7.18657	7.5328	7.44747	6.82683	7.09431	7.14593	7.59341	8.17642	8.6098	7.48123	7.48664	7.41281
ENSG00000076351	9.4294	9.81263	9.65695	9.6035	9.60853	9.59161	10.07	9.99208	10.0592	10.3757	10.2724	10.2085	10.4137	10.3591	10.4225	10.6685	10.654	10.6677
ENSG00000076356	10.0524	10.0693	10.0079	10.0639	9.9915	10.2306	9.8587	9.84104	10.1855	10.163	9.834	9.82716	10.1184	10.0019	9.98184	9.78797	10.1899	9.75275
ENSG00000076382	10.5616	10.6783	10.6625	9.91383	10.2389	10.1932	10.5506	10.5434	10.5751	10.6874	10.6602	10.6904	10.2797	9.64482	9.76842	9.51867	10.258	10.3774
ENSG00000076513	10.1191	10.2654	10.0739	10.3709	10.4047	10.4398	10.0695	9.85324	9.89104	10.1729	9.89187	9.91166	10.0557	10.3566	10.4099	10.4774	10.304	10.1244
ENSG00000076554	12.4821	12.46	12.458	12.5999	12.6128	12.4286	12.2576	12.2928	12.1738	12.1621	12.2145	12.4569	12.082	12.315	12.3807	12.1139	12.0345	12.2017
ENSG00000076555	7.40824	7.5299	7.64424	7.54899	7.68548	7.76187	7.48206	7.30317	7.5095	7.42655	7.59407	7.51375	7.18193	6.9468	7.62553	7.69604	7.63449	7.59855
ENSG00000076604	11.4127	11.5574	11.5708	11.5816	11.6548	11.7314	11.5021	11.5758	11.5315	11.4633	11.7109	11.6055	11.8832	12.1859	11.8941	11.7433	11.9207	11.8641
ENSG00000076641	8.8835	8.26665	8.05426	8.35867	8.45884	9.22526	8.84795	8.75955	8.80041	9.26455	9.0399	8.87603	10.0356	10.1758	10.4161	9.2352	9.81016	9.82299
ENSG00000076650	8.46385	8.34941	8.37817	8.66565	8.56434	8.82279	8.16391	8.11815	8.22433	8.29839	8.24014	8.40804	8.03589	8.20124	8.37641	8.1703	8.21198	8.29378
ENSG00000076662	7.73688	7.56733	7.47849	7.24435	7.4782	7.16189	8.00093	7.84433	7.80444	7.92277	7.8882	7.51529	7.97505	8.04777	8.04297	8.0092	7.86767	8.02495
ENSG00000076685	10.315	10.23	10.194	10.6492	10.4536	10.3978	10.4375	10.4787	10.3677	10.5566	10.428	10.672	10.7427	10.5859	10.55	10.624	10.5472	10.5865
ENSG00000076706	3.04817	3.46667	3.13448	3.22349	3.39528	3.26306	5.11804	4.98532	4.89596	5.08337	5.16647	5.23005	6.881	6.68804	6.34314	7.87019	6.97961	6.63341
ENSG00000076716	9.33994	9.43596	9.3599	9.38889	9.40423	9.36179	9.29123	9.30997	9.30095	9.3335	9.3144	9.46113	8.98104	8.91334	9.03081	9.10497	9.14699	9.19214
ENSG00000076770	8.20616	8.15229	8.14983	7.94477	7.76854	7.62872	8.41431	8.25266	7.87558	8.61202	8.27292	7.98449	7.45777	7.50129	7.22131	7.66026	7.94275	8.41802
ENSG00000076826	11.2037	11.2941	11.2856	11.4074	11.3207	11.5522	11.3684	11.4152	11.4529	11.303	11.3272	11.12	11.6998	11.7985	11.5323	11.1806	11.499	11.3274
ENSG00000076864	10.6089	10.6253	10.5372	10.7282	10.7177	10.6357	10.965	10.9758	10.8818	10.5945	10.5186	10.5063	11.4966	11.7666	11.4496	10.5925	11.1776	10.8192
ENSG00000076924	10.773	10.748	10.7227	10.7497	10.7524	10.7557	10.6281	10.5478	10.6019	10.6152	10.6045	10.4261	10.9457	10.845	10.7952	10.8534	10.8347	10.7282
ENSG00000076928	11.2169	11.3129	11.3879	11.1354	11.2098	11.1741	11.0977	11.0944	11.2749	10.9826	11.0052	10.9696	11.1822	11.1032	11.0021	10.8881	11.2097	11.2316
ENSG00000076944	11.2514	11.3041	11.3463	11.511	11.4984	11.505	11.2673	11.2877	11.4049	11.2148	11.2644	11.2633	11.4297	11.4903	11.4125	11.3911	11.4188	11.3969
ENSG00000076984	10.6008	10.5518	10.6212	10.7498	10.7754	10.7787	10.5111	10.5556	10.5084	10.5316	10.4781	10.4456	10.9258	10.9026	10.8888	10.7236	10.7786	10.7136
ENSG00000077009	0	0	0	0	0	0	0	0	0	0	0	0	0	0	0	0	0	0
ENSG00000077044	11.1867	11.169	11.2076	11.3801	11.4591	11.4076	11.0041	11.1966	11.1011	10.9898	10.9356	11.2621	11.1669	11.2278	11.5633	10.9349	11.1562	11.0949
ENSG00000077063	6.12478	6.17897	5.97063	6.21614	5.96358	6.3041	6.05528	5.92043	5.88591	5.78646	5.6555	5.66111	5.96344	5.90663	6.0412	5.55705	6.09945	6.14451
ENSG00000077080	0	0	0	0	0	0	0	0	0	0	0	0	-0.930898	-0.928044	-0.870676	-0.930928	-0.931279	-0.931152
ENSG00000077092	0.879151	0.866713	0.860871	0.880698	0.88344	0.917924	2.7425	2.75397	2.75846	2.81554	2.7699	2.83635	2.7134	2.73511	2.84016	2.981	2.73995	2.73411
ENSG00000077097	11.745	11.7064	11.613	11.6752	11.6988	11.5363	11.5973	11.4807	11.5705	11.5817	11.4896	11.5389	11.3292	11.0006	10.9718	11.421	11.1808	11.295
ENSG00000077147	13.3719	13.3428	13.2936	13.3331	13.294	13.2125	13.453	13.3237	13.2257	13.2835	13.3131	13.4061	13.3523	13.6624	13.6234	13.3895	13.3789	13.385
ENSG00000077150	9.83306	9.91035	9.77161	11.0398	11.059	11.0929	9.96178	10.0362	9.99233	10.4442	10.5967	10.5115	10.7281	10.9239	10.9154	11.1961	10.6956	10.6545
ENSG00000077152	9.16468	9.24559	9.1946	8.05029	8.41269	8.27236	9.37905	9.42271	9.40528	9.34632	9.43693	9.35194	8.82878	8.39787	8.6467	8.35571	8.87624	9.22464
ENSG00000077157	8.69439	8.73864	8.74228	8.71554	8.3386	8.87396	8.49259	8.40978	8.09957	8.65988	8.44717	8.66442	8.135	8.99464	8.80461	9.23494	8.71515	8.42747
ENSG00000077232	11.4496	11.1436	11.3434	10.9912	11.0002	11.0006	10.7738	10.7692	10.7322	11.0662	11.0364	11.2973	10.3568	10.4931	10.3073	10.8886	10.6135	10.8391
ENSG00000077235	10.988	11.25	11.0353	11.0025	11.0421	10.8926	11.0014	10.9733	11.0077	10.9287	11.0957	10.7967	10.9695	10.6344	10.6653	10.9607	10.8652	10.8398
ENSG00000077238	9.97384	10.0492	9.90181	10.1016	10.1864	10.3768	10.2112	10.1949	10.2397	10.2934	10.3761	10.3124	10.4857	10.6743	10.5389	10.5775	10.4915	10.4232
ENSG00000077254	10.4235	10.366	10.4475	10.6358	10.6467	10.6226	10.3781	10.4546	10.4007	10.4416	10.4581	10.6623	10.4282	10.5071	10.6272	10.4689	10.4871	10.4883
ENSG00000077264	3.12124	3.21972	3.19974	3.20832	3.25412	3.19801	1.56717	1.5781	1.55927	1.54301	1.5693	1.58144	2.77252	2.84475	2.8478	2.84192	2.82295	2.82113
ENSG00000077274	1.37663	1.28487	1.30477	1.41845	1.30519	1.36046	1.4421	1.40811	1.38705	1.41014	1.41322	1.38694	2.10412	2.30287	2.14614	2.18163	2.14388	2.15082
ENSG00000077279	-1.96295	-1.96258	-1.95547	-1.96363	-1.96338	-1.96259	-0.11009	-0.116453	-0.116312	-0.116358	-0.0865384	-0.107252	-0.696403	-0.727259	-0.729067	-0.72914	-0.692406	-0.729391
ENSG00000077312	11.38	11.432	11.4221	10.9489	11.1331	11.0151	11.2422	11.2588	11.3838	11.2599	11.2655	11.1387	11.0697	10.8324	10.9101	10.8666	11.034	11.1911
ENSG00000077327	0	0	0	0	0	0	0	0	0	0	0	0	-1.45703	-1.48333	-1.48525	-1.48556	-1.48744	-1.48672
ENSG00000077348	9.57185	9.60832	9.6074	8.77349	8.79713	8.54317	9.87571	9.86176	9.82159	9.76649	9.55556	9.45188	9.91247	9.79685	9.53306	9.44752	9.80766	9.88099
ENSG00000077380	10.9226	10.922	10.8193	11.058	11.1048	11.0199	10.8296	10.8124	10.7317	10.884	10.8939	11.0157	10.9253	10.8332	10.8049	11.1947	10.7738	10.85
ENSG00000077420	0	0	0	0	0	0	-1.96222	-1.96241	-1.96222	-1.96228	-1.96209	-1.9594	0	0	0	0	0	0
ENSG00000077454	10.8021	10.9024	10.9396	11.16	11.2905	11.4973	10.8224	10.8418	10.9063	10.8921	11.0099	11.0967	11.5045	11.6326	11.719	11.6061	11.4982	11.2468
ENSG00000077458	8.94431	8.85002	8.8926	9.07989	8.93828	9.29209	8.56917	8.41378	8.67842	8.46158	8.67494	8.91202	8.41032	8.39939	8.60412	8.41305	8.8233	8.86464
ENSG00000077463	9.58181	9.64418	9.7181	9.58591	9.67922	9.8274	9.60386	9.47556	9.59384	9.54098	9.4612	9.3888	9.70338	9.76977	9.57468	9.66477	9.62358	9.61963
ENSG00000077498	-1.07441	-1.07269	-1.06346	-1.07639	-0.983662	-1.07276	-1.4825	-1.47284	-1.4825	-1.48261	-1.48228	-1.48259	-1.95542	-1.96181	-1.96283	-1.96299	-1.96398	-1.9636
ENSG00000077514	9.22307	9.33038	9.22549	8.40032	8.63308	8.59736	9.3216	9.21864	9.27777	9.51511	9.36014	9.46068	8.68052	8.52235	8.57795	8.82397	9.00341	9.06351
ENSG00000077522	0	0	0	0	0	0	0	0	0	0	0	0	-0.155587	-0.165071	-0.166207	-0.0462958	-0.167281	-0.166951
ENSG00000077549	11.8025	11.85	11.758	11.7852	11.8489	11.8188	11.7087	11.7169	11.709	11.8008	11.8576	11.7888	11.9207	11.899	11.83	11.9456	11.7097	11.7764
ENSG00000077585	6.90086	6.88237	6.73285	7.42106	7.22786	7.34728	6.95255	6.84956	6.72023	7.08321	6.80401	6.84612	7.47093	7.77178	7.48319	7.54427	7.34914	7.27521
ENSG00000077616	3.31995	3.34025	3.32705	3.23489	3.26299	3.16041	3.43101	3.49245	3.53989	3.48011	3.475	3.49198	3.39784	3.52559	3.46928	3.53724	3.36029	3.35785
ENSG00000077684	8.4536	8.17698	8.36594	7.91459	7.95974	7.81542	8.24068	8.26243	8.29063	8.30526	8.30339	8.16135	7.98355	7.81995	7.89377	8.26037	8.38631	8.25137
ENSG00000077713	8.34177	8.41752	8.2572	8.38944	8.53523	8.48185	8.83439	8.84177	8.81182	8.63134	8.56321	8.68232	8.96451	9.03661	9.03043	8.66434	8.84584	8.70638
ENSG00000077721	9.55917	9.61662	9.51048	9.66527	9.68042	9.57644	9.69812	9.83489	9.7048	9.82558	9.81381	9.81809	9.83398	9.88757	9.7289	9.72147	9.63099	9.82544
ENSG00000077782	10.0092	9.84102	10.0176	10.1403	9.66281	9.9991	9.78123	9.57909	9.74043	9.5129	9.56478	9.73822	9.46327	9.45538	9.40119	9.33892	9.57664	9.67063
ENSG00000077800	3.24014	3.22633	3.28398	3.29814	3.30592	3.50606	3.41702	3.52982	3.49949	3.47737	3.49461	3.47035	2.90711	3.01521	3.05618	2.88812	2.98709	3.04188
ENSG00000077935	-1.96297	-1.96259	-1.96347	-1.96366	-1.95532	-1.96261	-0.578497	-0.593913	-0.584838	-0.593847	-0.59375	-0.586431	0.0633841	0.11398	0.103166	0.082643	0.0807228	0.0628622
ENSG00000077942	4.17617	4.1351	4.14609	4.33942	4.401	4.43519	4.3954	4.40241	4.45618	4.3695	4.40826	4.36926	4.42963	4.60001	4.39459	4.39652	4.35261	4.40509
ENSG00000077943	0	0	0	0	0	0	-0.631807	-0.6319	-0.631806	-0.631837	-0.631743	-0.601032	-0.340446	-0.339718	-0.280218	-0.340491	-0.34102	-0.306717
ENSG00000077984	-1.03462	-1.01051	-1.03539	-1.01484	-1.01345	-1.03361	-1.48265	-1.48303	-1.48265	-1.48277	-1.48242	-1.47181	-0.805554	-0.803311	-0.805517	-0.805586	-0.79059	-0.756054
ENSG00000078018	-1.96297	-1.96259	-1.96347	-1.96366	-1.95532	-1.96261	2.5946	2.59229	2.5946	2.73529	2.64005	2.73233	3.46188	3.36276	3.33465	4.14506	3.77917	3.49005
ENSG00000078043	8.75888	8.80194	8.89926	8.22662	8.36892	8.5691	8.83548	8.60586	8.67448	8.84236	8.62639	8.84567	8.55013	8.53567	8.35875	8.70423	8.70034	8.78494
ENSG00000078053	0	0	0	0	0	0	0	0	0	0	0	0	0	0	0	0	0	0
ENSG00000078061	11.1162	11.0947	11.1408	11.0176	11.0603	11.092	11.0089	11.0728	11.1069	10.9935	10.9965	10.9726	11.2334	11.1436	11.0631	11.1223	11.1182	11.075
ENSG00000078070	10.9578	10.899	10.9263	10.9767	10.9888	10.9309	10.9867	10.9284	10.9552	10.792	10.7267	10.7662	10.6673	10.4764	10.4487	10.4994	10.7428	10.5471
ENSG00000078081	6.54981	6.5081	6.35844	6.70481	6.72661	6.57758	8.0601	8.5112	7.95587	8.07573	8.57501	8.37402	9.12067	9.07178	9.47157	9.17669	9.44061	8.94096
ENSG00000078098	4.96058	4.74746	5.08987	4.04169	4.13527	3.97499	5.45479	5.65181	5.85808	5.4194	5.4106	5.25499	4.76424	4.47246	4.58232	4.29628	4.58283	4.88198
ENSG00000078114	10.7422	10.6489	10.4042	10.6789	10.5358	10.6431	10.7075	10.6303	10.4454	10.8756	10.8198	10.865	10.7689	10.7697	10.8613	10.98	10.9076	10.9516
ENSG00000078124	9.81109	9.86431	9.71532	9.60967	9.47885	9.67178	9.95865	9.79596	9.88894	9.96922	9.94032	10.2087	9.5267	9.65225	9.50833	9.81906	9.71722	9.91262
ENSG00000078140	11.3815	11.3329	11.2767	11.3233	11.2124	11.1554	11.4068	11.3673	11.2867	11.468	11.435	11.6056	11.2973	11.2737	11.0728	11.1842	11.1458	11.2713
ENSG00000078142	8.11097	7.89595	8.17949	8.44582	8.21073	8.11408	8.08203	8.11964	8.19515	8.04108	7.97734	8.09996	8.53272	8.59367	8.40743	8.2304	8.32816	8.1072
ENSG00000078177	7.49216	7.46802	7.29183	7.85265	7.7285	7.62135	7.4372	7.35561	7.28659	7.39771	7.47092	7.50959	7.5026	7.66995	7.64333	7.85901	7.82458	7.5536
ENSG00000078237	7.95017	7.65769	7.54399	7.48267	7.6072	6.55289	7.39133	7.43742	7.27395	7.64708	6.83605	8.05991	6.34559	7.574	6.39819	7.55028	6.35428	7.61734
ENSG00000078246	9.20072	9.29877	9.13402	9.29743	9.33315	9.21343	9.01262	9.10199	9.18595	9.10099	9.15758	9.19103	9.17655	9.05575	8.89966	9.1995	9.11192	9.27076
ENSG00000078269	10.5821	10.7987	10.6921	10.6287	10.572	10.5767	10.6414	10.7844	10.6788	10.8997	10.7735	10.7733	10.6499	10.8132	10.6832	10.2867	10.7717	10.844
ENSG00000078295	3.08211	2.95247	3.15422	3.14482	3.13992	3.17965	2.79269	2.82691	2.78504	2.81997	2.76327	2.8057	2.91141	3.1325	2.99112	2.9299	3.06941	3.10206
ENSG00000078304	11.4947	11.4132	11.3997	11.4851	11.354	11.2956	11.5188	11.4358	11.4613	11.4493	11.4724	11.4595	11.6661	11.653	11.5548	11.4966	11.4721	11.5209
ENSG00000078319	6.87318	6.93933	6.93752	6.56275	6.42599	6.53268	6.75628	6.72929	6.72015	6.773	6.8763	6.87231	6.75539	6.69381	6.71205	7.01135	6.76531	6.94393
ENSG00000078328	0.615787	0.614568	0.648585	0.586684	0.567215	0.591251	2.3653	2.34962	2.38891	2.347	2.45123	2.46098	2.36242	2.36343	2.3184	2.43159	2.40837	2.30929
ENSG00000078369	13.071	13.0882	13.0603	13.0139	13.0411	13.0364	13.2347	13.2742	13.1854	13.2237	13.2357	13.231	13.51	13.6462	13.4532	13.3207	13.3184	13.3216
ENSG00000078399	3.86438	4.23929	4.05229	4.00561	3.9063	3.91438	3.30565	3.32567	3.31887	3.25938	3.24504	3.23468	4.14209	4.04893	4.04662	4.18201	3.93905	4.33233
ENSG00000078401	6.47346	6.44136	6.44751	8.31084	8.1125	8.52161	7.67554	7.95564	7.92117	9.11474	9.37511	9.29073	9.2003	8.81014	9.39729	10.2386	9.44171	9.56829
ENSG00000078403	9.19637	9.24853	9.17701	9.3194	9.20045	9.11249	9.28546	9.11993	8.98876	9.05087	9.36926	9.05067	9.29885	9.55483	9.02981	9.21353	9.26561	9.22911
ENSG00000078487	6.26767	6.19874	6.32441	6.44758	6.31297	6.61326	5.41322	5.46146	5.45901	5.44881	5.56141	5.32531	5.95682	5.67073	5.94441	6.19039	5.89507	5.68418
ENSG00000078549	0	0	0	0	0	0	0	0	0	0	0	0	-1.96294	-1.96181	-1.95518	-1.96302	-1.96403	-1.96364
ENSG00000078579	0	0	0	0	0	0	0	0	0	0	0	0	0	0	0	0	0	0
ENSG00000078589	0	0	0	0	0	0	-1.02242	-1.01549	-1.00684	-1.02257	-1.02209	-1.02257	-1.95542	-1.96181	-1.96283	-1.96299	-1.96398	-1.9636
ENSG00000078596	0	0	0	0	0	0	0	0	0	0	0	0	0	0	0	0	0	0
ENSG00000078618	11.2347	11.2356	11.2163	11.1912	11.192	11.1377	11.1757	11.2254	11.2224	11.1599	11.2203	11.2737	11.3584	11.349	11.2404	11.1647	11.2259	11.1519
ENSG00000078668	10.5804	10.6179	10.5928	10.2597	10.273	10.1649	10.6706	10.673	10.7501	10.6353	10.6938	10.735	10.5273	10.3481	10.4921	10.2953	10.4434	10.6305
ENSG00000078674	10.6312	10.7266	10.6697	10.8585	10.6158	10.6057	10.5388	10.5239	10.5063	10.4905	10.3624	10.6806	10.59	10.3094	10.3716	10.5424	10.3571	10.5083
ENSG00000078687	9.10391	9.20633	9.13638	8.93234	9.05009	9.08555	9.32602	9.15467	9.16122	9.46986	9.06809	9.15699	9.1997	9.33944	9.08588	8.90992	9.34518	9.24793
ENSG00000078699	10.6241	10.4785	10.5881	10.9009	10.7336	10.821	10.3045	10.1576	10.1755	10.2606	10.3265	10.2884	10.3879	10.527	10.6493	10.8059	10.5104	10.4843
ENSG00000078725	0	0	0	0	0	0	-1.48265	-1.48302	-1.48265	-1.4773	-1.48241	-1.4773	-0.990102	-0.96592	-0.989855	-0.969417	-0.990612	-0.972353
ENSG00000078747	11.2274	11.233	11.1952	11.4592	11.4544	11.3407	11.2509	11.2454	11.0495	11.3973	11.3147	11.4825	11.3958	11.6141	11.5717	11.3383	11.4567	11.4429
ENSG00000078795	4.15667	4.17903	4.28557	4.29365	4.30252	4.38518	3.83075	3.74949	3.78329	3.78405	3.82882	3.76046	4.00951	4.05053	4.07772	4.18327	4.11859	4.14873
ENSG00000078804	9.06578	9.25439	9.30455	11.6111	11.4701	11.947	9.44947	9.39432	9.44287	9.38587	9.33834	9.56148	10.2516	11.0587	11.0627	10.4012	9.75684	9.70945
ENSG00000078808	12.555	12.5764	12.4895	12.5184	12.6092	12.6635	12.5247	12.5588	12.554	12.4588	12.484	12.2953	12.6981	12.6763	12.6594	12.6522	12.5441	12.5362
ENSG00000078814	6.9217	7.12414	7.08143	7.64332	7.52776	7.70515	6.16964	6.29171	6.49383	6.2294	6.18884	6.17476	6.6729	6.78218	7.09874	6.7204	6.93177	6.81987
ENSG00000078898	0	0	0	0	0	0	0	0	0	0	0	0	0	0	0	0	0	0
ENSG00000078900	7.89518	7.9315	7.9532	6.68772	7.21648	7.11605	8.32903	8.15314	8.23444	8.41993	8.29384	8.39955	7.81904	7.25353	7.60163	7.11312	7.90169	8.43659
ENSG00000078902	11.3788	11.432	11.2983	11.4755	11.3809	11.4322	11.5132	11.6135	11.5169	11.455	11.4333	11.2872	11.887	12.1694	11.804	11.6191	11.7616	11.6644
ENSG00000078967	8.27441	8.47662	8.32355	8.25645	7.99732	8.1568	8.16014	8.10704	8.17723	8.13246	8.26702	8.29458	8.44886	8.37572	8.13517	8.32432	8.12437	8.27104
ENSG00000079101	1.51115	1.26958	1.2535	1.24712	1.43067	1.25443	-0.640936	-0.650146	-0.628796	-0.650084	-0.649991	-0.65008	0.425908	0.24327	0.230267	0.320441	0.225902	0.231616
ENSG00000079102	-1.07319	-1.07221	-1.0742	-1.0354	-1.05341	-1.07225	0	0	0	0	0	0	0	0	0	0	0	0
ENSG00000079112	14.2161	14.1892	14.0941	14.3486	14.327	14.1995	14.2207	14.2801	14.1839	14.0041	14.0013	14.0915	14.7347	14.9126	15.0395	14.2997	14.4346	14.2201
ENSG00000079134	9.44616	9.39908	9.44356	9.14079	9.14698	9.19263	9.22544	9.21154	9.31473	9.24948	9.24438	9.49786	8.9377	8.80096	8.91927	8.82446	8.87401	9.12491
ENSG00000079150	5.43672	5.16661	5.31102	5.04107	5.12769	5.31271	5.47079	5.40625	5.47433	5.39985	5.36612	5.26043	5.17972	5.48016	5.40031	5.21873	5.08707	5.1977
ENSG00000079156	-1.04713	-1.04602	-1.0102	-1.01753	-1.04808	-1.04607	-0.061864	-0.108031	-0.126245	-0.126424	-0.120221	-0.126403	-0.0198066	0.012587	-0.0197407	-0.00217122	0.0480036	-0.0202836
ENSG00000079215	-1.46947	-1.48524	-1.48699	-1.48738	-1.47097	-1.48527	0	0	0	0	0	0	-1.96289	-1.96181	-1.96281	-1.95561	-1.96394	-1.96356
ENSG00000079246	12.6406	12.6475	12.5858	12.1875	12.2417	12.1596	12.6266	12.5725	12.523	12.7146	12.7699	12.8021	12.3485	12.1812	12.2131	12.5336	12.3939	12.5899
ENSG00000079257	8.64599	8.63112	8.46533	8.78129	8.76987	8.56125	8.25013	8.23928	8.29007	8.21764	8.26085	8.27436	8.10629	7.85788	8.1963	8.07782	8.14168	8.27394
ENSG00000079263	1.06232	1.0519	1.04378	1.21695	1.19299	1.04578	-0.697054	-0.706549	-0.706461	-0.686789	-0.706401	-0.706486	1.20895	1.12739	1.172	1.20199	1.18001	1.12428
ENSG00000079277	9.04034	9.11798	9.13843	9.1278	9.29759	9.46687	9.00874	9.05675	9.03615	8.99382	8.86696	9.02296	9.15588	9.29774	9.37734	9.20253	9.20542	9.25504
ENSG00000079308	2.29108	2.27438	2.39751	2.42545	2.52323	2.36174	4.03508	4.04279	4.20434	4.03766	4.23813	4.25592	6.36831	6.65992	6.35988	5.71911	6.01568	5.59362
ENSG00000079313	10.374	10.5731	10.5193	10.1127	10.3908	10.3826	10.587	10.4305	10.6172	10.4645	10.4339	10.3707	10.6482	10.6626	10.4946	10.3372	10.5603	10.5393
ENSG00000079332	10.5108	10.5249	10.4091	10.4605	10.5482	10.4692	10.6799	10.6969	10.6019	10.6447	10.5669	10.7843	10.776	10.9028	10.9393	10.7906	10.7095	10.9526
ENSG00000079335	6.90099	6.86825	6.67712	7.54519	7.52389	7.42429	7.00992	6.94483	6.78428	7.13527	7.16346	7.21006	7.5804	7.70011	7.95478	8.01436	7.69129	7.79617
ENSG00000079337	6.4005	6.5702	6.52249	6.63619	6.29522	6.64606	6.53257	6.48484	6.56321	6.71227	6.64774	6.62295	7.14261	6.99445	7.58334	6.71441	6.9774	7.16391
ENSG00000079385	7.57385	7.43648	7.69469	7.2842	7.36448	7.76596	8.68729	8.73445	8.88716	8.27382	8.19614	8.17245	9.93875	10.6502	10.4157	8.60798	9.04613	8.99725
ENSG00000079387	9.45779	9.37042	9.79195	8.9868	9.03269	8.96346	9.08376	9.05064	9.1631	9.21172	9.47948	9.44565	8.77222	8.69668	8.73439	8.89674	9.03566	9.20251
ENSG00000079393	0	0	0	0	0	0	0	0	0	0	0	0	0	0	0	0	0	0
ENSG00000079432	10.1066	10.4756	10.3332	10.5368	10.401	10.5768	10.307	10.3008	10.4447	10.3534	10.1357	9.98685	10.6042	10.6076	10.4788	10.1293	10.4908	10.4507
ENSG00000079435	7.06627	6.95721	6.99657	6.50092	6.73916	6.70053	7.36517	7.36174	7.33046	7.22435	7.19768	7.12677	7.07442	7.18141	7.50044	7.06685	7.24628	7.08803
ENSG00000079459	11.2209	11.3118	11.2071	10.8742	11.0708	11.0314	11.7152	11.7618	11.6964	11.6839	11.7182	11.4749	12.0437	12.1021	12.015	11.0991	11.678	11.6525
ENSG00000079462	8.94041	8.91849	8.89154	8.81705	9.02221	8.86584	8.94843	8.91281	8.8187	8.89442	8.96269	8.82667	8.8663	8.84835	8.76987	8.43132	8.89818	8.88963
ENSG00000079482	8.19816	8.28871	8.59285	8.58666	8.47331	9.00719	8.84203	8.19075	8.12092	8.57057	8.52966	8.56126	8.60689	8.21972	8.70378	8.92786	8.59383	8.21097
ENSG00000079557	0	0	0	0	0	0	0	0	0	0	0	0	0	0	0	0	0	0
ENSG00000079616	10.7191	10.7608	10.8723	9.89936	10.2125	10.0815	10.6049	10.5924	10.6612	10.7473	10.7267	10.5074	10.2785	9.77953	9.94266	10.0488	10.3823	10.6121
ENSG00000079689	4.05473	4.01444	4.10989	3.9423	4.19325	4.5702	3.2865	3.29977	3.33868	3.28435	3.29534	3.34049	2.477	2.49838	2.43099	2.45766	2.33947	2.3749
ENSG00000079691	10.5987	10.5582	10.5758	10.4908	10.4664	10.4708	10.5661	10.6073	10.5037	10.5542	10.5135	10.6108	10.4599	10.3802	10.2896	10.3689	10.3543	10.2851
ENSG00000079739	10.2893	10.3199	10.2689	10.9978	11.0602	11.0551	10.2757	10.2737	10.3072	10.4136	10.4137	10.4824	10.8511	10.8037	10.8048	11.1605	10.49	10.4702
ENSG00000079785	11.4664	11.4636	11.4599	11.1046	11.1065	10.9888	11.3271	11.3638	11.3224	11.3743	11.3519	11.3819	11.1038	10.9855	10.9165	11.0427	11.072	11.207
ENSG00000079805	12.375	12.4248	12.4542	12.5267	12.4947	12.5837	12.6315	12.6839	12.6857	12.5487	12.5632	12.4604	13.2902	13.5678	13.4368	12.9143	12.9456	12.8653
ENSG00000079819	11.8443	11.8648	11.8812	11.5109	11.734	11.6405	11.9614	11.8935	11.8921	12.068	12.0591	12.2028	11.9161	11.9061	11.7756	11.7811	11.905	12.0935
ENSG00000079841	0	0	0	0	0	0	0	0	0	0	0	0	0	0	0	0	0	0
ENSG00000079931	-0.105889	-0.0796431	-0.0846836	-0.0654943	-0.0630139	-0.105607	-1.96222	-1.96241	-1.96221	-1.95941	-1.96209	-1.96227	-0.900914	-0.897265	-0.922219	-0.901265	-0.922691	-0.922547
ENSG00000079950	9.90342	10.0266	9.85099	10.2261	10.1145	10.1538	9.89259	10.0479	9.87813	10.1193	10.1365	10.0137	10.2383	10.3658	10.1865	10.4515	10.3134	10.326
ENSG00000079974	8.83535	8.98343	9.10544	8.97574	8.98702	9.04166	8.44787	8.53407	8.5379	8.47023	8.67312	8.71805	8.48007	8.35506	8.64007	8.8066	8.86063	8.82358
ENSG00000079999	10.9766	10.9455	10.9384	10.7361	10.7962	10.7973	10.959	10.9575	10.9779	10.9681	10.9427	10.7445	11.047	11.0018	10.8087	10.7708	10.9929	10.9614
ENSG00000080007	0	0	0	0	0	0	0	0	0	0	0	0	0	0	0	0	0	0
ENSG00000080031	9.19794	9.33383	9.29435	9.60093	9.635	9.66774	9.9163	9.96381	9.95098	9.81724	9.98324	9.92994	11.03	11.525	11.2469	10.709	10.3952	10.2948
ENSG00000080166	0.368227	0.347736	0.346841	0.450836	0.40124	0.347719	-1.05088	-1.06053	-1.05586	-1.04878	-1.05985	-1.0604	0.665472	0.667074	0.665589	0.825533	0.664204	0.703083
ENSG00000080189	11.4868	11.5109	11.5289	11.4334	11.4989	11.5027	11.3839	11.4537	11.3949	11.2783	11.4767	11.2318	11.5212	11.6149	11.5269	11.4026	11.4717	11.4095
ENSG00000080200	8.55286	8.65753	8.61554	9.03054	8.71568	8.83944	8.77526	8.3355	8.56407	8.47567	8.45207	8.63311	8.38966	8.58822	8.14379	8.30062	8.66156	8.42259
ENSG00000080224	0	0	0	0	0	0	0	0	0	0	0	0	0	0	0	0	0	0
ENSG00000080293	1.61588	1.61722	1.61422	1.64922	1.78194	1.92629	0	0	0	0	0	0	2.014	1.99618	2.08455	1.94114	2.10336	1.92916
ENSG00000080298	7.26199	7.44809	7.61428	7.65808	7.58341	7.76075	7.39017	7.44697	7.40074	7.39828	7.33356	7.48292	7.89491	7.73963	7.91894	7.86637	7.65854	7.88567
ENSG00000080345	10.3645	10.2885	10.1667	9.76448	9.77481	9.57631	10.2592	10.1545	10.0399	10.4999	10.4184	10.4641	9.60323	9.66156	9.67648	9.83153	10.0127	10.2843
ENSG00000080371	10.7833	10.6634	10.6347	10.698	10.5948	10.6357	10.5682	10.5726	10.473	10.5854	10.7527	10.7015	10.5421	10.6504	10.7253	10.8092	10.802	10.8711
ENSG00000080493	1.41592	1.43949	1.41486	1.5859	1.58073	1.43938	2.10754	2.10844	2.11721	2.0791	2.09635	2.09269	2.0871	2.08578	2.16372	2.38899	2.17552	2.12281
ENSG00000080503	10.8155	10.7787	10.7274	10.6119	10.4052	10.4283	10.5256	10.7006	10.4188	10.6204	10.5222	10.5582	10.4773	10.3675	10.4465	10.8002	10.489	10.4846
ENSG00000080511	0	0	0	0	0	0	0	0	0	0	0	0	-1.48551	-1.48338	-1.45635	-1.48566	-1.48758	-1.48684
ENSG00000080546	9.28199	9.05597	9.12084	10.3694	10.2025	10.1932	8.7742	8.6419	8.69833	8.89343	8.78596	8.94862	8.42007	8.3367	8.68835	9.47366	8.61816	8.60278
ENSG00000080561	5.85743	5.64064	5.74409	6.10107	6.13621	6.13024	5.764	5.79377	5.82117	5.92716	5.9362	6.04917	5.88656	5.87332	5.95335	6.2425	6.00656	5.84737
ENSG00000080572	-1.14961	-1.17396	-1.14397	-1.17671	-1.17615	-1.174	0	0	0	0	0	0	-0.969041	-0.966116	-0.968808	-0.911909	-0.969452	-0.969332
ENSG00000080573	1.23886	1.24339	1.25395	1.18983	1.25491	1.29173	1.45348	1.45048	1.42951	1.4897	1.42977	1.45258	3.41709	3.68252	3.78147	3.36271	3.32726	3.37998
ENSG00000080603	11.499	11.6039	11.6134	11.5277	11.5166	11.6164	11.6799	11.6025	11.4469	11.9021	11.5463	11.4008	11.3874	11.5865	11.4827	11.1649	11.5849	11.6709
ENSG00000080608	10.2001	10.2107	10.1557	9.23633	9.30534	9.22714	10.066	10.0233	10.0875	10.0513	10.1243	10.1211	9.58037	9.44386	9.21802	9.60317	9.61008	9.76128
ENSG00000080618	-0.513416	-0.412032	-0.513702	-0.513806	-0.513669	-0.513195	-0.535871	-0.535972	-0.53587	-0.535903	-0.517416	-0.52104	-1.96273	-1.9618	-1.96265	-1.96279	-1.96363	-1.957
ENSG00000080644	2.14585	2.17631	2.47089	2.11447	2.1583	2.1037	2.56242	2.54193	2.53139	2.5454	2.5754	2.5603	2.76952	2.61122	2.77465	2.97699	2.64156	2.66612
ENSG00000080709	4.05658	4.17016	4.24941	3.98913	3.9482	3.95029	3.45419	3.45573	3.46207	3.43695	3.48243	3.47866	4.03006	4.0197	4.2333	4.0166	3.96808	4.14771
ENSG00000080802	9.22239	9.14882	9.13735	9.29321	9.28373	9.3449	8.95043	9.0649	9.04876	9.08768	9.04671	9.15839	9.16285	9.09899	9.02869	9.33389	9.07579	9.19977
ENSG00000080815	11.7292	11.6517	11.4904	12.0338	11.9725	12.0475	11.858	11.7912	11.6896	11.8698	11.8891	11.9366	12.182	12.2875	12.2986	12.3268	12.1346	12.0287
ENSG00000080819	10.2551	10.3049	10.3549	10.0785	10.1474	10.1657	10.4032	10.4678	10.5125	10.2538	10.2727	9.97705	10.6511	10.7207	10.6671	10.0433	10.3796	10.411
ENSG00000080822	9.70858	9.66305	9.62251	9.77956	9.70786	9.75121	9.68953	9.76898	9.87751	9.68058	9.7582	9.82369	10.0209	10.3045	10.2156	9.99123	9.98474	10.0915
ENSG00000080823	8.03272	7.84827	7.92524	8.0202	7.96821	8.08113	6.93604	6.84157	6.99684	6.98835	6.82383	6.83324	6.31401	6.33088	6.51649	6.76497	6.56307	6.88602
ENSG00000080824	15.5814	15.4895	15.4633	15.0239	14.9661	14.8224	15.3918	15.3067	15.314	15.7627	15.7577	15.8587	15.285	15.1242	15.1701	15.5963	15.2258	15.534
ENSG00000080839	9.33216	9.31441	9.37194	8.11946	8.36839	8.25475	9.21117	9.13319	9.10028	9.30325	9.33986	9.3579	8.4212	8.2334	8.23583	8.26139	8.97174	9.03695
ENSG00000080845	11.8464	11.9051	11.9006	11.9584	11.9822	12.053	11.8696	11.923	11.9378	11.7932	11.858	11.827	12.2051	12.3081	12.0923	12.0808	12.0721	12.0264
ENSG00000080854	5.45458	5.82873	5.3906	4.97039	5.20081	5.24186	5.59038	5.44971	5.71143	5.73295	5.78889	5.74943	4.8606	4.72768	4.77351	4.71507	5.4265	4.96482
ENSG00000080910	3.56008	3.59704	3.49237	3.61521	3.71011	3.67685	3.3712	3.34382	3.32427	3.42083	3.35197	3.33559	3.22982	3.35265	3.46974	3.26769	3.26385	3.3616
ENSG00000080947	5.76118	5.8147	6.38567	6.23015	6.46592	6.65442	5.6008	5.21342	5.44324	5.19415	5.68744	5.48212	5.64883	6.22179	6.23877	6.11836	6.00894	6.35121
ENSG00000080986	7.98389	7.84118	7.7988	7.27081	7.58031	7.25588	8.29426	8.19504	8.2208	8.25972	8.38298	8.28118	7.68016	7.04131	7.55108	7.23428	7.74746	7.9086
ENSG00000081014	7.7807	7.84081	7.68142	7.55506	7.51163	7.41609	7.5551	7.59038	7.50751	7.70455	7.83273	7.77281	7.09037	7.31522	7.08923	7.32692	7.25881	7.48201
ENSG00000081019	9.18357	9.1476	9.04557	9.47956	9.53745	9.46026	9.11393	9.13516	9.03509	9.24567	9.09061	9.10901	9.31831	9.47165	9.46457	9.44972	9.29672	9.367
ENSG00000081026	9.57888	9.65612	9.43199	9.52263	9.57728	9.43757	9.62968	9.53253	9.52644	9.69251	9.64066	9.69741	9.61578	9.53807	9.64529	9.64825	9.59892	9.73506
ENSG00000081041	4.10342	4.2136	4.19971	4.54306	4.50311	4.81846	5.05215	5.03149	5.04978	5.19932	5.24063	5.44316	5.07495	5.23831	5.62573	5.55851	5.55761	5.39234
ENSG00000081051	1.59955	1.54677	1.56799	1.68697	1.63578	1.65395	0.846271	0.845943	0.84667	0.846165	0.883005	0.905743	1.10371	1.11688	1.06414	1.17906	1.1091	1.06297
ENSG00000081052	2.13633	2.10633	2.30636	2.11832	2.07207	2.08503	1.42378	1.39091	1.41604	1.41475	1.38435	1.39956	2.39002	2.23588	2.24318	2.19001	2.14558	2.19346
ENSG00000081059	11.0446	11.0436	11.0643	11.0022	10.9613	10.9772	10.8488	10.8643	10.8058	10.9697	10.9055	10.9444	10.758	10.7076	10.6695	10.7345	10.8651	10.8934
ENSG00000081087	7.87626	7.66244	7.9853	8.01721	8.01379	8.13057	7.74993	7.77188	7.83347	7.91231	7.90854	8.06216	8.00385	8.40421	8.51755	8.31567	8.26357	8.07951
ENSG00000081138	3.055	2.91239	2.99275	3.01249	3.00399	3.07981	3.8033	3.86381	3.80164	4.02629	3.89533	4.17761	4.28597	4.3117	4.55559	4.94613	5.02654	4.64884
ENSG00000081148	1.33445	1.2907	1.2846	1.3432	1.285	1.3876	-1.95926	-1.96244	-1.96223	-1.9623	-1.96211	-1.96229	0.337399	0.349554	0.338284	0.29681	0.311998	0.296266
ENSG00000081154	11.4664	11.3213	11.2627	11.2751	11.2659	11.228	11.339	11.2729	11.2962	11.4776	11.3968	11.5171	11.209	11.4292	11.423	11.4337	11.3858	11.5726
ENSG00000081177	10.1573	10.1163	10.0998	10.2522	10.2118	10.1842	9.93679	9.90243	9.82394	9.97578	9.98371	9.95805	9.80812	9.7006	9.72546	10.009	9.88705	9.88692
ENSG00000081181	7.37609	7.1165	7.20002	7.01484	7.08086	7.0777	8.31811	8.42494	8.32622	7.74559	7.59222	7.78153	8.48134	9.63652	8.20861	7.04087	7.94619	7.5908
ENSG00000081189	5.80199	5.78028	5.6333	5.45612	5.19958	5.25852	5.56761	5.70705	5.53172	5.5949	5.71529	5.86704	5.662	5.96456	5.34886	6.02216	5.92402	5.83392
ENSG00000081237	0	0	0	0	0	0	0	0	0	0	0	0	0	0	0	0	0	0
ENSG00000081248	-1.00713	-0.981663	-1.00776	-0.986242	-1.00774	-0.981709	-0.502783	-0.519084	-0.518981	-0.519015	-0.501462	-0.519011	-1.96294	-1.96181	-1.95518	-1.96302	-1.96403	-1.96364
ENSG00000081277	6.55313	6.48133	6.17814	6.25417	6.59367	6.29729	6.31724	6.35857	6.28622	6.15762	6.13957	6.04325	5.88737	5.74386	5.63958	5.7124	5.78909	5.76864
ENSG00000081307	10.2498	10.3018	10.5037	10.0643	10.1193	10.0824	10.2486	10.0817	9.99012	9.91891	10.2006	9.98991	9.75135	9.78175	9.81272	9.82489	9.84061	9.88918
ENSG00000081320	8.52326	8.56291	8.36665	9.21318	9.15797	9.08516	8.69492	8.79201	8.73223	8.72234	8.67179	8.76442	9.00724	9.19343	9.18112	9.14636	8.88767	8.89396
ENSG00000081377	9.47498	9.43409	9.38601	9.80329	9.68369	9.7548	9.58909	9.63891	9.41278	9.56355	9.41046	9.49177	9.65955	9.75944	9.77755	9.99607	9.85725	9.63701
ENSG00000081386	7.95693	7.68443	7.88972	8.26258	7.94552	8.07774	7.49155	7.78143	7.48832	7.83341	7.83249	7.79998	7.4778	7.48862	7.74094	8.04388	8.00382	7.89959
ENSG00000081479	0	0	0	0	0	0	0	0	0	0	0	0	0	0	0	0	0	0
ENSG00000081665	9.41622	9.38693	9.43543	9.85651	9.75718	9.78796	9.43016	9.48094	9.53619	9.36755	9.3647	9.32624	9.58059	9.72308	9.84637	9.71543	9.49517	9.41142
ENSG00000081692	8.83863	8.74442	8.80706	8.42688	8.44584	8.49859	8.64835	8.56914	8.5049	8.7012	8.87022	8.50203	8.50823	8.46281	8.36168	8.61459	8.47591	8.62071
ENSG00000081721	8.5285	8.37201	8.54963	8.19591	8.30126	8.30751	8.18203	8.25282	8.18249	8.25775	8.27296	8.1436	8.24458	8.41883	7.90899	8.30089	8.19181	8.18549
ENSG00000081760	10.6813	10.7112	10.5941	10.6102	10.6425	10.5845	10.7879	10.7618	10.7042	10.6137	10.642	10.4417	10.6266	10.547	10.3219	10.5146	10.5491	10.4623
ENSG00000081791	11.3662	11.3333	11.3621	11.4477	11.4214	11.4127	11.2921	11.3074	11.362	11.1275	11.0848	11.0412	11.3766	11.1969	11.2956	11.18	11.454	11.2663
ENSG00000081800	-1.48559	-1.4849	-1.48652	-1.47193	-1.47145	-1.48493	0	0	0	0	0	0	-0.531986	-0.525724	-0.552315	-0.532341	-0.536928	-0.5527
ENSG00000081803	6.68578	6.85601	6.76624	6.94813	6.99035	6.92983	6.7174	6.77741	6.77421	6.83512	6.83153	6.89884	7.02787	7.31209	6.96886	6.70256	7.09864	6.69012
ENSG00000081818	0	0	0	0	0	0	0	0	0	0	0	0	0	0	0	0	0	0
ENSG00000081842	0	0	0	0	0	0	0	0	0	0	0	0	0	0	0	0	0	0
ENSG00000081853	3.26686	3.32469	3.21077	3.49785	3.44333	3.46837	3.25851	3.29331	3.2866	3.23597	3.27239	3.22573	3.38401	3.22847	3.50272	3.55021	3.36953	3.27499
ENSG00000081870	7.97268	7.87573	7.84357	7.68982	7.81427	7.69331	7.8281	8.02518	7.95436	8.10921	8.22691	8.37312	8.10476	7.92309	8.07168	8.28847	8.00772	8.31297
ENSG00000081913	9.22427	9.25618	9.02117	9.08617	9.17284	9.05117	9.17882	9.15031	9.0624	9.1719	9.07337	8.95869	9.15904	9.13365	9.02599	8.79643	9.00931	8.98807
ENSG00000081923	11.6844	11.6359	11.4973	11.7881	11.7835	11.6644	11.793	11.6041	11.6143	11.6603	11.5079	11.5989	11.8271	11.9792	12.0332	11.8372	11.7775	11.6894
ENSG00000081985	-0.242367	-0.263626	-0.290324	-0.269604	-0.268266	-0.289747	-1.96217	-1.95974	-1.96217	-1.96223	-1.96206	-1.96222	-1.06977	-1.04706	-1.06953	-1.06997	-1.05437	-1.0527
ENSG00000082014	5.73584	5.36771	6.01346	6.08817	6.03889	6.42995	5.30062	5.23065	5.55777	5.22846	5.22802	5.2424	6.41658	6.33011	6.49038	6.46	6.22539	6.2771
ENSG00000082068	9.26281	9.34835	9.04219	9.2277	9.18586	9.45886	9.09741	9.06793	9.15039	9.24094	8.92922	9.05213	9.2019	9.30069	8.88104	9.29226	8.91532	9.20582
ENSG00000082074	4.77467	4.78485	4.54845	5.4697	5.21213	5.70751	3.71632	3.65372	3.63482	3.73895	3.67825	3.91875	3.14285	3.13866	3.16154	3.66449	3.41284	3.35056
ENSG00000082126	2.81648	2.8218	2.73637	3.06097	2.95395	2.89105	1.45846	1.47759	1.45833	1.47318	1.45133	1.46402	1.59848	1.56168	1.59946	1.68803	1.63203	1.62561
ENSG00000082146	9.40504	9.33395	9.45928	9.37696	9.36639	9.2296	9.19729	9.15797	9.27164	9.5024	9.51587	9.23217	9.41097	9.28977	9.55675	9.31391	9.25676	9.40629
ENSG00000082153	12.5352	12.4424	12.4207	11.998	12.0812	11.9315	12.4768	12.3291	12.3315	12.5483	12.5084	12.6203	12.0513	12.1956	12.1527	11.9991	12.1548	12.3856
ENSG00000082175	0	0	0	0	0	0	0	0	0	0	0	0	0	0	0	0	0	0
ENSG00000082196	4.50246	4.55654	4.72715	4.85521	4.70848	4.83033	4.05047	4.17077	4.18957	4.18006	4.08399	4.07212	4.82521	4.75883	5.16924	4.86911	5.07391	4.74133
ENSG00000082212	10.4742	10.435	10.4618	9.79558	9.81628	9.82935	10.2473	10.1903	10.077	10.302	10.3973	10.4544	9.69505	9.81898	9.79338	9.99355	9.90681	10.1356
ENSG00000082213	9.40894	9.42109	9.34607	9.13356	9.14266	9.15336	9.41281	9.16764	9.14232	9.46424	9.49358	9.60583	9.15514	9.29134	9.32559	9.58588	9.22237	9.30976
ENSG00000082258	9.3171	9.30828	9.4153	9.40778	9.13207	9.32357	9.22069	9.27406	9.13522	9.20875	9.12599	9.51321	9.06931	9.33717	9.55112	9.52734	9.33347	9.56828
ENSG00000082269	9.37895	9.50593	9.41857	9.41432	9.5471	9.48425	9.49126	9.37843	9.31812	9.4768	9.57146	9.71759	9.45593	9.61577	9.56574	9.52533	9.5543	9.55427
ENSG00000082293	-0.675461	-0.674094	-0.704966	-0.675332	-0.704936	-0.704514	-0.754388	-0.726495	-0.754387	-0.754415	-0.75433	-0.754412	-1.96328	-1.95195	-1.96317	-1.96338	-1.96469	-1.96419
ENSG00000082397	0	0	0	0	0	0	0	0	0	0	0	0	0	0	0	0	0	0
ENSG00000082438	9.35753	9.39192	9.11624	8.89831	8.82438	8.69102	9.27216	9.32497	9.0915	9.12726	9.05198	9.00948	9.03844	8.95775	8.77871	8.4345	8.90645	8.96756
ENSG00000082458	10.7591	10.6858	10.6674	10.5112	10.6971	10.5797	10.823	10.8276	10.7739	10.7663	10.6171	10.7698	10.8396	10.8724	10.7519	10.4877	10.9838	10.8744
ENSG00000082482	0	0	0	0	0	0	0	0	0	0	0	0	0	0	0	0	0	0
ENSG00000082512	10.1881	10.1348	10.3461	10.1176	9.92689	10.0918	9.75758	9.80617	9.77605	9.53561	9.5392	9.82143	9.32417	9.20059	9.27304	9.47432	9.5106	9.64849
ENSG00000082515	9.63459	9.71584	9.5985	9.37864	9.32736	9.16663	9.55419	9.51953	9.5697	9.44369	9.56071	9.59443	9.2555	9.04323	9.20237	9.24284	9.25079	9.27144
ENSG00000082516	10.4755	10.5131	10.3674	9.73248	9.62733	9.5687	10.0794	10.054	10.0739	10.3593	10.2902	10.2662	9.62348	9.36386	9.21322	9.7051	9.8211	9.98273
ENSG00000082556	0.259245	0.259666	0.291825	0.283952	0.285718	0.353208	-1.10245	-1.1094	-1.09287	-1.10908	-1.10181	-1.10906	-0.721532	-0.739392	-0.741246	-0.741317	-0.726269	-0.708112
ENSG00000082641	12.226	12.1624	12.056	12.3904	12.335	12.352	12.2359	12.2328	12.2318	12.2024	12.2063	12.1148	12.9762	13.1242	13.0674	12.9533	12.7052	12.4984
ENSG00000082684	2.39888	2.47638	2.4871	2.40627	2.46821	2.4502	1.11403	1.09	1.09118	1.09821	1.12719	1.08344	2.12348	2.1141	2.17817	2.17462	2.24344	2.20483
ENSG00000082701	11.3493	11.2355	11.1972	11.3469	11.301	11.2244	11.4194	11.4836	11.3515	11.4421	11.3263	11.3683	11.495	11.6887	11.3794	11.3401	11.3797	11.3781
ENSG00000082781	11.584	11.5334	11.5019	11.6627	11.7072	11.6537	11.9726	11.9466	11.858	11.6299	11.8184	11.378	12.1637	12.3669	12.0586	11.9403	11.9705	11.9472
ENSG00000082805	9.99648	10.0532	9.73442	9.91492	10.246	10.0149	10.0185	9.9051	9.69556	10.0927	10.2918	10.0996	9.65354	9.79548	9.77065	9.71871	9.7894	9.92361
ENSG00000082898	12.4116	12.3732	12.3455	12.0696	12.0751	12.0413	12.1409	12.0859	12.0924	12.4028	12.4783	12.631	12.0251	11.83	11.9907	12.7113	12.2032	12.2713
ENSG00000082996	10.5788	10.5782	10.5579	10.862	10.7591	10.7311	10.6263	10.527	10.476	10.4557	10.5186	10.6038	10.6306	10.6966	10.735	10.7231	10.6198	10.6527
ENSG00000083067	4.77841	4.84122	4.8511	4.97871	5.01372	5.21702	3.71394	3.63148	3.66755	3.66643	3.73219	3.66657	4.46612	4.49765	4.543	4.51657	4.51949	4.62644
ENSG00000083093	8.9693	8.97105	8.93864	8.75959	8.77249	8.58324	8.93332	8.85611	8.80668	8.90171	8.91002	8.95145	8.84862	8.67656	8.75148	8.5689	8.75216	8.73015
ENSG00000083097	9.09203	9.10956	8.95903	8.88464	8.50531	8.96727	8.27539	8.44036	8.31761	8.40508	8.46676	8.6437	7.77757	8.11247	8.35571	8.25396	8.16005	8.04426
ENSG00000083099	9.9589	9.81408	9.81746	9.80614	9.86777	9.79459	9.69512	9.71467	9.76657	9.58148	9.70652	9.81993	9.46417	9.40337	9.46647	9.67764	9.61961	9.52835
ENSG00000083123	8.92977	8.9128	8.84351	9.03463	9.07984	8.97601	9.08483	9.12823	9.14776	8.95779	8.92672	8.91042	8.96712	8.72373	8.676	8.96785	8.93811	8.77395
ENSG00000083168	9.90386	9.84267	9.76749	9.85411	9.79873	9.80653	9.82575	9.76297	9.60684	9.96681	9.91532	9.85232	9.77634	10.0916	9.78729	9.91439	9.92263	9.922
ENSG00000083223	9.2461	9.16197	9.11085	9.5589	9.36224	9.39789	9.33968	9.26414	9.27101	9.43419	9.34256	9.43552	9.62195	9.75274	9.65704	9.59691	9.37922	9.40679
ENSG00000083290	3.96786	3.85499	3.74013	3.83753	3.57178	3.59975	4.40154	4.39598	4.37604	4.3673	4.56781	4.31665	4.5901	4.8414	4.6422	4.99991	4.79313	4.79592
ENSG00000083307	10.742	10.8396	10.7182	10.8589	10.8007	10.8017	10.607	10.7758	10.766	10.608	10.6034	10.5727	10.8851	10.8652	10.7222	10.8158	10.8571	10.7409
ENSG00000083312	12.2907	12.2177	12.1415	11.9326	11.8988	11.8282	11.9958	11.9024	11.7317	12.2992	12.2811	12.3251	11.5859	11.7479	11.6382	12.038	11.9896	12.2939
ENSG00000083444	10.658	10.7083	10.6778	10.7233	10.7639	10.7699	10.9613	10.9729	11.0758	10.9436	10.8865	10.7734	11.3602	11.3322	11.3585	11.0037	11.0353	10.9695
ENSG00000083454	5.62362	5.34785	5.44009	4.57014	4.69714	4.53432	5.99684	6.06529	6.03206	5.95021	5.80974	5.81798	5.57455	5.59162	5.21011	5.09724	5.55722	5.55634
ENSG00000083457	7.73966	7.75016	7.79415	7.57323	7.64322	7.54928	7.40753	7.43894	7.44734	7.35368	7.33981	7.21847	7.21637	6.99206	7.27217	7.28885	7.02464	7.51907
ENSG00000083520	11.4333	11.4001	11.3319	11.0862	11.1593	11.0367	11.3483	11.2818	11.1513	11.461	11.495	11.5223	11.2793	11.3503	11.2438	11.4264	11.4006	11.4632
ENSG00000083535	9.33536	9.24646	9.26475	9.39566	9.40181	9.19785	9.45725	9.29286	9.25675	9.35292	9.53694	9.49036	9.44586	9.38476	9.31317	9.67656	9.41507	9.435
ENSG00000083544	9.32127	9.30536	9.26247	9.23746	9.33225	9.24616	9.34001	9.32298	9.31847	9.28046	9.1939	9.38653	9.38516	9.3552	9.16403	9.32312	9.24448	9.23179
ENSG00000083635	9.81553	9.78424	9.66925	9.20825	9.15337	9.20742	9.58371	9.57443	9.61633	9.77486	9.84906	9.92367	9.17172	9.10448	8.88435	9.43922	9.31837	9.5608
ENSG00000083642	10.2848	10.4539	10.146	10.2472	10.1376	9.99965	10.397	10.2611	10.236	10.429	10.3597	10.4913	10.2805	10.0104	9.96501	10.1765	10.2143	10.3236
ENSG00000083720	7.54551	7.58446	8.04916	6.84714	6.9948	7.35275	7.62745	7.72647	7.73514	7.62088	7.43762	7.59491	6.63491	6.30921	6.385	6.15416	6.97937	7.41267
ENSG00000083750	6.32394	6.55113	6.43082	7.19562	6.68533	6.89321	6.93079	6.95055	6.97539	6.90189	6.92194	6.98823	7.53844	7.06332	7.26383	7.91559	7.19408	7.37106
ENSG00000083782	0	0	0	0	0	0	0	0	0	0	0	0	0	0	0	0	0	0
ENSG00000083799	8.42492	8.39301	8.19981	9.10792	8.81961	8.97087	8.05477	8.04258	8.09065	8.44467	8.25734	8.57335	8.17496	8.35117	8.49247	8.88293	8.31049	8.6075
ENSG00000083807	7.35211	7.48061	7.39877	6.59549	6.88991	6.63868	6.92603	6.98203	7.10584	6.89829	6.88272	6.60749	6.81944	6.81989	6.91746	6.62757	6.92105	7.14756
ENSG00000083812	8.95982	8.87504	8.94173	9.01483	8.9597	9.10183	8.82891	8.78436	8.67918	8.84592	8.83041	8.62373	8.91441	8.76243	8.84023	8.81845	8.98765	8.79828
ENSG00000083814	0.762206	0.764514	0.740348	0.812478	0.764435	0.843484	0.900633	0.910417	0.913077	0.924239	0.890491	0.893638	1.46209	1.49201	1.48939	1.55348	1.49227	1.51203
ENSG00000083817	6.51505	6.59449	6.56855	7.08442	6.93812	6.953	6.77603	6.93073	6.877	6.89959	6.90025	6.94018	6.87826	7.08397	6.86819	7.24502	7.03669	6.96477
ENSG00000083828	6.68493	6.62299	6.83	6.89341	6.78218	6.98833	6.13859	6.10571	6.22295	6.31993	6.07201	6.19565	6.32651	6.47403	6.61197	6.6857	6.37107	6.21979
ENSG00000083838	8.17883	8.37799	8.5169	8.74788	8.5894	8.63114	8.222	8.21796	8.22459	8.06632	8.08964	7.91985	8.55966	8.37711	8.42162	8.53217	8.42498	8.17727
ENSG00000083844	8.20851	8.53494	8.37992	8.21891	8.60801	8.85497	8.52248	8.41744	8.10816	8.26451	8.78491	8.47689	8.53381	8.41699	8.73856	9.05665	8.91047	8.8484
ENSG00000083845	14.6268	14.5515	14.4231	14.6486	14.5609	14.4778	14.723	14.6571	14.8728	14.3799	14.2327	14.1298	14.9037	15.004	14.8045	14.5024	14.5877	14.5648
ENSG00000083857	11.1879	11.4577	11.1583	10.7273	10.7952	10.7933	11.5607	11.4745	11.5083	11.4501	11.2798	11.3238	11.6225	11.7632	11.1832	10.9358	11.224	11.2525
ENSG00000083937	10.5751	10.5397	10.4079	10.3173	10.4416	10.4422	10.6862	10.6313	10.5949	10.5152	10.6861	10.6486	10.7123	10.9596	10.7594	10.5293	10.6015	10.6486
ENSG00000084070	10.1981	10.1328	10.2191	9.75861	9.82837	9.85726	10.1152	10.1368	10.1552	10.0265	9.9861	10.0003	9.97905	9.96939	9.81614	9.969	10.035	9.99982
ENSG00000084072	9.35075	9.36104	9.27499	9.29908	9.22297	9.08329	9.35869	9.41488	9.41273	9.28448	9.35298	9.24572	9.44918	9.27646	9.33515	9.27404	9.45029	9.31282
ENSG00000084073	10.9685	10.9821	10.9274	10.5403	10.5582	10.4607	10.7163	10.6999	10.6864	10.8597	10.922	11.0415	10.0853	10.2822	10.1413	10.5013	10.2962	10.6671
ENSG00000084090	12.8706	12.8329	12.7978	12.4668	12.5331	12.5025	12.8965	12.8292	12.8232	12.8842	12.8454	12.8529	12.7157	12.6374	12.5796	12.6331	12.7529	12.8179
ENSG00000084092	10.2023	10.1438	10.0953	10.3986	10.3886	10.3229	10.2342	10.1099	10.2686	10.0399	9.89014	9.94608	10.346	10.3461	10.3091	9.88072	10.2436	10.1366
ENSG00000084093	9.60483	9.41338	9.19753	9.72703	9.80318	9.74786	9.74997	9.64423	9.50213	9.84049	9.62032	9.73293	9.56826	9.6587	9.64525	9.82643	9.73959	9.80458
ENSG00000084110	3.00983	3.05957	3.19388	3.47157	3.20601	3.36621	2.97594	2.99706	3.01834	3.01597	2.99374	3.05912	3.21532	3.60385	3.43059	3.19308	3.15609	3.20122
ENSG00000084112	10.1281	10.1156	9.95284	10.1273	10.0091	9.95774	10.13	9.95162	9.87421	10.3618	10.3594	10.358	9.97366	10.2559	10.1757	10.1952	10.3875	10.5228
ENSG00000084207	13.5703	13.6066	13.4733	13.4407	13.5495	13.4316	13.8272	13.935	13.8842	14.0678	14.0779	13.9132	14.078	14.031	13.9686	14.1365	14.0118	14.109
ENSG00000084234	13.8548	13.8559	13.7567	14.0333	14.017	13.9612	14.0184	13.9921	13.9628	14.1062	14.1458	14.107	14.5097	14.5759	14.5881	14.5263	14.3635	14.2941
ENSG00000084444	7.16943	7.26717	7.27919	7.61806	7.55577	7.50261	7.13528	7.209	7.2035	7.38289	7.42938	7.37967	7.62533	7.54642	7.65414	8.25809	7.71492	7.79794
ENSG00000084453	3.78442	3.86427	3.89847	3.98555	3.97453	4.22477	3.84702	3.73544	3.74639	3.69266	3.77079	3.81144	4.27866	4.17861	3.97035	4.46259	4.48896	4.29554
ENSG00000084463	11.5697	11.5765	11.5538	11.2137	11.3835	11.1797	11.5736	11.5676	11.4885	11.6245	11.5849	11.6326	11.4917	11.2722	11.3692	11.4612	11.4918	11.5481
ENSG00000084623	12.6556	12.7172	12.619	12.1852	12.2702	12.1748	12.5256	12.5299	12.5968	12.4858	12.4511	12.3838	12.263	12.2141	12.1013	12.0852	12.2366	12.3924
ENSG00000084628	2.01377	2.1862	2.11754	2.1129	2.078	2.16321	1.8797	1.86162	1.87981	1.90087	1.87407	1.86315	2.06368	2.24808	2.17685	2.05021	2.02484	1.99338
ENSG00000084636	6.9761	7.33176	7.12967	9.40628	9.25317	9.63412	6.60094	7.0367	6.93887	7.02341	7.07421	7.11724	7.77186	8.35749	8.27904	8.1561	7.69785	7.54667
ENSG00000084652	10.9548	10.9842	10.9422	10.7317	10.745	10.7914	11.0352	11.0224	11.0316	11.1681	11.1448	11.1274	10.984	11.0113	10.8686	11.0227	11.0298	11.0444
ENSG00000084674	-1.96289	-1.96254	-1.96337	-1.95593	-1.96331	-1.96256	-1.95926	-1.96244	-1.96223	-1.9623	-1.96211	-1.96229	-1.48676	-1.44728	-1.48654	-1.48694	-1.48938	-1.48844
ENSG00000084676	9.3355	9.37753	9.28384	9.73031	9.59097	9.58656	9.30282	9.05381	9.08958	9.41404	9.3286	9.28781	9.20825	9.25598	9.05554	9.51534	9.27151	9.21385
ENSG00000084693	9.62266	9.702	9.71547	10.0761	10.0507	10.0786	9.51526	9.53571	9.50494	9.51177	9.42778	9.53742	9.81034	9.49025	9.72247	10.1302	10.0699	10.0262
ENSG00000084710	4.84867	4.80192	4.81286	4.74756	4.83068	4.88809	5.38277	5.24172	5.28849	5.32289	5.19039	5.23641	6.12497	6.2819	6.02285	6.02582	5.98456	5.84245
ENSG00000084731	7.09461	7.13877	7.18984	8.59701	8.39268	8.81288	7.69834	7.63488	7.5738	7.84245	7.61056	7.55925	7.87221	7.49677	7.75424	8.09952	8.29837	8.05687
ENSG00000084733	12.4193	12.4235	12.3271	12.0983	12.1141	12.1431	12.3796	12.4284	12.288	12.4975	12.4105	12.4806	12.1923	12.3785	12.2069	12.2779	12.4249	12.4645
ENSG00000084734	1.40541	1.3217	1.31825	1.36372	1.40827	1.45316	2.16263	2.18642	2.2031	2.19782	2.22701	2.21858	3.3979	3.4922	3.46783	3.46616	3.39309	3.32532
ENSG00000084754	12.5409	12.5202	12.4476	12.7141	12.711	12.6441	12.5343	12.4725	12.536	12.339	12.2328	12.3033	12.4991	12.465	12.404	12.3488	12.349	12.2565
ENSG00000084764	7.24114	7.33789	7.37284	7.51663	7.35491	7.51525	7.18545	7.37572	7.32885	7.28339	7.38209	7.38665	8.19996	8.44747	8.38822	7.83059	7.90942	7.91673
ENSG00000084774	12.04	12.1937	12.1364	11.1815	11.2879	11.2599	12.2136	12.0561	12.0993	12.2976	12.3099	12.2014	11.9005	11.7784	11.4557	11.9831	12.181	12.2275
ENSG00000085063	11.3178	11.3169	11.3364	12.029	11.9246	11.9322	11.5295	11.5124	11.5649	11.7065	11.7671	11.8532	12.035	12.1701	12.1904	12.2429	11.8411	11.9279
ENSG00000085117	10.8715	10.9501	10.8953	10.8869	10.7618	10.8104	11.0303	11.0087	11.0355	11.0131	10.8711	10.7045	11.6225	11.7194	11.6438	10.9657	11.3953	11.2331
ENSG00000085185	7.59299	7.63618	7.36767	8.1056	8.27951	8.07277	7.71039	7.58786	7.54344	7.93725	7.64321	7.36387	8.26675	8.42521	7.90917	8.05756	8.07797	8.01354
ENSG00000085224	10.5277	10.5017	10.1311	10.7256	10.4496	10.4337	10.5758	10.346	10.2248	10.6239	10.4355	10.5291	10.2834	10.2955	10.3334	10.3571	10.5779	10.4335
ENSG00000085231	0	0	0	0	0	0	0	0	0	0	0	0	2.77289	2.78901	3.98163	2.77183	2.75897	2.76375
ENSG00000085265	-1.48566	-1.48496	-1.45627	-1.48696	-1.48648	-1.48499	-1.16317	-1.15223	-1.16317	-1.16333	-1.15423	-1.16331	-1.48551	-1.48338	-1.45635	-1.48566	-1.48758	-1.48684
ENSG00000085274	9.11388	9.12643	9.0396	9.18953	9.06334	9.05399	8.75299	8.85943	8.90601	8.82777	8.87582	9.16803	8.68462	8.94278	8.95015	9.02783	8.91463	8.87275
ENSG00000085276	10.6142	10.5802	10.4867	10.8471	10.7686	10.8363	10.7507	10.5891	10.4263	10.6368	10.641	10.8956	10.6621	10.7034	10.5016	10.9384	10.895	10.7424
ENSG00000085365	10.2027	10.2294	10.1518	10.3974	10.2311	10.2078	10.3414	10.3289	10.1317	10.3633	10.3944	10.4211	10.2829	10.391	10.5327	10.4418	10.4263	10.4382
ENSG00000085377	11.4731	11.4553	11.3813	11.0765	11.1402	11.011	11.6723	11.6224	11.663	11.6341	11.5691	11.6577	11.6163	11.5202	11.3979	11.3223	11.4565	11.5362
ENSG00000085382	7.58372	7.80515	7.83794	7.74294	7.5787	7.59103	7.29815	7.20254	7.17579	7.40952	7.57863	7.38811	7.16464	6.68767	6.98116	7.69833	7.23867	7.43847
ENSG00000085415	9.82479	9.91402	9.82822	9.11037	9.18988	9.08791	9.91261	9.82248	9.84838	9.97501	9.98693	10.1383	9.52095	9.30347	9.30021	9.38922	9.63804	9.77841
ENSG00000085433	7.73956	7.91616	7.5929	7.73745	7.79982	7.79632	7.62837	7.68188	7.50935	7.81281	7.72778	7.85942	7.63127	7.57563	7.43539	7.83544	7.57372	7.74299
ENSG00000085449	10.3222	10.1741	10.2332	10.309	10.4717	10.4557	10.1578	10.2343	10.1198	10.3013	10.2323	10.406	10.3672	10.7063	10.8302	10.4511	10.4234	10.4923
ENSG00000085465	5.66462	5.39552	5.76481	6.1346	5.78991	6.07299	5.8958	5.98618	6.00969	5.85792	5.85784	5.84417	6.96115	6.75601	6.77724	6.71016	6.69718	6.66451
ENSG00000085491	10.3456	10.2457	10.1886	10.3606	10.2627	10.2262	10.5761	10.5136	10.3985	10.6202	10.5677	10.7433	10.4983	10.8883	10.5147	10.462	10.5148	10.6216
ENSG00000085511	8.8951	9.0216	9.398	8.94142	9.1003	8.7025	9.00548	8.85292	9.29343	9.07901	9.0682	9.03334	9.07382	8.6744	8.84939	9.02252	9.28045	9.13079
ENSG00000085514	4.33498	4.41084	4.48674	4.25484	4.36266	4.43436	3.88163	3.81574	3.86635	3.72651	3.76487	3.84604	3.93506	4.05458	3.99917	3.96661	4.19065	3.93904
ENSG00000085552	6.4184	6.60344	6.49096	6.39073	6.60224	6.6011	7.0627	7.02228	6.92637	6.85579	6.84018	6.73278	7.91495	8.17357	8.82491	7.35975	7.76001	7.49057
ENSG00000085563	13.0908	13.0735	13.0448	13.5245	13.4725	13.467	12.9295	12.9248	12.8771	13.3105	13.242	13.4317	13.333	13.583	13.3413	13.9831	13.1879	13.211
ENSG00000085644	9.67524	9.67824	9.69929	9.87602	9.76953	10.0036	9.37794	9.47384	9.43615	9.32642	9.2522	9.25218	9.67886	9.8524	9.65437	9.66247	9.54441	9.50507
ENSG00000085662	6.68873	6.92055	7.04357	6.80835	6.90072	7.08392	6.1676	6.25057	6.19109	6.08478	6.25352	6.24995	6.72252	6.8558	6.901	6.83032	6.72291	6.68938
ENSG00000085719	11.8671	11.9074	11.6733	12.3542	11.6482	11.6496	11.7596	11.6318	11.5842	11.8932	12.1118	11.9699	11.5041	11.4875	11.6112	12.12	11.9151	11.9304
ENSG00000085733	12.9306	12.9506	12.9505	12.9581	12.9071	13.0632	12.936	12.977	12.9602	12.9	12.8961	12.9751	12.9597	13.1095	13.0912	13.0807	12.9796	12.9524
ENSG00000085741	3.83396	3.69888	4.00024	4.19542	4.05638	3.96695	4.80652	4.88987	4.85514	4.85016	4.75767	4.64626	6.26229	6.39312	6.35256	6.07127	6.21903	5.64627
ENSG00000085760	10.4896	10.4007	10.5183	10.2114	10.18	10.1744	10.3063	10.2549	10.2951	10.2073	10.1919	10.4046	10.3134	10.286	10.1438	10.2265	10.2004	10.1693
ENSG00000085788	8.73868	8.73353	8.97668	8.92391	8.83555	8.68604	8.81381	8.92315	8.75058	9.18529	9.25626	9.20708	8.59937	8.80065	8.72796	9.49463	9.08156	9.32385
ENSG00000085831	8.98826	8.83532	8.79798	8.70514	8.69032	8.67946	8.83599	9.08826	8.85267	8.72717	8.75605	8.69876	8.6326	9.24121	8.82671	8.5372	8.51726	8.55425
ENSG00000085832	10.0856	10.1329	10.0395	10.0846	10.0248	9.93308	10.1843	10.178	10.0385	10.0753	10.0977	10.2801	10.016	10.0971	10.0141	10.14	10.0345	10.1571
ENSG00000085840	8.87938	8.95157	8.87147	7.71867	7.94105	7.73554	8.77919	8.76126	8.68243	8.99043	8.96997	9.09413	8.0995	7.47112	7.67609	7.59437	8.29436	8.61445
ENSG00000085871	9.45211	9.52231	9.32434	9.20578	9.25214	9.22065	9.8155	9.7904	9.9225	9.76292	9.65119	9.64994	9.72417	9.53034	9.77025	9.4465	9.61068	9.6949
ENSG00000085872	11.5756	11.6301	11.61	11.1995	11.2949	11.2789	11.5619	11.5441	11.5403	11.5777	11.5806	11.4578	11.4517	11.3738	11.2584	11.3648	11.4633	11.5157
ENSG00000085978	9.61203	9.79823	9.62335	9.18668	9.50643	9.37807	9.39242	9.60378	9.33013	9.61378	9.69618	9.76296	9.60926	9.85663	9.78045	9.73934	9.50287	9.56304
ENSG00000085982	10.743	10.8465	10.7166	10.859	10.8532	10.8119	10.5206	10.5169	10.61	10.4745	10.5397	10.4138	10.5994	10.4906	10.3367	10.7439	10.412	10.4474
ENSG00000085998	10.4628	10.6739	10.6148	10.5009	10.3746	10.4913	10.5345	10.4965	10.5244	10.627	10.5531	10.5292	10.5977	10.5231	10.4821	10.8545	10.7309	10.7184
ENSG00000085999	8.83127	9.18761	9.21107	8.04804	8.09205	7.94442	8.61775	8.74531	8.75915	8.98014	8.98027	8.9353	8.44618	7.91622	8.03807	7.81995	8.45852	8.91775
ENSG00000086015	11.3328	11.425	11.377	11.6267	11.4935	11.7238	11.437	11.5204	11.4989	11.5783	11.6533	11.5479	11.9502	12.0001	11.9717	11.5915	11.787	11.7111
ENSG00000086061	12.2456	12.1864	12.0873	11.9569	11.8745	11.8056	12.1864	12.1313	12.1277	12.2845	12.2272	12.3713	12.1224	11.9971	11.9855	12.1252	12.0574	12.1884
ENSG00000086062	10.865	10.8058	10.6737	11.1131	11.1375	11.034	11.1366	11.1106	10.9562	11.1301	11.1581	11.1687	11.4888	11.8241	11.6215	11.5052	11.4319	11.2982
ENSG00000086065	9.99151	10.0043	9.93872	10.319	10.3116	10.1393	10.2311	10.3147	10.2984	10.216	10.3094	10.292	10.781	10.9555	11.1315	10.8043	10.721	10.6535
ENSG00000086102	10.3132	10.2535	10.2236	10.1255	10.1938	10.0773	10.2798	10.2824	10.2256	10.3506	10.2727	10.3473	10.3189	10.3798	10.2306	10.3935	10.389	10.466
ENSG00000086159	3.40426	3.6042	3.71271	3.56634	3.49321	3.64898	3.54425	3.55445	3.54025	3.59331	3.58357	3.56818	3.62996	3.52385	3.84657	3.62913	3.76134	3.90194
ENSG00000086189	10.2561	10.3884	10.2351	9.71142	9.85732	9.70163	10.3305	10.2655	10.2942	10.4063	10.396	10.2438	9.90524	9.71207	9.66288	10.1339	10.1258	10.3382
ENSG00000086200	9.93098	9.89803	9.86935	9.40207	9.34497	9.34943	9.655	9.70206	9.55348	9.79031	9.81452	9.93362	9.25573	9.19039	9.09231	9.31747	9.37301	9.59066
ENSG00000086205	0	0	0	0	0	0	0	0	0	0	0	0	-1.95542	-1.96181	-1.96283	-1.96299	-1.96398	-1.9636
ENSG00000086232	12.1212	12.0777	12.1801	12.1439	12.2266	12.2012	12.2814	12.2824	12.234	12.3881	12.3557	12.0112	12.2651	12.4094	12.531	12.2772	12.3598	12.4443
ENSG00000086288	0	0	0	0	0	0	0	0	0	0	0	0	0	0	0	0	0	0
ENSG00000086289	8.40847	8.73167	8.54989	8.06899	8.48858	8.62431	8.99488	8.98069	8.84709	9.14703	8.87042	8.6229	9.05725	9.2389	9.01733	9.20135	9.25366	9.21373
ENSG00000086300	7.85495	7.81554	7.75374	7.58778	7.69382	7.75199	7.91003	7.92521	7.82589	8.10063	8.17437	8.35601	7.66889	7.36876	7.57802	8.21336	7.7807	8.12716
ENSG00000086475	11.1263	11.0606	11.0759	10.7868	10.9318	10.8044	10.8881	10.9435	10.8733	10.9191	10.9212	10.9154	10.7182	10.581	10.6708	10.9864	10.8708	10.8279
ENSG00000086504	10.2154	10.2752	10.2125	9.95447	10.0758	10.0225	10.0578	10.1382	10.1478	10.0185	10.0512	9.7926	10.0849	9.85622	9.91393	9.97115	9.96559	10.0582
ENSG00000086506	0.948572	0.956812	0.875997	0.854194	0.898331	0.855746	2.48639	2.46557	2.47322	2.42471	2.44492	2.41626	2.9101	2.9259	2.78779	2.70555	2.85165	2.86872
ENSG00000086544	9.67783	9.75827	9.63835	10.4213	10.3796	10.4035	9.70125	9.79522	9.72703	9.76302	9.74094	9.63468	10.4178	10.7952	10.3927	10.4032	10.1915	9.90046
ENSG00000086548	7.12829	7.32941	6.95325	6.22327	6.21874	6.20035	8.8292	8.57957	8.76011	8.95807	8.72979	9.05074	9.74543	10.9226	10.2311	8.72679	8.79593	9.07055
ENSG00000086570	2.3671	2.33395	2.54408	2.32944	2.27595	2.28667	2.99154	3.04988	3.04379	2.97193	3.00171	3.05855	2.57695	2.44923	2.607	2.58691	2.56335	2.54482
ENSG00000086589	10.9193	10.8915	10.9556	10.9504	10.8905	10.8538	10.7132	10.7906	10.7991	10.716	10.7309	10.7685	10.8871	10.8299	10.8077	10.8695	10.867	10.86
ENSG00000086598	13.0277	13.0485	13.0732	13.0369	13.0485	13.0768	13.1381	13.0743	13.1002	13.1044	13.05	12.9235	13.0609	13.3841	13.4587	13.1007	13.0718	13.2423
ENSG00000086619	5.36799	5.29575	5.38338	6.13671	5.81762	5.72914	4.86684	4.81524	4.7977	4.84227	5.01512	4.80418	5.42548	5.42228	5.53295	5.63099	5.39412	5.14874
ENSG00000086666	9.73041	9.56701	9.67391	9.85638	9.88145	9.85987	9.72685	9.69189	9.71129	9.70975	9.63082	9.74057	9.9162	9.86313	9.94265	10.0252	9.73947	9.92523
ENSG00000086696	5.88421	5.77497	5.60575	6.10951	6.04787	6.04133	7.23829	7.16661	7.25178	6.87955	6.65543	6.655	9.96813	10.6102	10.0914	7.91849	8.67373	8.13782
ENSG00000086712	11.0342	10.9496	10.9422	10.4979	10.4472	10.3978	10.9336	10.8266	10.8699	11.0081	10.9391	11.0564	10.6461	10.6975	10.4478	10.6684	10.8111	10.8228
ENSG00000086717	-1.06954	-1.06854	-1.00953	-1.07057	-1.07049	-1.06858	0	0	0	0	0	0	0	0	0	0	0	0
ENSG00000086730	5.08573	5.19069	5.00284	4.80308	4.61052	4.71622	5.69426	5.50948	5.52692	5.29316	5.32632	5.20218	5.15538	5.37056	4.96004	4.71033	4.94266	4.97024
ENSG00000086758	12.32	12.5566	12.3165	12.2502	12.1174	12.0999	12.7723	12.5026	12.5422	12.6477	12.4777	12.4211	12.6662	12.7407	12.3558	12.2545	12.5273	12.4021
ENSG00000086827	9.66773	9.6589	9.51243	9.22925	9.33471	9.37289	9.40437	9.32354	9.20515	9.60879	9.54339	9.61856	9.08399	8.80624	8.79868	9.09359	9.25614	9.36658
ENSG00000086848	9.661	9.63665	9.54779	9.64317	9.63361	9.5881	9.37496	9.5394	9.3733	9.46831	9.53033	9.59006	9.468	9.201	9.26706	9.6616	9.4165	9.53473
ENSG00000086967	3.22588	3.2297	3.40823	3.53826	3.86008	3.61254	2.91547	2.87349	2.88436	2.92797	2.96058	2.9496	3.57376	3.59832	4.33074	4.03496	3.76389	3.7035
ENSG00000086991	0	0	0	0	0	0	-1.96224	-1.96244	-1.95925	-1.9623	-1.96211	-1.96229	0	0	0	0	0	0
ENSG00000087008	8.25081	8.29319	8.25115	8.66447	8.52737	8.5823	8.37501	8.10226	8.11001	8.16614	8.10488	8.07631	8.21223	7.99231	8.02963	8.24793	8.20071	8.16632
ENSG00000087053	9.8979	9.95429	9.84002	9.70207	9.88602	9.71475	9.5788	9.72528	9.51343	9.97961	9.89435	9.98436	9.29313	9.19425	9.22542	9.6867	9.56514	9.79802
ENSG00000087074	9.24639	9.3823	9.28906	9.93058	9.9281	9.95205	9.49177	9.41361	9.49375	9.39865	9.24928	9.20136	10.429	10.6936	10.2178	10.293	10.1238	10.0407
ENSG00000087076	0.402855	0.403271	0.481974	0.443046	0.468445	0.403253	-1.48274	-1.48313	-1.47779	-1.48286	-1.48249	-1.47632	-0.795104	-0.792915	-0.795067	-0.776375	-0.748546	-0.795371
ENSG00000087077	9.43584	9.48661	9.56234	9.56603	9.61023	9.55704	9.90439	9.84142	9.88851	10.0118	9.91223	9.69847	10.406	10.305	10.1831	10.2854	10.3633	10.17
ENSG00000087085	5.35507	5.3502	5.53174	6.37865	6.32778	6.76038	6.93456	6.96059	6.8434	7.6893	7.61105	7.69666	8.61864	8.75591	8.85132	8.88288	8.65376	8.36676
ENSG00000087086	15.3731	15.3277	15.1588	14.8446	14.9444	14.8485	15.2193	15.3132	15.2376	15.0464	15.0688	14.9185	15.3839	15.777	15.3497	14.9907	15.1133	15.1694
ENSG00000087087	11.8602	11.9428	11.9945	11.7006	11.6969	11.7737	11.6411	11.7119	11.7824	11.7085	11.7777	11.7938	11.4989	11.382	11.4904	11.4717	11.6907	11.6932
ENSG00000087088	10.372	10.4949	10.435	9.97216	9.98545	10.0567	10.3041	10.3553	10.1926	10.2356	10.1495	10.0104	10.1552	10.0644	10.0861	9.72476	10.1213	10.1622
ENSG00000087095	9.25179	9.17899	9.15919	9.57774	9.40092	9.45143	9.10222	9.0412	9.15296	9.01689	9.05762	9.08478	9.00307	8.9209	9.06525	9.1605	9.18696	9.06197
ENSG00000087111	10.6057	10.6352	10.6746	10.6087	10.7163	10.6423	10.721	10.6765	10.7077	10.7811	10.7702	10.7399	10.9466	10.8986	10.9319	11.0253	10.844	10.8265
ENSG00000087116	-1.95414	-1.96268	-1.96365	-1.96386	-1.96358	-1.9627	-1.96217	-1.95974	-1.96217	-1.96223	-1.96206	-1.96222	-1.2644	-1.26185	-1.2642	-1.24321	-1.24556	-1.26599
ENSG00000087128	0	0	0	0	0	0	0	0	0	0	0	0	0	0	0	0	0	0
ENSG00000087152	11.1228	11.1209	11.1604	11.0681	11.1202	11.0116	11.2451	11.1712	11.1324	11.1863	11.0782	10.9129	11.4354	11.5622	11.3915	11.0299	11.3394	11.2629
ENSG00000087157	9.67988	9.68556	9.84987	9.78895	9.67505	9.93582	9.39043	9.45822	9.34377	9.42387	9.36865	9.3925	9.49823	9.23549	9.3599	9.55738	9.65601	9.65368
ENSG00000087191	11.4697	11.5187	11.4688	11.1202	11.1597	11.1307	11.3301	11.32	11.3238	11.3075	11.321	11.2551	11.1922	11.0473	10.976	11.0151	11.117	11.17
ENSG00000087206	9.60625	9.64355	9.58797	9.4422	9.47839	9.39821	9.44737	9.46543	9.49146	9.26563	9.39214	9.30754	9.6248	9.65704	9.32798	9.27583	9.27566	9.29828
ENSG00000087237	-0.314424	-0.26271	-0.314744	-0.273788	-0.292691	-0.314178	0.715099	0.728082	0.731436	0.722675	0.715263	0.756548	1.0863	1.13465	1.02559	1.02888	1.00506	1.00558
ENSG00000087245	0	0	0	0	0	0	0	0	0	0	0	0	-1.47296	-1.48314	-1.48491	-1.4852	-1.48693	-1.47218
ENSG00000087250	3.25685	3.28458	3.09284	3.04	3.12737	3.09234	4.1545	4.23823	4.2235	4.32268	4.17181	4.13734	5.34875	5.14964	5.03935	5.00295	5.07871	5.42518
ENSG00000087253	9.60828	9.86942	9.78723	10.4519	10.239	10.2744	9.78046	9.78454	9.59236	10.2457	10.3534	10.359	10.4249	10.2032	10.7185	10.7834	10.5442	10.7761
ENSG00000087258	1.43279	1.43549	1.60916	1.50087	1.44965	1.45871	0.152425	0.150957	0.141834	0.160376	0.163074	0.141774	-1.95542	-1.96181	-1.96283	-1.96299	-1.96398	-1.9636
ENSG00000087263	10.0777	10.0989	10.1868	9.36397	9.44263	9.32236	9.84412	9.90233	9.81482	10.1143	10.1525	10.142	9.34311	9.3345	9.25027	9.6283	9.73364	9.99573
ENSG00000087266	10.9748	10.9536	11.1403	10.7323	10.6493	10.8787	10.8384	10.8153	10.8232	10.8069	10.8376	10.7135	11.0575	11.2261	11.3683	10.7761	11.2129	11.1467
ENSG00000087269	11.5613	11.5062	11.4467	10.8193	10.8833	10.8024	11.4703	11.4069	11.4504	11.3917	11.3461	11.4164	11.179	11.1772	10.7651	10.8766	11.2121	11.2057
ENSG00000087274	11.8582	11.8739	11.8762	12.1933	12.2055	12.1415	11.8812	11.8789	12.0257	11.9514	11.8922	11.9012	12.102	12.1644	11.956	12.2893	11.9886	11.9997
ENSG00000087299	9.94948	9.98265	9.98309	9.19705	9.29063	9.23094	9.81071	9.95572	9.8711	10	9.87956	9.83829	9.35107	9.25677	9.38037	9.21939	9.67759	9.82294
ENSG00000087301	8.58888	8.37868	8.41179	8.754	8.56514	8.50221	8.51498	8.32952	8.25653	8.43783	8.48744	8.55255	8.45459	8.34784	8.49564	8.69224	8.42114	8.60159
ENSG00000087302	11.1653	11.0587	11.0943	10.8837	10.9294	10.7833	11.0274	10.9837	11.0511	10.9292	10.9184	10.8311	10.9382	10.9598	10.7842	10.7604	10.8007	10.8295
ENSG00000087303	2.13137	2.20287	2.29961	2.24113	2.22191	2.18844	1.73074	1.7641	1.76664	1.74193	1.75286	1.78688	1.70157	1.82042	1.86201	1.74056	1.73975	1.74305
ENSG00000087338	10.0025	10.1455	10.1997	9.8755	10.0113	9.94995	10.2028	10.1173	10.0619	10.408	10.3084	9.92096	9.89735	10.3117	10.3913	9.96415	10.3641	10.4828
ENSG00000087365	12.9266	12.9812	12.9009	12.7316	12.7942	12.7305	12.8397	12.8551	12.825	12.8273	12.8471	12.7265	12.9736	12.9175	12.8002	12.8684	12.8551	12.8314
ENSG00000087448	10.1805	10.0811	10.179	9.91727	9.99393	10.0708	9.92741	9.99044	9.84192	10.1043	10.1739	10.034	9.6988	9.83585	9.71633	10.193	10.0671	10.1311
ENSG00000087460	14.0065	14.0288	13.9886	13.9953	14.1058	14.0587	14.1647	14.2102	14.1413	14.1763	14.0678	14.1446	14.4249	14.3588	14.2258	14.3713	14.2569	14.2479
ENSG00000087470	11.0816	11.0553	11.0494	10.8918	10.8404	10.8545	11.0231	11.0298	10.8682	11.1353	11.1848	11.217	10.5971	10.5344	10.5604	10.9222	10.8278	10.9965
ENSG00000087494	0.232006	0.211397	0.282553	0.246281	0.24944	0.234184	1.40371	1.40332	1.40371	1.44958	1.44695	1.44194	1.34178	1.32027	1.26757	1.33152	1.34324	1.29165
ENSG00000087495	3.70468	3.86551	3.65691	3.9691	3.91774	3.9703	3.46135	3.40849	3.50893	3.46263	3.44657	3.57603	4.63467	4.39523	4.51155	4.50796	4.48364	4.64152
ENSG00000087502	9.67012	9.42162	9.56397	9.58268	9.43826	9.39801	9.66576	9.74043	9.68623	9.75074	9.73889	9.83059	9.86331	9.57948	9.82553	9.79304	9.659	9.87875
ENSG00000087510	3.08031	3.05402	3.39907	3.1615	3.11425	3.16553	4.39286	4.36267	4.30429	4.45944	4.4275	4.48411	5.39249	5.31539	5.3814	5.68127	5.41614	5.38222
ENSG00000087586	11.1739	11.1737	11.0766	10.5605	10.7862	10.6615	11.2481	11.1907	11.1817	11.224	11.2977	11.1577	10.7609	10.288	10.5462	10.2709	10.8116	10.9597
ENSG00000087589	0.195627	0.222668	0.171692	0.237084	0.193149	0.172486	-0.561847	-0.561946	-0.546205	-0.554332	-0.552435	-0.561875	1.90117	2.13448	1.96773	1.85817	1.88871	1.8747
ENSG00000087842	9.07012	9.09311	8.98957	8.55594	8.80034	8.65773	8.71539	8.92766	8.7622	8.99627	8.95939	8.88598	8.72493	8.76999	8.84031	8.70212	8.77262	9.03862
ENSG00000087884	6.88573	6.96051	6.94009	7.41476	7.3998	7.53147	6.94175	6.92716	7.08131	6.72389	6.69803	6.68306	7.86266	7.86563	7.74739	7.70647	7.46534	7.58864
ENSG00000087903	7.35562	7.20251	7.3352	6.7522	6.70956	6.93272	7.06223	7.17332	7.5185	7.06261	7.46087	7.02884	7.53212	7.12758	7.06631	7.28103	7.19357	7.38037
ENSG00000087995	9.3225	9.23725	9.18665	8.86613	8.82158	8.9264	9.30311	9.21591	9.23937	9.2804	9.1924	9.28422	9.04872	9.02967	9.02329	8.9841	9.12066	9.19689
ENSG00000088002	7.53286	7.78902	7.40216	7.86287	7.96099	7.87476	8.10733	8.23349	8.27569	7.69692	7.72086	7.53013	9.38603	9.4411	9.27099	7.89439	8.66301	8.19083
ENSG00000088035	8.6288	8.59092	8.56059	8.31899	8.5015	8.30897	8.15917	8.19014	8.25269	8.28764	8.33629	8.51628	7.95159	7.76871	7.7674	7.96948	7.81715	8.26496
ENSG00000088038	10.7147	10.8072	10.677	10.6785	10.8532	10.8181	10.64	10.6378	10.6416	10.6491	10.5569	10.5629	10.6631	10.6527	10.5549	10.5515	10.6354	10.5605
ENSG00000088179	9.21679	9.09236	9.13266	8.5843	8.74915	8.72143	8.95931	8.9029	8.70162	9.12441	8.73293	8.91179	8.4887	8.96344	8.61197	8.82375	8.87734	8.80956
ENSG00000088205	11.4473	11.3368	11.3178	10.7368	10.7241	10.5948	11.178	11.1567	11.1297	11.2537	11.3252	11.465	10.8742	10.8267	10.7886	11.0888	11.064	11.1959
ENSG00000088247	13.0159	13.0252	12.9594	12.5528	12.6673	12.5931	12.8547	12.7988	12.8016	12.9278	12.8262	12.6268	12.7173	12.5914	12.4731	12.5167	12.7691	12.8365
ENSG00000088256	12.2442	12.2746	12.1545	12.0781	12.1472	12.0795	12.464	12.3501	12.3632	12.2969	12.2833	12.1388	12.6231	12.8141	12.6612	12.1921	12.4415	12.3111
ENSG00000088280	5.72882	5.85903	5.64671	6.81336	6.71581	6.68758	6.24054	6.10645	6.10308	6.30184	6.12472	6.12522	7.3871	7.11438	7.33133	7.58721	7.01806	6.87833
ENSG00000088298	10.1373	10.1636	10.1396	10.5963	10.5145	10.5177	10.1893	10.1772	10.323	10.1883	10.2386	10.1053	10.5584	10.6379	10.6472	10.6207	10.3658	10.3821
ENSG00000088305	7.41169	7.32653	7.24278	7.27802	7.50107	7.45295	7.04037	7.02607	7.0013	7.24243	7.17458	7.1989	6.79037	6.54242	6.77864	7.15511	6.95684	7.19406
ENSG00000088320	0	0	0	0	0	0	0	0	0	0	0	0	0	0	0	0	0	0
ENSG00000088325	12.355	12.3385	12.2996	11.5757	11.8993	11.6657	12.1451	12.1418	12.1443	12.2936	12.2963	12.2884	11.7923	11.2298	11.3376	11.1477	11.7217	12.016
ENSG00000088340	6.43578	6.66626	6.98112	7.14284	6.95378	6.9212	6.71889	6.88461	6.96127	6.63646	6.57863	6.69864	7.61739	8.43039	8.53862	7.62621	7.1647	7.35374
ENSG00000088356	10.2159	10.239	10.2438	9.96256	10.0276	9.90524	10.2244	10.1226	10.2239	10.1372	10.1645	9.96221	10.1549	10.147	10.0389	10.2219	10.0567	10.1578
ENSG00000088367	10.7017	10.7639	10.55	11.4708	11.4307	11.3754	10.8677	10.8947	10.6735	11.3083	11.1953	11.2477	11.5587	11.7852	11.5171	11.9428	11.6496	11.4553
ENSG00000088386	8.63279	8.63182	8.40617	8.39839	8.23449	8.46886	9.44475	9.46975	9.44154	9.43408	9.47521	9.44609	10.1854	10.4212	10.3606	9.64386	9.72196	9.62745
ENSG00000088387	10.6057	10.7069	10.5985	10.4649	10.5849	10.5978	10.9955	10.8143	10.9712	11.241	10.9743	10.8072	10.9087	11.1	10.9108	10.8055	10.9414	10.9496
ENSG00000088448	11.4381	11.4546	11.6997	11.7246	11.5774	11.799	11.5898	11.5136	11.6907	11.356	11.4519	11.7309	11.7873	11.8434	11.842	11.744	11.7736	12.0416
ENSG00000088451	9.5973	9.65112	9.56864	9.35597	9.32218	9.29626	9.54614	9.56338	9.56656	9.39449	9.42342	9.46452	9.39406	9.58018	9.54826	9.5001	9.41978	9.54613
ENSG00000088538	3.58188	3.48538	3.60031	3.45985	3.58865	3.46327	2.63122	2.60363	2.61586	2.59896	2.62771	2.66547	2.90316	2.95723	2.9773	2.97083	2.96176	2.91771
ENSG00000088543	3.60527	3.90549	3.8509	3.77257	3.84807	4.19184	3.70799	3.72965	3.76172	3.72636	3.70924	3.71196	4.70019	4.79351	5.10342	5.07808	4.79542	4.7526
ENSG00000088682	10.5991	10.5472	10.6301	10.4768	10.4979	10.455	10.6937	10.6812	10.7072	10.5454	10.4563	10.4741	10.6565	10.6051	10.5763	10.4207	10.6136	10.4483
ENSG00000088726	0.388171	0.406634	0.337017	0.336782	0.351317	0.409898	1.46508	1.44216	1.45808	1.50037	1.46768	1.44903	1.22947	1.22777	1.28861	1.31096	1.22303	1.38046
ENSG00000088727	8.60858	8.65773	8.77452	8.12136	8.16784	8.21696	8.42435	8.40558	8.53955	8.30705	8.27752	8.14565	8.01039	7.62727	7.83669	7.87961	8.03255	8.27107
ENSG00000088756	1.39728	1.28616	1.3159	1.40291	1.29942	1.36104	1.2875	1.24154	1.24563	1.2425	1.24689	1.2608	2.26169	2.19904	2.21423	2.2777	2.18488	2.25472
ENSG00000088766	11.556	11.5196	11.5015	11.4923	11.4582	11.2669	11.521	11.6138	11.6666	11.3018	11.3208	11.4791	11.4204	11.3536	11.2689	11.0413	11.214	11.285
ENSG00000088782	0	0	0	0	0	0	0	0	0	0	0	0	0	0	0	0	0	0
ENSG00000088808	10.0392	10.1716	10.1783	10.2194	10.0903	10.3893	10.1775	10.1407	10.2416	10.1153	9.98416	10.0581	10.2978	10.5284	10.2878	10.2345	10.2728	10.1736
ENSG00000088812	7.71664	7.49823	7.43531	7.91355	7.7018	7.7938	7.82647	7.70659	7.77457	8.05184	8.1209	8.11299	8.10255	8.24713	8.21612	9.12874	8.56045	8.56758
ENSG00000088826	9.14219	9.12909	8.99805	9.00163	9.02717	8.95937	9.10841	9.00437	9.1624	8.81027	8.64845	8.7785	9.28599	9.60961	9.14224	9.1316	8.8424	9.07817
ENSG00000088827	-1.96321	-1.96276	-1.96382	-1.96405	-1.96374	-1.95305	-1.96222	-1.96241	-1.96221	-1.95941	-1.96209	-1.96227	0.381847	0.383082	0.461462	0.432958	0.408072	0.381197
ENSG00000088832	12.8209	12.8082	12.7764	12.6132	12.6443	12.5987	12.8278	12.7674	12.7538	12.9359	12.9358	12.9754	12.8176	12.6428	12.6539	12.8323	12.8127	12.9647
ENSG00000088833	10.8999	11.0533	10.9234	10.9583	10.9532	10.9196	10.5504	10.6936	10.6466	10.8606	10.9527	10.8668	10.9261	10.9632	10.9828	11.2021	10.9797	11.0735
ENSG00000088836	5.3877	5.57346	5.22885	5.79974	5.78496	6.15098	5.75247	5.76601	5.74773	6.42229	6.01905	6.4492	5.8083	5.75215	5.99481	6.21321	6.18507	6.46427
ENSG00000088854	-1.46878	-1.46796	-1.48755	-1.48797	-1.48741	-1.48567	-0.594727	-0.594823	-0.578608	-0.594758	-0.594661	-0.579192	-0.703369	-0.701672	-0.703329	-0.664666	-0.688243	-0.68663
ENSG00000088876	8.44118	8.30844	8.55037	8.23706	8.21177	8.11603	8.22011	8.04924	8.14627	8.05401	7.968	8.27356	8.37861	8.14884	7.99165	8.2737	8.28831	8.21259
ENSG00000088881	6.44615	6.22719	6.51491	7.28211	7.29664	7.42209	6.26992	6.33407	6.24042	6.24201	6.16129	6.35041	6.95378	6.91888	6.96627	6.84534	6.8448	6.59001
ENSG00000088882	2.93022	2.86564	2.85311	2.79143	2.77807	2.88666	2.43424	2.42847	2.47214	2.43983	2.38734	2.40976	1.43018	1.41256	1.54417	1.42976	1.4694	1.49162
ENSG00000088888	12.5486	12.5156	12.5163	12.6514	12.5772	12.6354	12.5393	12.3738	12.3782	12.537	12.3671	12.4392	12.3401	12.346	12.3474	12.5451	12.5136	12.4492
ENSG00000088899	8.65179	8.80699	8.79632	9.33545	9.38126	9.44699	9.45469	9.44774	9.46034	9.53647	9.48274	9.38654	10.0277	10.4711	10.2368	9.85664	9.89101	9.64794
ENSG00000088926	1.77507	1.77626	1.8566	2.05744	1.85778	1.83606	1.44004	1.45712	1.52988	1.43989	1.44328	1.47139	1.55618	1.54541	1.61787	1.66177	1.5476	1.62086
ENSG00000088930	11.9807	11.9893	11.907	11.8267	11.8382	11.7611	11.8583	11.8656	11.8254	11.9649	11.9662	12.0304	11.6569	11.5304	11.4664	11.726	11.7131	11.862
ENSG00000088970	9.4576	9.41754	9.55709	10.2373	10.1393	10.1887	9.80558	9.75935	9.87853	9.94911	9.87312	10.1215	11.0252	11.1251	11.2453	11.0072	10.7807	10.4972
ENSG00000088986	11.7705	11.711	11.6653	11.6169	11.6354	11.5335	11.6141	11.6527	11.8101	11.7203	11.6943	11.6801	11.7613	11.648	11.6785	11.6652	11.5452	11.7166
ENSG00000088992	10.5494	10.4625	10.4528	9.38424	9.53244	9.44187	10.9626	11.0467	11.0223	10.6277	10.5285	10.5022	10.4232	10.3367	10.0622	9.78311	10.3956	10.3949
ENSG00000089006	12.3052	12.2858	12.3415	11.8006	11.8531	11.8476	12.1324	12.1445	12.2076	12.0817	12.1582	12.1943	11.9201	11.958	11.8128	11.6894	11.9702	12.0201
ENSG00000089009	15.0989	14.9878	14.9494	15.0192	14.9465	14.8725	15.083	14.9805	15.2158	14.8834	14.7311	14.7217	14.9736	14.9	14.8214	14.5927	14.8111	14.8454
ENSG00000089012	0	0	0	0	0	0	-1.96222	-1.96241	-1.96222	-1.96228	-1.96209	-1.9594	0	0	0	0	0	0
ENSG00000089022	10.9429	11.0164	10.9217	10.6723	10.6838	10.5956	10.8346	10.8886	10.8722	10.8517	10.7319	10.6973	10.7898	10.8929	10.8048	10.5815	10.7746	10.8222
ENSG00000089041	2.16204	2.21228	2.33209	2.2551	2.32071	2.34588	1.65898	1.6719	1.69852	1.674	1.69402	1.65858	1.4072	1.5094	1.46837	1.48471	1.42118	1.47375
ENSG00000089048	9.59834	9.44496	9.45644	9.05579	9.03326	8.90542	9.53395	9.52755	9.46317	9.53258	9.57277	9.62242	9.28568	9.34473	9.15909	9.34405	9.34017	9.52533
ENSG00000089050	9.59463	9.63963	9.5004	9.12354	9.20275	9.08808	9.08188	9.10638	8.91648	9.34345	9.27297	9.45264	8.73744	8.36339	8.73357	8.99358	9.1211	9.30282
ENSG00000089053	11.9835	12.0392	12.0799	11.7753	11.7486	11.8272	11.8894	11.996	11.9949	11.8463	11.9302	11.961	11.927	11.7894	11.7626	11.793	11.869	11.8606
ENSG00000089057	8.92669	8.758	8.64417	8.27793	8.22234	8.33358	8.53264	8.4734	8.47185	8.7165	8.73905	8.63932	8.34606	8.01342	8.08849	8.6431	8.62165	8.80826
ENSG00000089060	9.32712	9.3978	9.50461	9.71097	9.61927	9.8127	9.11804	9.23749	9.23831	9.58313	9.50046	9.53876	9.38561	9.30146	9.60546	9.97749	9.71246	9.68588
ENSG00000089063	11.3801	11.2954	11.261	11.3718	11.3394	11.2996	11.4533	11.5108	11.456	11.3281	11.3204	11.307	11.3627	11.4409	11.4547	11.4874	11.4186	11.4544
ENSG00000089091	6.14406	6.21182	6.4902	6.46836	6.56467	6.43072	5.83427	5.85077	5.97107	5.8408	5.82091	5.92597	5.9241	5.83568	5.94305	6.13709	5.68813	5.83365
ENSG00000089094	10.7791	10.8594	10.8525	10.5023	10.5334	10.5795	10.6883	10.6996	10.6174	10.7552	10.7081	10.5937	10.2763	10.1444	10.0832	10.3562	10.4491	10.6844
ENSG00000089101	1.79378	1.75564	1.71457	1.71278	1.86666	1.75063	1.89752	1.91523	1.89657	1.96564	1.93097	1.96555	0.839768	0.807159	0.805693	0.857176	0.876929	0.853089
ENSG00000089116	0	0	0	0	0	0	0	0	0	0	0	0	0	0	0	0	0	0
ENSG00000089123	8.93752	8.77945	8.92139	8.65434	8.84098	8.6901	8.73296	8.80119	8.88048	8.70364	8.73289	8.88204	8.71672	8.4717	8.63224	8.69534	8.68128	8.7319
ENSG00000089127	9.33486	9.28696	9.24103	9.69376	9.70969	9.76948	11.1321	11.5464	11.0134	10.5395	11.0623	10.6124	12.0805	12.0841	12.1963	11.0972	11.9433	11.4756
ENSG00000089154	12.9572	12.9614	12.9264	12.3964	12.5224	12.3413	12.9141	12.9214	13.0028	12.9634	12.8261	12.8702	12.9946	12.8394	12.6429	12.549	12.8086	12.7678
ENSG00000089157	16.1097	16.0545	15.9717	16.149	16.1047	16.0166	16.2248	16.1328	16.3346	15.8697	15.6998	15.6838	16.4115	16.4983	16.2636	15.9497	16.1488	16.0707
ENSG00000089159	12.3213	12.3998	12.3745	12.2813	12.3414	12.4017	12.4365	12.4665	12.4049	12.5652	12.6075	12.4954	12.8146	12.8225	12.7674	12.7939	12.8603	12.8251
ENSG00000089163	4.41311	4.30168	4.40088	4.83206	5.16062	4.82214	4.2159	4.23907	4.22377	4.20417	4.14709	4.16972	5.06678	4.89066	4.94347	4.88118	4.85561	4.87157
ENSG00000089169	-0.9158	-0.864295	-0.916026	-0.916108	-0.916	-0.88863	0	0	0	0	0	0	-0.907599	-0.924228	-0.906413	-0.907913	-0.927358	-0.927236
ENSG00000089177	9.62228	9.51158	9.5086	9.87676	9.84891	9.77511	9.76693	9.63878	9.65512	9.77604	9.82459	9.81944	9.8312	10.1442	9.90582	9.97773	9.77513	9.70401
ENSG00000089195	9.61434	9.70803	9.75562	9.04306	9.14918	8.99859	9.48162	9.51093	9.34835	9.53204	9.70092	9.70203	8.95461	8.97143	8.95226	9.21786	9.20904	9.39145
ENSG00000089199	0	0	0	0	0	0	0	0	0	0	0	0	-1.96289	-1.96181	-1.96281	-1.95561	-1.96394	-1.96356
ENSG00000089220	13.6077	13.6163	13.5714	13.4023	13.4547	13.4044	13.6205	13.511	13.6554	13.2793	13.1338	13.1057	13.2721	13.2198	13.1775	13.0481	13.1615	13.1766
ENSG00000089225	1.15128	1.17286	1.19614	1.23642	1.16251	1.20856	-1.48271	-1.4831	-1.47139	-1.48283	-1.48247	-1.48282	-1.10443	-1.1019	-1.10423	-1.08742	-1.07654	-1.10544
ENSG00000089234	10.0102	9.93108	9.93952	10.0853	9.97685	9.95995	9.80556	9.72866	9.7252	9.93524	9.87247	9.92446	9.81142	9.94145	9.92129	10.0948	9.81363	9.88286
ENSG00000089248	12.2068	12.2198	12.1683	12.2236	12.2967	12.2053	11.9344	11.9172	11.9951	11.853	11.8383	11.6013	12.0408	12.0392	11.958	11.9019	11.8548	11.8784
ENSG00000089250	0	0	0	0	0	0	-1.05696	-1.05602	-1.05695	-1.05737	-1.05612	-1.00333	-1.51114	-1.50903	-1.50123	-1.51129	-1.51318	-1.49434
ENSG00000089280	13.0673	13.1221	13.1939	12.5422	12.6783	12.6498	12.7457	12.8265	12.7733	12.8588	12.9222	12.7019	12.5427	12.3495	12.3112	12.6721	12.6977	12.8542
ENSG00000089289	10.8797	10.8406	10.7758	11.5748	11.4791	11.3932	11.1677	11.0822	11.2501	10.7208	10.5481	10.6088	11.7576	11.6673	11.6508	11.1696	11.3457	11.0129
ENSG00000089327	6.70276	6.60651	6.45966	6.23993	6.41497	6.47152	7.34967	7.51375	7.35258	7.68684	7.67153	7.64885	8.30722	8.41918	8.0568	8.37124	8.30784	8.43223
ENSG00000089335	9.17389	8.9259	9.22611	9.38667	9.20557	9.38331	8.96819	8.87599	8.92877	8.68968	8.80988	9.11304	8.96873	9.00416	9.18252	9.16573	9.0004	9.02644
ENSG00000089351	4.74147	4.99612	5.03019	5.57804	5.61808	5.4301	5.30324	5.18795	5.24691	5.47178	5.24269	5.25052	7.0422	7.70556	7.03802	7.50644	6.90636	6.61823
ENSG00000089356	8.41577	8.4341	8.29351	9.50762	9.24258	9.29504	9.16994	9.28164	9.31323	9.19979	9.26221	9.08831	11.1881	11.4766	11.7286	10.5207	10.2791	10.1243
ENSG00000089472	11.9393	11.9598	11.9283	12.6223	12.6181	12.6443	12.1954	12.0897	12.0397	12.2934	12.3608	12.4053	12.9123	12.856	13.0756	12.8513	12.654	12.4709
ENSG00000089486	7.12328	6.93469	7.07934	7.26765	7.84519	7.44805	7.4139	7.493	7.51668	7.51805	7.40058	7.47416	8.19682	8.23611	8.0998	7.78995	7.87266	7.54125
ENSG00000089505	4.48273	4.58411	4.45298	4.48439	4.45842	4.37863	4.57378	4.56259	4.60498	4.54138	4.55521	4.59893	4.2853	4.34676	4.31788	4.33353	4.37987	4.30472
ENSG00000089558	5.21853	5.17476	5.31323	4.71675	4.70124	4.81303	4.91847	4.90253	4.89621	4.90434	4.85768	5.02491	4.93234	4.87953	4.96524	4.86309	5.06034	4.98222
ENSG00000089597	13.7962	13.8091	13.7787	13.6993	13.7324	13.7239	13.6912	13.6442	13.6783	13.7584	13.7496	13.6591	13.7954	13.7315	13.7587	13.928	13.7586	13.7723
ENSG00000089639	9.40786	9.59641	9.50365	9.45736	9.584	9.66496	9.27432	9.38243	9.17072	9.40138	9.39101	9.22013	9.36142	9.34253	9.28778	9.46142	9.37689	9.40973
ENSG00000089682	7.19665	7.11997	7.22863	7.43412	7.22648	7.35608	6.69086	6.77016	6.53319	6.67439	6.71856	6.88282	6.51831	6.47395	6.73809	6.65191	7.0005	6.97417
ENSG00000089685	11.2831	11.3063	11.3948	10.5165	10.9234	10.7379	11.5264	11.392	11.4989	11.4438	11.4322	11.3904	10.9829	10.4534	10.7218	10.1054	10.9549	11.2821
ENSG00000089692	4.18251	4.07504	4.40138	4.40573	4.61741	4.62604	3.22122	3.24051	3.40097	3.24955	3.20688	3.33169	2.7612	2.66698	2.87273	2.61727	2.75853	2.79735
ENSG00000089693	12.611	12.6213	12.5806	12.4899	12.5575	12.5224	12.7033	12.6946	12.7042	12.5946	12.6765	12.5041	12.7113	12.6335	12.5905	12.5745	12.6175	12.6388
ENSG00000089723	7.86804	7.95289	7.66303	7.48858	7.32562	7.2417	7.86271	8.06188	7.96298	8.07485	8.08827	8.0914	7.68533	7.89664	7.86857	7.72012	7.77093	7.73066
ENSG00000089737	8.78407	9.0093	8.86123	8.63688	8.85338	8.91802	8.70413	8.84943	8.92791	8.40115	8.80325	8.37147	9.5454	9.15167	8.68325	8.61583	8.50061	8.30629
ENSG00000089775	8.79428	8.54864	8.58497	8.93155	9.04305	8.90825	8.6668	8.61548	8.62229	8.37858	8.33086	8.39875	8.63968	8.91701	9.04106	8.51652	8.60944	8.58072
ENSG00000089818	10.178	9.9409	9.70242	9.74422	9.87351	9.94527	9.94145	10.0504	9.56188	9.88159	9.88128	9.67166	9.93399	9.62921	10.0857	9.81435	9.87892	10.1042
ENSG00000089820	3.75276	4.11466	3.89533	4.28593	3.89846	3.89859	3.38249	3.41944	3.36377	3.31387	3.37651	3.46025	4.12891	4.3299	4.1324	4.20156	4.33986	3.97867
ENSG00000089847	4.84372	4.66751	4.87311	5.43125	5.16503	5.3578	3.73944	3.63931	3.6561	3.66235	3.69118	3.66244	6.17496	6.04247	6.12049	6.58084	5.8989	5.65161
ENSG00000089876	10.2336	10.2072	10.1293	10.1644	10.1615	10.1149	10.2245	10.2822	10.2719	10.2496	10.276	10.2532	10.4024	10.4651	10.26	10.1252	10.3757	10.3545
ENSG00000089902	10.9235	10.9131	10.848	10.9035	10.9052	10.9013	10.8493	10.7863	10.689	10.8741	10.8651	10.9272	10.8526	10.9919	10.8117	10.7176	10.8303	10.7762
ENSG00000089916	9.80344	9.86851	9.72723	9.82876	9.81036	10.0023	9.63917	9.69303	9.57044	9.78037	9.85623	10.1759	9.58871	9.93497	9.80313	10.1269	9.93714	10.2733
ENSG00000090006	9.255	9.64741	9.6447	9.39025	9.60206	9.62748	10.3013	10.348	10.2562	10.0594	10.1205	10.0482	11.4959	11.3163	11.5401	10.9874	11.3491	11.0828
ENSG00000090013	9.45573	9.57475	9.4035	9.51364	9.58314	9.51751	9.34772	9.38403	9.35599	9.46448	9.46865	9.23643	9.92474	10.1003	10.0487	10.1947	9.67927	9.72541
ENSG00000090020	10.4826	10.5828	10.5164	10.6463	10.659	10.6907	10.8582	10.7267	10.7433	10.6502	10.5824	10.6281	11.3206	11.7519	11.3546	11.0156	10.9824	10.8482
ENSG00000090054	10.8719	10.8234	10.8086	10.9516	10.9468	10.9585	10.9204	10.8809	10.914	10.9435	10.9656	11.0678	11.1054	11.016	10.9548	11.0051	10.9508	10.9951
ENSG00000090060	12.7088	12.6947	12.6784	12.7923	12.6546	12.6275	12.6923	12.704	12.5308	12.732	12.7296	12.7714	12.7809	12.8423	12.7407	12.6762	12.64	12.6492
ENSG00000090061	11.5883	11.5864	11.61	11.4607	11.4513	11.5148	11.2655	11.3461	11.2792	11.3941	11.3887	11.5315	11.4178	11.5102	11.4079	11.5811	11.4757	11.4671
ENSG00000090097	8.18803	8.19545	8.1847	8.35527	8.25282	8.41273	8.64674	8.67525	8.59441	8.55584	8.529	8.48041	9.13781	9.29781	8.99986	8.87631	8.96777	8.78034
ENSG00000090104	0	0	0	0	0	0	0	0	0	0	0	0	0	0	0	0	0	0
ENSG00000090238	7.52278	7.56709	7.50754	9.99452	9.83391	9.7758	7.58722	7.67619	7.74639	7.67539	7.77081	7.56719	9.97899	10.0064	10.3821	9.83857	9.50283	9.13048
ENSG00000090263	10.1123	10.1081	9.97952	9.79989	9.81624	9.70624	10.0678	10.0423	10.0611	9.93909	9.89057	9.81636	10.1064	10.0562	9.91026	9.88151	9.90175	9.93698
ENSG00000090266	11.0191	11.0829	10.9912	10.6505	10.7968	10.6812	10.9706	11.0058	11.084	11.0505	10.993	10.7892	10.9291	10.8294	10.9068	11.0047	10.8348	10.9882
ENSG00000090273	12.1573	12.1583	12.121	11.4793	11.5737	11.4714	12.0154	12.006	12.0526	12.0434	12.0077	11.8281	11.7034	11.521	11.4823	11.6923	11.7413	11.918
ENSG00000090316	11.3279	11.3384	11.3207	11.2101	11.3272	11.2814	11.3431	11.2988	11.3303	11.2961	11.2429	11.179	11.2146	11.2366	11.0525	11.1188	11.1846	11.1504
ENSG00000090339	8.09675	8.10471	8.04409	8.80393	8.63834	8.63937	8.22695	8.44932	8.11835	8.54344	8.55367	8.46534	8.99458	9.40783	8.83718	9.38661	9.22882	8.72319
ENSG00000090372	11.524	11.6187	11.6119	11.4557	11.4466	11.4859	11.7007	11.7147	11.7311	11.669	11.6442	11.6174	11.8852	12.0853	11.7898	11.6981	11.9178	11.8038
ENSG00000090376	0.649275	0.535189	0.534142	0.575242	0.53421	0.586556	1.3057	1.37365	1.30572	1.31232	1.31437	1.31934	-0.134657	-0.133608	-0.134581	-0.0874531	-0.0944615	-0.101539
ENSG00000090382	13.4071	13.2133	13.0206	14.1796	13.8584	13.6332	13.8964	13.7974	13.6693	13.3717	13.3042	13.4037	14.1507	14.2269	14.3414	13.8405	13.5067	13.5117
ENSG00000090402	10.8805	10.947	10.8432	12.0476	12.1744	12.1119	11.409	11.1724	11.2803	11.2436	11.3909	11.3866	11.5756	11.2474	12.3798	12.6299	11.7719	11.4381
ENSG00000090432	9.80214	9.84627	9.77398	9.83218	9.81546	9.85443	9.84929	9.89666	9.83604	9.9396	9.94057	9.85167	9.93285	10.026	9.79898	10.0591	9.91718	9.9059
ENSG00000090447	9.95587	9.79592	9.79231	8.71457	8.95387	8.84754	9.81667	9.79043	9.98036	9.73248	9.63695	9.40655	9.7841	9.8307	9.35689	9.51009	9.83766	9.92335
ENSG00000090470	9.63366	9.53104	9.41656	9.35708	9.44358	9.37177	9.62291	9.5101	9.50094	9.62321	9.58569	9.50745	9.4265	9.40033	9.37725	9.28175	9.47253	9.49291
ENSG00000090487	10.5279	10.4655	10.3505	10.1362	10.1891	10.1034	10.445	10.4426	10.4	10.3962	10.4331	10.4291	10.3104	10.147	10.1553	10.3279	10.2578	10.3277
ENSG00000090512	0	0	0	0	0	0	0	0	0	0	0	0	0	0	0	0	0	0
ENSG00000090520	11.2618	11.3052	11.3035	11.0783	11.1371	11.0723	10.8254	10.842	10.808	10.8833	10.9712	10.9431	10.6101	10.7021	10.6074	10.7405	10.69	10.8298
ENSG00000090530	-0.719563	-0.719372	-0.673897	-0.719886	-0.679974	-0.71938	-1.55814	-1.55878	-1.55813	-1.55556	-1.54316	-1.55831	1.98498	1.85624	2.23128	1.91972	1.83868	1.84332
ENSG00000090534	-1.96297	-1.96259	-1.96347	-1.96366	-1.95532	-1.96261	-1.96228	-1.9625	-1.96227	-1.96235	-1.9589	-1.96234	-1.48534	-1.48328	-1.48517	-1.4576	-1.48732	-1.48661
ENSG00000090539	0.247577	0.208549	0.262487	0.276969	0.207783	0.208533	0.539038	0.518081	0.511073	0.510116	0.503724	0.510712	0.704871	0.657079	0.691467	0.638931	0.675924	0.652777
ENSG00000090554	2.92086	2.90259	2.94169	3.04719	3.04901	3.0781	2.98765	3.02346	3.01388	2.97812	3.0043	2.96792	2.97375	3.06172	2.98128	3.11635	3.07742	3.02757
ENSG00000090565	7.5439	7.62351	7.63059	7.83926	8.16438	8.18264	8.06542	8.4958	8.54248	8.18883	7.99657	8.22015	8.73162	8.64118	8.93589	8.53297	8.7485	8.13628
ENSG00000090581	9.70072	9.60421	9.56334	9.76795	9.69472	9.85643	9.58802	9.6929	9.70922	9.4288	9.51359	9.41726	9.9123	9.80705	9.88095	9.87712	9.71159	9.64626
ENSG00000090612	8.33974	8.41135	8.14096	8.78717	8.85658	8.86522	8.45619	8.36441	8.20858	8.32705	8.47881	8.2569	8.41528	7.9587	8.67444	8.68631	8.47612	8.42797
ENSG00000090615	10.4903	10.5696	10.5869	10.5617	10.5533	10.3891	10.4366	10.4088	10.3794	10.67	10.4747	10.5893	10.5799	11.602	11.2251	10.7944	10.7482	10.7292
ENSG00000090621	11.7282	11.7232	11.8051	11.2372	11.2699	11.3157	11.772	11.8076	11.8145	11.6586	11.6645	11.7326	11.8939	11.958	11.7559	11.4937	11.829	11.8123
ENSG00000090659	0	0	0	0	0	0	-1.48275	-1.48315	-1.48275	-1.4771	-1.47672	-1.48286	-1.48561	-1.46864	-1.48543	-1.48576	-1.47293	-1.48696
ENSG00000090661	7.68276	7.51104	7.44792	8.99813	8.92501	8.93135	7.78794	7.89447	7.92344	7.4819	7.21653	7.32282	7.99179	8.05025	8.05533	7.52135	7.80184	7.38033
ENSG00000090674	8.38993	8.52746	8.46181	8.55755	8.57919	8.61464	7.99592	8.15117	8.2544	8.27764	8.39029	8.29816	8.35098	8.43094	8.53932	8.59051	8.26925	8.37788
ENSG00000090686	10.5894	10.5774	10.5681	10.436	10.3975	10.3667	10.5258	10.4285	10.5255	10.5826	10.4943	10.6041	10.4942	10.4395	10.4592	10.4862	10.5976	10.5707
ENSG00000090776	11.8203	11.8544	11.7631	11.6082	11.7268	11.6778	12.0246	12.0407	11.9638	11.9006	11.8722	11.6778	12.4187	12.8484	12.417	12.0341	12.1112	12.082
ENSG00000090857	10.7533	10.815	10.7554	10.9483	10.8633	10.8824	10.8084	10.6709	10.6394	10.8718	10.8194	10.7896	10.7566	10.797	10.8746	10.8287	10.9257	10.8766
ENSG00000090861	11.9034	11.9183	11.9042	11.5814	11.5382	11.4283	11.8699	11.873	11.7782	11.3986	11.3986	11.3301	12.1984	13.0528	12.0274	11.8876	11.8973	11.6016
ENSG00000090863	11.8517	11.8068	11.7291	11.7144	11.7067	11.6445	11.7113	11.6365	11.5918	11.7182	11.6332	11.7514	11.9217	12.0099	11.9078	12.0206	11.8378	11.8237
ENSG00000090889	10.3969	10.4705	10.3528	9.8291	10.236	9.97859	10.4423	10.4063	10.3756	10.525	10.5165	10.4995	10.0135	9.41598	9.58702	9.47336	10.0004	10.3017
ENSG00000090905	9.78922	10.033	10.0433	9.87432	10.272	10.2088	10.1503	9.72228	9.82292	9.83416	9.80932	9.85055	9.97725	9.73813	9.88872	9.91999	9.88044	9.85898
ENSG00000090924	5.41561	5.12473	5.04726	5.05833	5.2243	5.36986	5.83189	5.61982	5.45049	5.5575	5.43561	6.13005	6.0491	6.94324	6.03289	5.80556	6.47434	5.93694
ENSG00000090932	0.245922	0.261573	0.224242	0.312779	0.243605	0.225057	0.406166	0.409196	0.39098	0.383746	0.391664	0.383753	2.32115	2.23173	2.27485	2.34054	2.16843	2.24677
ENSG00000090971	5.90899	5.94017	5.92065	6.12402	6.18523	6.25961	6.68254	6.66784	6.5981	6.52594	6.57793	6.40567	7.11035	6.87819	6.80347	7.25248	7.15321	7.09189
ENSG00000090975	8.02878	7.85079	7.57492	8.0816	7.64273	7.98854	7.77107	7.80116	7.87884	8.17215	8.00985	7.99025	8.53696	8.92922	8.48937	8.40793	8.44837	8.2656
ENSG00000090989	9.54498	9.43648	9.37481	9.75956	9.76994	9.69352	9.42521	9.58455	9.44792	9.5247	9.49326	9.76234	9.69473	9.58182	9.64498	9.78615	9.5865	9.52908
ENSG00000091009	10.4958	10.3707	10.2716	10.2631	10.2655	10.1451	10.5224	10.4222	10.296	10.4716	10.4249	10.4746	10.3879	10.4976	10.3585	10.5154	10.3629	10.3756
ENSG00000091010	0.730301	0.83132	0.772746	0.750333	0.751855	0.782388	2.0379	2.09327	2.12304	2.0609	2.05566	2.05321	2.61716	2.773	2.63812	2.77203	2.67339	2.58923
ENSG00000091039	10.329	10.2407	10.0213	9.98422	10.0037	10.0381	10.2989	10.2441	9.98596	10.439	10.3103	10.3796	9.9169	10.0808	10.1454	10.0303	10.4811	10.4733
ENSG00000091073	10.5091	10.5321	10.5056	10.6649	10.8194	10.8159	10.7264	10.7238	10.72	10.7276	10.653	10.725	11.1163	11.0596	10.9269	10.7542	11.0068	10.9466
ENSG00000091106	1.78571	1.76669	1.76699	1.7777	1.7374	1.79267	1.68507	1.71199	1.71456	1.69814	1.67456	1.68508	2.1428	2.13267	2.145	2.15506	2.06708	2.12353
ENSG00000091127	10.0447	10.0077	9.90697	9.02446	8.98745	8.69659	9.9619	9.94002	9.89372	10.0135	10.0087	10.141	9.40166	9.29931	9.01868	9.12063	9.62184	9.58276
ENSG00000091128	4.38378	4.54677	4.31621	4.2881	4.55732	4.73032	3.51487	3.53914	3.59438	3.51932	3.52135	3.50467	4.53613	4.4368	4.64184	4.45141	4.5285	4.47758
ENSG00000091129	1.8688	1.83071	1.83732	1.96119	1.81148	1.83052	2.8738	2.81981	2.80278	2.78174	2.79588	2.77522	3.11888	3.39184	3.2314	3.12744	3.19956	3.72894
ENSG00000091136	12.284	12.4246	12.4446	12.1118	12.1971	12.1806	12.4004	12.3422	12.4596	12.1588	11.9503	12.1012	12.1632	12.0974	11.9707	11.9458	12.2675	12.0883
ENSG00000091137	1.18703	1.11745	1.19936	1.17646	1.15934	1.16851	1.02058	1.13107	1.01579	1.036	1.03053	1.02715	1.64333	1.57457	1.72907	1.60396	1.6394	1.60119
ENSG00000091138	6.87351	6.93886	6.82856	7.26717	7.51662	7.45107	7.54564	7.48228	7.52124	7.4501	7.37216	7.48661	8.46864	8.84594	9.44377	8.49316	8.46865	7.98807
ENSG00000091140	11.7902	11.7908	11.7098	11.5946	11.5894	11.6368	11.6185	11.6305	11.7089	11.882	11.9051	11.7717	11.1961	11.2895	11.2811	11.4827	11.5734	11.4624
ENSG00000091157	7.89991	7.75001	7.83871	8.14373	7.63228	7.5929	7.42905	7.47194	7.58178	7.60224	7.6552	7.55551	7.08819	7.12229	7.14435	7.72928	7.46753	7.36587
ENSG00000091164	9.99743	10.0135	9.88977	10.0076	9.9118	9.86178	9.81228	9.93341	9.91431	9.85803	9.92281	9.96339	9.93139	9.95614	9.85342	9.80453	9.76449	9.85202
ENSG00000091181	0	0	0	0	0	0	0	0	0	0	0	0	0	0	0	0	0	0
ENSG00000091262	8.61661	8.57409	8.64925	8.85125	8.79974	8.96128	8.17486	8.1788	8.29661	8.02945	8.32906	8.02835	8.33019	8.11809	8.39377	8.45936	8.46009	8.36274
ENSG00000091317	11.8336	11.779	11.7059	11.753	11.6524	11.6242	11.6879	11.759	11.6631	11.9084	11.9501	12.0056	11.5572	11.4518	11.6161	11.7095	11.7686	11.9828
ENSG00000091409	12.5626	12.669	12.7186	12.8241	12.8606	12.9663	12.2988	12.2632	12.1987	12.117	12.0895	12.3089	11.8904	11.9498	11.9578	11.787	11.9322	11.9446
ENSG00000091428	8.00686	7.77859	8.26348	7.72399	7.7741	7.56171	7.86036	7.85718	7.8153	7.88893	7.82635	8.05629	7.67712	7.43711	7.48107	7.44363	7.61824	7.56815
ENSG00000091436	11.0878	10.945	10.9635	10.9244	10.9551	10.9195	10.7891	10.7381	10.596	10.9657	10.9964	11.164	10.1399	10.2079	10.0843	10.7912	10.4088	10.64
ENSG00000091482	2.07461	2.14508	2.13164	2.13728	2.10455	2.05841	2.46116	2.49142	2.44713	2.45942	2.41026	2.44464	2.4186	2.50747	2.43904	2.41799	2.5312	2.47145
ENSG00000091483	11.2501	11.2	11.1989	10.5533	10.7348	10.6129	11.0043	10.9938	11.0175	11.0079	11.0893	11.0692	10.4642	10.3499	10.2966	10.5582	10.5062	10.7261
ENSG00000091490	12.2715	12.203	12.1445	12.2908	12.219	12.1619	12.1505	12.0855	12.0443	12.1808	12.0936	12.1224	12.1917	12.1936	12.0474	12.2423	12.1769	12.1559
ENSG00000091513	7.55454	7.64072	7.7233	8.18619	8.07228	7.97984	7.52599	7.52615	7.63318	7.46967	7.37874	7.2865	8.28959	8.48249	8.41676	8.48913	8.21376	8.00247
ENSG00000091527	12.5254	12.4435	12.368	12.1688	12.2186	12.0848	12.561	12.4966	12.4222	12.5324	12.4554	12.539	12.453	12.719	12.3396	12.3193	12.4306	12.4133
ENSG00000091536	1.39357	1.39546	1.3912	1.40104	1.46869	1.874	-1.96217	-1.95974	-1.96217	-1.96223	-1.96206	-1.96222	1.52149	1.45252	1.54208	1.47927	1.50315	1.44766
ENSG00000091542	11.1035	11.1222	10.9783	10.9403	10.9203	10.8826	11.0976	11.1294	11.1057	11.0453	11.012	10.8061	11.5532	11.6573	11.4222	10.9707	11.1137	11.0683
ENSG00000091583	0.974285	0.966753	0.905402	0.952628	0.938601	0.966544	0.327985	0.330755	0.327287	0.346015	0.318234	0.318057	0.477814	0.479161	0.49713	0.517564	0.570291	0.495107
ENSG00000091592	1.59664	1.64976	1.59076	1.58864	1.61501	1.6741	2.294	2.32915	2.33474	2.3431	2.33352	2.40078	2.89494	3.0597	2.85977	3.01706	2.92802	2.79041
ENSG00000091622	6.41901	7.00602	6.40544	5.79919	6.00662	6.27542	6.87874	6.99798	6.85245	6.97244	6.86732	6.89069	7.11499	7.29877	7.32063	6.89995	7.20087	7.35528
ENSG00000091640	8.85109	8.83783	8.74691	9.00585	8.98027	8.95364	8.74403	8.78385	8.838	8.69568	8.77068	8.53919	9.23598	9.13831	9.26036	9.3285	8.96866	8.94435
ENSG00000091651	9.67149	9.80063	9.87972	9.13215	9.27231	9.24539	9.40869	9.4697	9.60253	9.45214	9.56329	9.68974	9.26827	9.12148	9.25792	9.03883	9.42209	9.62884
ENSG00000091656	-0.316521	-0.315964	-0.197628	-0.284213	-0.300746	-0.315988	-1.48286	-1.48328	-1.48286	-1.48299	-1.47037	-1.48297	-1.4706	-1.48336	-1.47145	-1.48562	-1.48752	-1.48679
ENSG00000091664	0	0	0	0	0	0	0	0	0	0	0	0	0	0	0	0	0	0
ENSG00000091704	0	0	0	0	0	0	0	0	0	0	0	0	0	0	0	0	0	0
ENSG00000091732	8.6633	8.71203	8.72085	8.57745	8.76827	8.42709	8.5343	8.5193	8.44893	8.6224	8.54514	8.4589	8.35432	8.20939	8.20521	8.49552	8.41528	8.43596
ENSG00000091831	0	0	0	0	0	0	0	0	0	0	0	0	0	0	0	0	0	0
ENSG00000091844	4.5514	4.56273	4.75023	4.80898	4.50386	4.72977	4.06247	4.04501	4.02753	3.97278	4.03709	4.064	4.29671	4.25093	4.44684	4.27708	4.29692	4.33733
ENSG00000091879	0.139911	0.160826	0.156358	0.196398	0.191919	0.160742	0.522649	0.522441	0.522651	0.538089	0.522792	0.57572	0.921128	1.01857	0.971991	0.969935	0.957326	0.920158
ENSG00000091947	10.1206	10.1191	10.1006	10.2909	10.3318	10.2075	10.165	10.1474	10.1317	10.0605	9.91971	9.66593	10.2614	10.2157	10.2326	10.3169	10.1311	10.1924
ENSG00000091972	-1.96295	-1.96258	-1.95547	-1.96363	-1.96338	-1.96259	1.12737	1.12743	1.11919	1.1516	1.12009	1.11821	1.36979	1.57604	1.44575	1.40845	1.38859	1.36828
ENSG00000091986	1.80506	1.72553	1.96041	1.78364	1.71995	1.76768	2.41126	2.49558	2.4189	2.50994	2.42469	2.45733	2.79447	2.82475	2.96396	2.91378	3.04422	2.93752
ENSG00000092009	-1.95414	-1.96268	-1.96365	-1.96386	-1.96358	-1.9627	0	0	0	0	0	0	0	0	0	0	0	0
ENSG00000092010	11.7709	11.7567	11.711	11.9213	11.9812	11.8858	12.3529	12.4534	12.3972	12.1489	12.1789	12.0776	12.6655	12.5977	12.6664	12.3106	12.4694	12.3898
ENSG00000092020	8.83023	8.83879	8.77478	8.82311	8.76765	8.72661	8.89869	8.95555	8.90039	8.81906	8.89885	8.85297	9.10476	9.38741	9.24803	8.8904	8.97985	8.97402
ENSG00000092036	10.3583	10.3412	10.3907	10.5915	10.599	10.5418	10.0232	9.99807	10.1936	10.0128	9.88665	9.80309	10.1159	9.68261	9.95015	9.66654	9.95428	9.93304
ENSG00000092051	0.198525	0.230079	0.233257	0.222979	0.268546	0.19887	0.212177	0.232983	0.21931	0.203034	0.203204	0.20304	-1.48551	-1.48338	-1.45635	-1.48566	-1.48758	-1.48684
ENSG00000092054	0.455914	0.432411	0.473961	0.491745	0.495315	0.432393	2.47504	2.45388	2.48271	2.42756	2.44718	2.44294	2.14462	2.03412	2.18254	2.08818	2.15967	2.06247
ENSG00000092067	0	0	0	0	0	0	-1.48271	-1.4831	-1.47139	-1.48283	-1.48247	-1.48282	-0.909725	-0.907058	-0.909692	-0.909754	-0.850771	-0.909966
ENSG00000092068	12.094	11.9494	11.9501	12.1168	12.1407	12.0644	11.8477	12.0197	11.864	12.2223	12.1687	11.9651	11.912	11.4018	11.85	12.5123	12.4808	12.4405
ENSG00000092094	9.3305	9.46118	9.52716	8.99408	8.97962	9.35365	8.84493	8.96964	8.96284	9.003	9.02944	9.0394	8.68867	8.54559	8.84734	8.87378	8.92688	8.99209
ENSG00000092096	0	0	0	0	0	0	0	0	0	0	0	0	0	0	0	0	0	0
ENSG00000092098	10.1372	10.3296	10.3999	10.1249	10.2079	10.412	10.3909	10.3815	10.6831	10.083	10.2875	10.1978	10.6244	10.5019	10.6914	10.4843	10.5907	10.4502
ENSG00000092108	10.2532	10.0762	10.041	10.0053	10.0213	9.85396	10.0679	10.1773	10.1334	10.0891	10.088	10.2725	10.0828	10.1724	10.055	10.1717	10.0764	9.98957
ENSG00000092140	9.36395	9.08025	9.24739	9.10883	9.08291	9.19141	9.30444	9.05618	8.98534	9.4511	9.54797	9.54265	9.00554	8.96968	9.1781	9.20358	9.0872	9.45443
ENSG00000092148	11.4292	11.5698	11.4644	11.4306	11.3763	11.3246	11.5022	11.474	11.5811	11.6023	11.3908	11.49	11.369	11.3537	11.2514	11.4021	11.1962	11.2397
ENSG00000092199	13.5673	13.5335	13.5223	13.2021	13.2756	13.1139	13.5743	13.5408	13.5663	13.5304	13.4814	13.4433	13.5907	13.5631	13.3698	13.4052	13.4134	13.4758
ENSG00000092200	2.82923	2.7668	2.9599	2.81629	2.89459	2.74744	2.72284	2.54538	2.59098	2.59135	2.58798	2.56846	2.63794	2.4988	2.53887	2.53046	2.58997	2.62942
ENSG00000092201	12.546	12.5239	12.499	11.9069	11.9391	11.8457	12.5755	12.4775	12.4588	12.7089	12.6966	12.6814	12.1636	11.8929	11.8647	12.2478	12.2442	12.384
ENSG00000092203	11.1197	11.1947	11.1915	11.3404	11.2896	11.3574	10.9383	10.9861	10.7421	11.0641	11.0036	11.0546	11.0252	11.0798	11.0173	11.352	11.2327	11.1635
ENSG00000092208	8.00877	7.90568	7.98369	7.67669	7.61251	7.61313	8.00099	7.99854	8.07472	7.98893	8.09365	7.97361	7.71065	7.68956	7.97898	7.94879	7.81067	7.98334
ENSG00000092295	4.78103	4.47202	4.68262	4.72442	4.31932	4.40611	4.40095	4.52608	4.67736	4.45993	4.46398	4.63951	4.44197	4.44381	4.83941	5.2805	4.76927	4.44713
ENSG00000092330	9.5731	9.63432	9.61138	9.86269	10.0202	9.90256	9.69959	9.60174	9.6152	9.73856	9.60526	9.67146	9.89378	9.90982	10.149	10.1806	9.90299	9.85448
ENSG00000092345	0	0	0	0	0	0	0	0	0	0	0	0	0	0	0	0	0	0
ENSG00000092377	0	0	0	0	0	0	0	0	0	0	0	0	0	0	0	0	0	0
ENSG00000092421	9.44198	9.42639	9.616	10.5117	10.4161	10.5238	9.4819	9.65939	9.55591	9.03306	9.00253	9.12201	9.94139	10.7846	10.3133	9.99502	9.87611	9.4032
ENSG00000092439	9.99567	9.95295	9.90826	10.2466	10.0834	10.091	9.85336	9.92144	9.85445	10.0049	9.86597	10.2078	9.81129	9.71686	9.8054	9.97626	9.85673	9.88089
ENSG00000092445	8.69532	8.3793	8.5184	8.14945	8.13986	8.07018	8.59183	8.6006	8.63907	8.71192	8.60777	8.59779	8.23008	8.14262	8.22341	8.38355	8.81345	8.56481
ENSG00000092470	8.07875	8.07844	8.17929	6.72875	7.13943	6.95096	7.99727	8.11799	8.04869	8.2676	8.13191	8.29697	7.0874	7.04341	7.14739	7.10399	7.54718	7.92139
ENSG00000092529	3.31575	3.21928	3.28856	3.57266	3.49649	3.54134	2.68097	2.66606	2.64626	2.58556	2.62987	2.58215	3.40003	3.2352	3.34834	3.31986	3.31296	3.15586
ENSG00000092531	9.84987	9.88261	9.7797	10.1312	10.0207	9.97003	9.91153	9.88353	9.90958	9.91237	9.87929	9.96591	9.90531	10.1063	9.95588	10.0139	9.96276	9.98215
ENSG00000092607	-0.00773679	-0.077665	-0.0567057	-0.0577158	-0.0563468	-0.0776778	0.875905	0.853462	0.885226	0.854186	0.855287	0.847273	2.73282	3.14693	2.80036	2.77814	2.69433	2.67968
ENSG00000092621	12.7609	12.4478	12.5278	11.6257	11.7806	11.66	12.2042	12.1195	11.9365	11.6287	11.4993	11.6643	11.7642	12.3699	11.4012	11.2007	11.8924	11.3673
ENSG00000092758	6.27354	6.40958	6.33163	6.87445	7.00577	6.84647	6.27332	6.46473	6.28566	6.11362	6.06942	5.79666	6.88964	6.66364	6.9794	6.45239	6.87745	6.51105
ENSG00000092820	12.7794	12.8164	12.6589	12.7711	12.873	12.7718	12.9759	13.0002	12.8773	12.9292	12.9775	12.8928	13.2727	13.5306	13.198	13.097	13.0653	13.0702
ENSG00000092841	12.9278	13.0298	12.9148	13.3868	13.4849	13.4168	13.0194	12.994	13.1049	12.994	13.0166	12.8153	13.4615	13.4682	13.475	13.487	13.1168	13.2151
ENSG00000092847	10.0639	10.0038	10.1397	10.3388	10.1081	10.2992	9.76076	9.64428	9.4568	9.98898	9.83299	9.82765	9.33618	9.41144	9.64432	9.79003	9.74529	9.88462
ENSG00000092850	-1.96295	-1.96258	-1.95547	-1.96363	-1.96338	-1.96259	-1.96222	-1.96241	-1.96222	-1.96228	-1.96209	-1.9594	-0.457571	-0.404991	-0.436485	-0.457615	-0.441972	-0.457941
ENSG00000092853	9.00154	9.22594	9.08993	7.55369	8.00268	7.96409	9.07177	8.932	8.8969	9.40931	9.3027	9.51803	8.45574	7.57626	7.74023	7.7346	8.48247	8.62061
ENSG00000092871	10.4319	10.5697	10.5472	10.6793	10.6238	10.6857	10.5726	10.5482	10.5475	10.4944	10.4213	10.2847	10.5243	10.5784	10.6155	10.3769	10.5114	10.3641
ENSG00000092929	5.86455	6.26545	5.62475	5.80909	5.91532	5.97342	5.96543	5.96447	6.01237	6.33607	6.43522	6.31879	6.6757	7.42933	6.63775	7.34678	6.94535	6.78798
ENSG00000092931	9.53456	9.63152	9.59535	9.72736	9.70654	9.6553	9.47236	9.57706	9.48256	9.70841	9.48945	9.4232	9.64264	9.75157	9.64936	9.33744	9.54201	9.47075
ENSG00000092964	10.2249	10.3548	10.1592	10.2558	10.2421	10.4054	10.2794	10.3084	10.3153	10.2147	10.2716	10.0675	10.6139	10.3708	10.3784	10.0155	10.5248	10.5397
ENSG00000092969	-1.96295	-1.96258	-1.95547	-1.96363	-1.96338	-1.96259	0.572322	0.581209	0.572324	0.592794	0.585621	0.601945	2.92783	2.93746	2.95085	3.58373	3.16107	3.08502
ENSG00000092978	8.31885	8.3294	8.15399	8.51287	8.40504	8.32117	8.19254	8.07475	8.17668	8.22838	8.12081	8.3635	8.16184	8.09284	8.37435	8.62604	8.29502	8.26922
ENSG00000093000	10.7418	10.6402	10.7301	10.3939	10.5722	10.5612	10.6346	10.4031	10.3326	10.9003	10.7758	10.6777	10.1378	10.1788	10.2789	10.3537	10.5595	10.7536
ENSG00000093009	8.62481	8.75757	8.84273	7.01513	7.52145	7.6948	8.66364	8.76401	8.79391	8.87816	8.87825	8.89971	7.99209	7.60541	7.6315	7.64561	8.12329	8.65085
ENSG00000093010	10.3602	10.2753	10.2068	10.1222	10.0642	9.98068	10.5537	10.5973	10.6235	10.3632	10.3387	10.1175	10.7567	10.714	10.5765	10.3746	10.5351	10.4631
ENSG00000093072	2.38348	2.61449	2.40115	2.33036	2.69825	2.40193	1.11882	1.08749	1.11844	1.10524	1.13045	1.0927	2.06362	2.12088	2.19123	2.214	2.09683	2.10401
ENSG00000093134	0	0	0	0	0	0	-1.4714	-1.4831	-1.48271	-1.48283	-1.48247	-1.48282	0	0	0	0	0	0
ENSG00000093144	10.6625	10.6168	10.6016	10.4124	10.3138	10.271	10.6862	10.6302	10.5952	10.6288	10.6244	10.7128	10.3787	10.3536	10.3563	10.3427	10.3917	10.4527
ENSG00000093167	10.2388	10.1939	10.0389	10.1962	10.1514	10.2054	10.0484	10.0388	9.89544	10.0458	9.98878	10.1738	10.2654	10.2996	10.3075	10.1875	9.90666	10.068
ENSG00000093183	9.14743	9.098	9.10144	8.92485	8.9313	8.73262	9.04068	9.02446	9.02137	9.04347	8.99408	9.06731	8.39311	8.36473	8.42144	8.93636	8.90256	8.99306
ENSG00000093217	8.60904	8.7335	8.42077	7.75593	7.81399	7.59559	7.84665	8.01805	7.78026	7.93244	7.91575	7.97836	7.37112	7.21251	7.40841	7.70824	7.59194	7.98197
ENSG00000094631	9.71295	9.79173	10.0751	10.1566	10.2573	10.301	9.67754	9.53092	9.69825	9.49356	9.7019	9.82859	9.80482	9.84668	10.0614	9.96585	10.0281	9.75278
ENSG00000094661	2.50298	2.43465	2.60869	2.5839	2.53551	2.70357	2.26833	2.27028	2.27616	2.24392	2.26343	2.27433	1.46875	1.36443	1.3571	1.39458	1.35028	1.38604
ENSG00000094755	9.24993	9.42584	9.45603	9.92068	9.96922	10.0244	9.19265	9.15197	9.22418	9.73429	9.54822	9.6792	9.99921	10.2666	10.6903	9.28661	9.81207	10.0001
ENSG00000094796	0	0	0	0	0	0	0	0	0	0	0	0	0	0	0	0	0	0
ENSG00000094804	10.2826	10.4052	10.3245	8.65656	9.09482	8.88635	10.1619	10.1501	10.0012	10.4246	10.472	10.4244	9.50882	9.02144	9.11339	9.06577	9.65196	10.1028
ENSG00000094841	7.80257	7.86863	7.84136	8.16598	7.74196	7.71528	7.62136	7.74732	7.50412	7.75158	7.8423	7.65936	7.32107	7.32603	7.09012	7.7763	7.46643	7.56809
ENSG00000094880	10.0463	10.0352	9.9168	9.81394	9.82246	9.70377	9.8536	9.91479	9.9062	10.0486	10.0989	10.0984	9.72759	9.57113	9.68499	10.0029	9.86061	10.0236
ENSG00000094914	10.5695	10.5495	10.6682	10.3293	10.3224	10.2963	10.2742	10.4042	10.4316	10.4277	10.5039	10.3549	10.4305	10.247	10.269	10.366	10.3801	10.484
ENSG00000094916	11.249	11.2092	11.0848	10.709	10.7484	10.6608	10.9959	10.8531	10.9195	11.1973	11.1469	11.1666	10.8931	10.6908	10.6565	10.8669	10.8968	11.0612
[truncated: 35,952 more rows]
