# Supplementary material for: Pan‐ERBB Inhibitors Synergize With KRAS Inhibitors in Rectal Cancer
Source: United European Gastroenterol J. 2025 Sep 16;13(9):1690–702. doi: 10.1002/ueg2.70086 (PMC12605991; doi:10.1002/ueg2.70086)
Supplement: Supplementary file 10 — Table S4 [file UEG2-13-1690-s010.xlsx]

## Sheet: Sotorasib combination screen
drug_name	SW837_DmsoMeanAUC	SW837_SotorasibMeanAUC	SW1463_DmsoMeanAUC	SW1463_SotorasibMeanAUC	SW837_deltaAUC	SW1463_deltaAUC	mean_abs	mean	sd
Poziotinib (HM781-36B)	0.725384	0.400088	0.860179	0.173033	-0.325296	-0.687146	0.506221	-0.506221	0.255866
Linsitinib (OSI-906)	0.801538	0.671361	1.14124	0.69173	-0.130177	-0.449506	0.289841	-0.289841	0.225799
Neratinib (HKI-272)	0.863218	0.608982	0.713594	0.443746	-0.254236	-0.269848	0.262042	-0.262042	0.011039
BI-3406	0.934625	0.693242	0.959714	0.695422	-0.241383	-0.264292	0.252837	-0.252837	0.0161992
Binimetinib	0.81831	0.64527	0.684465	0.424429	-0.173039	-0.260036	0.216537	-0.216537	0.0615157
Panobinostat (LBH589)	0.058754	0.0627552	0.624582	0.201184	0.00400119	-0.423398	0.209698	-0.209698	0.302217
Verteporfin	0.88801	0.605835	0.977655	0.884131	-0.282175	-0.0935242	0.18785	-0.18785	0.133396
NVP-CGM097	0.947156	0.794824	0.980378	0.771788	-0.152332	-0.208591	0.180461	-0.180461	0.0397805
Tipifarnib	0.869387	0.75782	0.897307	0.68413	-0.111567	-0.213177	0.162372	-0.162372	0.0718493
GSK3368715 (EPZ019997) 3HCl	1.01121	0.904827	0.953005	0.767907	-0.106385	-0.185098	0.145742	-0.145742	0.0556584
SHP099	0.931835	0.776824	0.892001	0.768193	-0.155011	-0.123807	0.139409	-0.139409	0.0220645
Decitabine	0.810185	0.503968	0.889736	0.93831	-0.306217	0.048574	0.128822	-0.128822	0.250875
Dasatinib hydrochloride	0.746924	0.593105	0.857289	0.783233	-0.153819	-0.0740563	0.113938	-0.113938	0.0564008
Etoposide	0.943468	0.73735	0.897836	0.88994	-0.206119	-0.00789609	0.107007	-0.107007	0.140164
VPS34-IN1	0.680773	0.680003	0.863562	0.651159	-0.000769956	-0.212404	0.106587	-0.106587	0.149648
Erastin	0.981491	0.818373	0.950241	0.900631	-0.163119	-0.0496096	0.106364	-0.106364	0.0802631
CB-839	0.719097	0.678041	0.890223	0.721703	-0.041056	-0.16852	0.104788	-0.104788	0.0901305
Venetoclax (ABT-199, GDC-0199)	0.965798	0.889534	1.07818	0.945959	-0.0762637	-0.13222	0.104242	-0.104242	0.0395669
Masitinib (AB1010)	0.94358	0.879544	0.981325	0.844676	-0.0640359	-0.136649	0.100342	-0.100342	0.0513452
GSK1904529A	0.863386	0.680308	0.925576	0.914916	-0.183078	-0.0106603	0.0968691	-0.0968691	0.121918
Nintedanib (BIBF 1120)	0.965494	0.853948	0.879889	0.807097	-0.111546	-0.0727921	0.0921691	-0.0921691	0.0274032
LY2090314	0.775647	0.725606	0.732756	0.612171	-0.0500411	-0.120585	0.0853131	-0.0853131	0.0498821
Ravoxertinib (GDC-0994)	0.92633	0.810291	0.717299	0.667307	-0.116039	-0.0499913	0.0830153	-0.0830153	0.046703
Selumetinib (AZD6244)	0.59805	0.492833	0.477004	0.423262	-0.105217	-0.0537416	0.0794793	-0.0794793	0.0363986
Sulfopin	0.996573	0.978936	0.983235	0.844282	-0.017637	-0.138953	0.0782948	-0.0782948	0.0857832
Nintedanib Ethanesulfonate Salt	0.769212	0.756812	0.880832	0.745196	-0.0124001	-0.135636	0.0740178	-0.0740178	0.0871406
RSL3	0.812372	0.753743	0.832432	0.743478	-0.0586284	-0.0889539	0.0737912	-0.0737912	0.0214434
Imidazole Ketone Erastin	0.934989	0.836413	1.02951	0.982095	-0.0985761	-0.0474144	0.0729952	-0.0729952	0.0361768
BGB324	0.922374	0.822264	0.743546	0.704555	-0.10011	-0.0389913	0.0695506	-0.0695506	0.0432174
Tozasertib (VX-680, MK-0457)	0.802157	0.665981	0.709072	0.712133	-0.136176	0.00306072	0.0665575	-0.0665575	0.0984551
Ibrutinib (PCI-32765)	0.658536	0.804172	0.791128	0.513849	0.145636	-0.277279	0.0658217	-0.0658217	0.299046
OTX015	0.727441	0.676068	0.828625	0.75004	-0.0513732	-0.0785854	0.0649793	-0.0649793	0.019242
BI-2852	1.03925	0.939427	0.992691	0.970987	-0.0998268	-0.0217042	0.0607655	-0.0607655	0.055241
AZ191	0.947437	0.921644	1.01628	0.92316	-0.0257932	-0.0931203	0.0594567	-0.0594567	0.0476074
MK-0752	0.977319	0.904583	0.974837	0.936313	-0.0727369	-0.0385242	0.0556306	-0.0556306	0.024192
GSK461364	0.492678	0.413715	0.529194	0.499488	-0.0789636	-0.0297061	0.0543349	-0.0543349	0.0348303
STF-31	0.950246	0.887374	1.02994	0.99014	-0.0628712	-0.0397998	0.0513355	-0.0513355	0.016314
JIB-04	0.0998469	0.103706	0.350751	0.244682	0.00385886	-0.106069	0.051105	-0.051105	0.0777306
Afatinib	0.542973	0.486281	0.41699	0.371527	-0.0566916	-0.0454629	0.0510772	-0.0510772	0.00793991
empty	1.04026	0.961896	0.953806	0.930766	-0.0783618	-0.0230397	0.0507007	-0.0507007	0.0391186
MK-2206 2HCl	0.813238	0.745574	0.950085	0.923661	-0.0676643	-0.0264237	0.047044	-0.047044	0.0291615
Subasumstat (TAK-981)	0.826747	0.757768	0.675169	0.650696	-0.0689784	-0.024473	0.0467257	-0.0467257	0.0314701
GMX1778 (CHS828)	0.519773	0.374408	0.652489	0.71162	-0.145365	0.0591305	0.0431173	-0.0431173	0.1446
Ispinesib (SB-715992)	0.412897	0.346579	0.519727	0.500181	-0.066318	-0.0195462	0.0429321	-0.0429321	0.0330726
Importazole	0.836325	0.85275	0.817702	0.716999	0.0164251	-0.100702	0.0421387	-0.0421387	0.0828217
PF-3758309	0.562301	0.539091	0.757072	0.699163	-0.0232098	-0.0579091	0.0405595	-0.0405595	0.0245361
CB-103	0.979087	0.949115	0.920681	0.870785	-0.0299725	-0.049896	0.0399342	-0.0399342	0.0140881
Adavosertib ?MK-1775?	0.587109	0.531763	0.647467	0.623359	-0.0553455	-0.0241083	0.0397269	-0.0397269	0.022088
Vinorelbine Tartrate	0.555962	0.408972	0.701444	0.771285	-0.14699	0.0698416	0.0385743	-0.0385743	0.153323
SGI-1027	0.644484	0.600279	0.631725	0.599046	-0.044205	-0.032679	0.038442	-0.038442	0.00815005
Volasertib (BI 6727)	0.418962	0.376891	0.487394	0.454074	-0.0420714	-0.03332	0.0376957	-0.0376957	0.00618823
MS023	0.861275	0.931373	0.894606	0.764644	0.0700985	-0.129962	0.029932	-0.029932	0.141465
HTH-01-015	0.916709	0.876474	0.924257	0.907572	-0.0402346	-0.0166842	0.0284594	-0.0284594	0.0166526
Onalespib (AT13387)	0.545104	0.582062	0.677223	0.588088	0.0369583	-0.0891344	0.0260881	-0.0260881	0.089161
BAY-876	0.888399	0.916628	0.924818	0.845519	0.028229	-0.0792991	0.0255351	-0.0255351	0.0760339
LCL161	0.847044	0.833238	0.83161	0.798148	-0.0138063	-0.0334623	0.0236343	-0.0236343	0.0138989
GSK2334470	0.802543	0.801252	0.842852	0.801462	-0.00129114	-0.0413897	0.0213404	-0.0213404	0.028354
RO5126766 (CH5126766)	0.565847	0.563751	0.424031	0.383878	-0.00209613	-0.040153	0.0211246	-0.0211246	0.0269103
GW0742	0.959699	1.00353	1.04435	0.960912	0.0438289	-0.0834397	0.0198054	-0.0198054	0.0899924
OF-1	0.810807	0.830015	0.904503	0.845723	0.0192083	-0.0587807	0.0197862	-0.0197862	0.0551466
TNO155	0.972042	0.979921	0.959508	0.912748	0.00787847	-0.0467604	0.019441	-0.019441	0.0386355
EN4	0.959831	0.969354	0.98475	0.937993	0.00952236	-0.046757	0.0186173	-0.0186173	0.0397955
Ponatinib (AP24534)	0.714494	0.642469	0.668569	0.703971	-0.0720251	0.0354016	0.0183118	-0.0183118	0.0759622
Osimertinib (AZD9291)	0.550269	0.660482	0.562682	0.418153	0.110213	-0.144529	0.0171578	-0.0171578	0.18013
Fluorouracil (5-Fluoracil, 5-FU)	0.907608	0.885993	0.964785	0.952241	-0.0216151	-0.012544	0.0170795	-0.0170795	0.00641421
MI-503	0.650896	0.675003	0.660445	0.603036	0.0241068	-0.0574091	0.0166511	-0.0166511	0.0576405
Sapanisertib (INK 128, MLN0128)	0.48691	0.474487	0.649735	0.62907	-0.0124231	-0.0206647	0.0165439	-0.0165439	0.00582772
AZD1480	0.826635	0.810525	0.948054	0.931428	-0.0161097	-0.0166261	0.0163679	-0.0163679	0.000365198
XAV-939	0.948512	0.907865	0.893496	0.902176	-0.0406472	0.00867934	0.0159839	-0.0159839	0.0348791
AZD6738	0.841357	0.782525	0.805949	0.838531	-0.0588326	0.0325822	0.0131252	-0.0131252	0.06464
AZD3965	0.983275	0.976675	1.09415	1.07548	-0.00660006	-0.0186751	0.0126376	-0.0126376	0.00853835
BPTES	0.948862	0.936452	0.977846	0.967085	-0.0124105	-0.0107613	0.0115859	-0.0115859	0.0011661
Trametinib (GSK1120212)	0.329472	0.277898	0.145334	0.175321	-0.0515746	0.0299873	0.0107937	-0.0107937	0.057673
Abexinostat (PCI-24781)	0.367457	0.332692	0.70256	0.717846	-0.0347643	0.0152861	0.0097391	-0.0097391	0.0353909
AZ 628	0.95421	0.969622	0.81474	0.781257	0.0154129	-0.0334833	0.0090352	-0.0090352	0.0345748
MI-463	0.78587	0.802666	0.827469	0.792837	0.0167962	-0.0346317	0.00891772	-0.00891772	0.036365
Napabucasin	0.364681	0.353528	0.670134	0.664939	-0.0111529	-0.00519484	0.00817387	-0.00817387	0.00421299
Rigosertib (ON-01910)	0.623863	0.62014	0.863492	0.853717	-0.00372249	-0.00977519	0.00674884	-0.00674884	0.00427991
Rabusertib (LY2603618)	0.693399	0.705117	0.804164	0.780742	0.011718	-0.023422	0.00585203	-0.00585203	0.0248477
BAY 87-2243	0.0224795	0.0148052	0.0216048	0.018852	-0.00767426	-0.00275276	0.00521351	-0.00521351	0.00348002
CCF642	0.611368	0.658657	0.82202	0.767612	0.0472887	-0.0544081	0.00355972	-0.00355972	0.0719105
Plinabulin (NPI-2358)	0.504436	0.452177	0.589959	0.647494	-0.0522583	0.0575356	0.00263863	0.00263863	0.077636
SZL P1-41	0.925803	0.966327	0.946581	0.911334	0.0405243	-0.035247	0.00263865	0.00263865	0.0535783
BSJ-4-116	0.695706	0.747336	0.617598	0.571999	0.051629	-0.0455985	0.00301525	0.00301525	0.0687503
CP-673451	0.960433	0.956775	0.834535	0.845134	-0.00365862	0.0105989	0.00347014	0.00347014	0.0100816
CPI-203	0.629854	0.679233	0.693648	0.653655	0.0493791	-0.0399922	0.00469341	0.00469341	0.063195
Deguelin	0.168265	0.182859	0.237202	0.232542	0.0145947	-0.00465937	0.00496766	0.00496766	0.0136147
Galunisertib (LY2157299)	0.971301	0.961546	0.975513	0.996268	-0.00975556	0.0207551	0.00549978	0.00549978	0.0215743
Lys05	0.816436	0.827051	0.84337	0.84441	0.0106152	0.00103979	0.0058275	0.0058275	0.00677083
Sabutoclax	0.820814	0.820853	0.879655	0.891302	3.8021e-05	0.0116477	0.00584285	0.00584285	0.00820927
Avagacestat (BMS-708163)	0.951709	0.904937	0.902918	0.961517	-0.0467713	0.0585986	0.00591365	0.00591365	0.0745078
Indisulam	0.902149	0.944161	0.937766	0.910995	0.0420121	-0.0267712	0.00762041	0.00762041	0.0486371
Cobimetinib (GDC-0973, RG7420)	0.411485	0.428189	0.263342	0.262672	0.0167039	-0.000670097	0.00801689	0.00801689	0.0122853
SP2509	0.543215	0.603373	0.663396	0.619334	0.0601585	-0.0440616	0.00804844	0.00804844	0.0736947
KX2-391	0.584067	0.599774	0.673271	0.676051	0.0157067	0.00278001	0.00924337	0.00924337	0.00914058
AZD7762	0.507643	0.463144	0.562791	0.627058	-0.0444993	0.0642677	0.0098842	0.0098842	0.0769099
Mubritinib (TAK 165)	0.100385	0.0716294	0.156204	0.207788	-0.0287558	0.0515842	0.0114142	0.0114142	0.0568089
VE-822	0.682397	0.627053	0.603874	0.68237	-0.0553442	0.0784962	0.011576	0.011576	0.0946395
Carfilzomib (PR-171)	0.157521	0.18981	0.057219	0.0483706	0.0322887	-0.00884835	0.0117202	0.0117202	0.0290883
YM155 (Sepantronium Bromide)	0.223123	0.179781	0.669786	0.739029	-0.043342	0.0692432	0.0129506	0.0129506	0.0796098
MI-2 (MALT1 inhibitor)	0.715655	0.735927	0.803561	0.814319	0.0202721	0.0107578	0.015515	0.015515	0.00672762
Tretinoin	0.790132	0.862267	1.02598	0.992901	0.0721352	-0.0330758	0.0195297	0.0195297	0.0743955
BAY 11-7082	0.720763	0.74774	0.875462	0.888171	0.0269776	0.0127092	0.0198434	0.0198434	0.0100893
LLY-507	0.700409	0.786372	0.842664	0.804321	0.0859633	-0.0383434	0.0238099	0.0238099	0.0878981
NMS-873	0.23602	0.295592	0.361911	0.351341	0.0595718	-0.0105693	0.0245012	0.0245012	0.0495972
b-AP15	0.42323	0.356297	0.421538	0.537677	-0.0669327	0.116139	0.024603	0.024603	0.129451
Ixazomib Citrate (MLN9708)	0.246084	0.286698	0.230707	0.242499	0.0406142	0.0117921	0.0262032	0.0262032	0.0203803
VLX1570	0.251147	0.290107	0.431231	0.446638	0.0389602	0.015407	0.0271836	0.0271836	0.0166546
Onametostat (JNJ-64619178)	0.560364	0.64132	0.673619	0.654791	0.0809558	-0.018828	0.0310639	0.0310639	0.0705578
Dinaciclib (SCH727965)	0.303554	0.328385	0.319132	0.356542	0.0248306	0.0374092	0.0311199	0.0311199	0.00889439
TAK-243 (MLN7243)	0.429887	0.461988	0.332048	0.370962	0.0321018	0.0389145	0.0355082	0.0355082	0.0048173
Danusertib (PHA-739358)	0.811891	0.84945	0.851086	0.890001	0.0375591	0.0389156	0.0382373	0.0382373	0.00095918
Gemcitabine	0.583924	0.608598	0.616358	0.670195	0.0246737	0.0538367	0.0392552	0.0392552	0.0206214
Paclitaxel	0.512153	0.547188	0.608744	0.654185	0.035035	0.0454407	0.0402379	0.0402379	0.00735792
Ribociclib (LEE011)	0.81977	0.926326	0.856295	0.830506	0.106556	-0.0257891	0.0403834	0.0403834	0.0935821
Entinostat (MS-275)	0.57242	0.650432	0.940274	0.950096	0.0780114	0.00982172	0.0439166	0.0439166	0.0482174
Elesclomol (STA-4783)	0.0791145	0.0922825	0.606392	0.686331	0.0131679	0.079939	0.0465535	0.0465535	0.0472143
Fluvastatin Sodium	0.90293	0.805132	0.60472	0.809152	-0.097798	0.204432	0.0533168	0.0533168	0.213709
Irinotecan HCl Trihydrate	0.836583	0.924346	0.881351	0.900487	0.0877624	0.0191367	0.0534496	0.0534496	0.0485257
Colchicine	0.49237	0.510345	0.545421	0.650116	0.0179752	0.104695	0.0613352	0.0613352	0.0613203
Crizotinib (PF-02341066)	0.557211	0.815299	0.772797	0.64091	0.258088	-0.131887	0.0631006	0.0631006	0.275754
Sotorasib	0.480813	0.596948	0.254669	0.322769	0.116134	0.0681	0.0921171	0.0921171	0.0339653
Pevonedistat (MLN4924)	0.771876	0.870242	0.829244	0.952124	0.0983655	0.12288	0.110622	0.110622	0.017334
GDC-0152	0.943876	0.842087	0.52273	0.870209	-0.101789	0.347478	0.122845	0.122845	0.31768
Dabrafenib (GSK2118436)	1.105	1.11159	0.931635	1.20446	0.00659127	0.272826	0.139709	0.139709	0.188257
MLN4924	0.677171	0.876545	0.800272	0.906617	0.199374	0.106345	0.15286	0.15286	0.0657815
Regorafenib (BAY 73-4506)	0.869656	0.910066	0.487442	0.84923	0.0404106	0.361788	0.201099	0.201099	0.227248

## Sheet: screen of adapted SW1463
drug_name	SW1463_DmsoMeanAUC	SW1463_SotorasibMeanAUC	SW1463_deltaAUC	mean	full_drug_name	SW1463_FCIC50	meanFCIC50	quality
Poziotinib	0.347416	0.113831	-0.233585	-0.233585	Poziotinib	#N/A	#N/A	good
Palbociclib	0.616075	0.389847	-0.226228	-0.226228	Palbociclib	0.138364	0.138364	good
MI503	0.466161	0.252744	-0.213416	-0.213416	MI503	0.16939	0.16939	good
Ibrutinib	0.764903	0.553866	-0.211037	-0.211037	Ibrutinib	0.181677	0.181677	good
Afatinib	0.411732	0.20977	-0.201963	-0.201963	Afatinib	0.181083	0.181083	good
BGB324	0.756823	0.575676	-0.181148	-0.181148	BGB324	0.336889	0.336889	good
LY2090314	0.59392	0.41295	-0.180971	-0.180971	LY2090314	0.0937206	0.0937206	good
Tipifarnib	0.683794	0.503974	-0.17982	-0.17982	Tipifarnib	0.123244	0.123244	good
Osimertinib	0.679555	0.501767	-0.177788	-0.177788	Osimertinib	0.273941	0.273941	good
Felodipine	0.936756	0.768243	-0.168513	-0.168513	Felodipine	#N/A	#N/A	good
Ponatinib	0.61621	0.454612	-0.161598	-0.161598	Ponatinib	0.484853	0.484853	good
IACS13909	0.820438	0.663768	-0.15667	-0.15667	IACS13909	0.409833	0.409833	good
Linsitinib	0.829012	0.673777	-0.155235	-0.155235	Linsitinib	0.305787	0.305787	good
OTX015	0.984761	0.831496	-0.153265	-0.153265	OTX015	0.612258	0.612258	good
Neratinib	0.361853	0.225495	-0.136358	-0.136358	Neratinib	0.301646	0.301646	ok
GSK2606414	0.890003	0.758263	-0.13174	-0.13174	GSK2606414	#N/A	#N/A	good
Sulfopin	0.970761	0.850145	-0.120616	-0.120616	Sulfopin	#N/A	#N/A	good
TNO155	0.558371	0.438038	-0.120333	-0.120333	TNO155	0.426424	0.426424	good
BSJ4116	0.409656	0.290411	-0.119245	-0.119245	BSJ4116	0.391374	0.391374	good
Regorafenib	0.710874	0.59294	-0.117934	-0.117934	Regorafenib	0.404144	0.404144	good
RG7388	0.907748	0.790375	-0.117373	-0.117373	RG7388	0.14136	0.14136	good
XAV939	0.927716	0.810591	-0.117126	-0.117126	XAV939	#N/A	#N/A	ok
ConcamycinA	0.302225	0.192811	-0.109413	-0.109413	ConcamycinA	#N/A	#N/A	good
Etoposide	0.760047	0.656126	-0.103921	-0.103921	Etoposide	0.383647	0.383647	good
Pazopanib	0.837434	0.733975	-0.10346	-0.10346	Pazopanib	#N/A	#N/A	good
Oxaliplatin	0.8764	0.77587	-0.10053	-0.10053	Oxaliplatin	#N/A	#N/A	good
MI463	0.539824	0.441714	-0.0981098	-0.0981098	MI463	0.427443	0.427443	good
Importazole	0.8535	0.756786	-0.0967142	-0.0967142	Importazole	#N/A	#N/A	good
Abemaciclib	0.570794	0.478104	-0.0926905	-0.0926905	Abemaciclib	0.697489	0.697489	good
Vinorelbine	0.57244	0.483249	-0.0891909	-0.0891909	Vinorelbine	#N/A	#N/A	ok
JTE607	0.792851	0.704488	-0.0883624	-0.0883624	JTE607	#N/A	#N/A	good
Milciclib	0.691127	0.603636	-0.0874907	-0.0874907	Milciclib	0.397942	0.397942	good
Erdafitinib	0.876889	0.791968	-0.0849202	-0.0849202	Erdafitinib	#N/A	#N/A	good
ML792	0.77074	0.687313	-0.083427	-0.083427	ML792	#N/A	#N/A	good
Crenigacestat	0.934265	0.851503	-0.0827626	-0.0827626	Crenigacestat	#N/A	#N/A	ok
MK2206	0.93089	0.849317	-0.0815723	-0.0815723	MK2206	0.844142	0.844142	good
U104	0.97336	0.891893	-0.0814663	-0.0814663	U104	#N/A	#N/A	ok
Swainsonine	0.969519	0.890922	-0.0785966	-0.0785966	Swainsonine	#N/A	#N/A	ok
LLY507	0.971544	0.89521	-0.0763345	-0.0763345	LLY507	#N/A	#N/A	ok
Nintedanib	0.82595	0.750787	-0.0751629	-0.0751629	Nintedanib	0.597286	0.597286	good
LB100	0.954308	0.879601	-0.0747071	-0.0747071	LB100	#N/A	#N/A	ok
GSK2334470	0.943522	0.86882	-0.0747018	-0.0747018	GSK2334470	#N/A	#N/A	good
Sapanisertib	0.439246	0.368944	-0.0703014	-0.0703014	Sapanisertib	0.656184	0.656184	good
Fluvastatin	0.772788	0.712149	-0.0606384	-0.0606384	Fluvastatin	0.534658	0.534658	good
HTH01015	0.906449	0.846239	-0.0602096	-0.0602096	HTH01015	#N/A	#N/A	good
Onametostat	0.561668	0.502585	-0.0590838	-0.0590838	Onametostat	#N/A	#N/A	ok
Cobimetinib	0.344043	0.288255	-0.0557884	-0.0557884	Cobimetinib	0.589658	0.589658	good
Plinabulin	0.400274	0.346366	-0.0539077	-0.0539077	Plinabulin	0.617051	0.617051	good
empty	0.973169	0.92255	-0.0506192	-0.0506192	empty	#N/A	#N/A	empty
EGA	0.878688	0.828164	-0.050524	-0.050524	EGA	#N/A	#N/A	ok
PF37583099	0.982499	0.93253	-0.0499689	-0.0499689	PF37583099	#N/A	#N/A	good
GSK7975A	0.971367	0.92204	-0.049327	-0.049327	GSK7975A	#N/A	#N/A	ok
PF3758309	0.853515	0.80689	-0.0466252	-0.0466252	PF3758309	1.06328	1.06328	good
SGI1027	0.634438	0.588642	-0.0457962	-0.0457962	SGI1027	0.920971	0.920971	good
CPI-203	0.829991	0.786559	-0.0434313	-0.0434313	CPI-203	0.485621	0.485621	good
MK8353	0.702004	0.659172	-0.0428321	-0.0428321	MK8353	0.756239	0.756239	good
SFI003	0.948424	0.910172	-0.0382521	-0.0382521	SFI003	#N/A	#N/A	good
MI2	0.551556	0.513449	-0.038107	-0.038107	MI2	0.635308	0.635308	good
KN93	0.773683	0.735655	-0.0380281	-0.0380281	KN93	0.732947	0.732947	good
AZ628	0.723842	0.686305	-0.0375369	-0.0375369	AZ628	0.709751	0.709751	good
Cilnidipine	0.962229	0.925398	-0.0368304	-0.0368304	Cilnidipine	0.59188	0.59188	good
IcFSP1	0.669247	0.63306	-0.0361868	-0.0361868	IcFSP1	0.716042	0.716042	good
LS102	0.956286	0.920442	-0.0358445	-0.0358445	LS102	#N/A	#N/A	ok
SKF96365	0.835952	0.801416	-0.0345361	-0.0345361	SKF96365	0.706299	0.706299	good
Colchicine	0.490407	0.457861	-0.0325455	-0.0325455	Colchicine	#N/A	#N/A	good
Avagacestat	0.911273	0.879935	-0.0313379	-0.0313379	Avagacestat	#N/A	#N/A	good
Sinefungin	0.997401	0.967449	-0.0299517	-0.0299517	Sinefungin	#N/A	#N/A	ok
Adavosertib?	0.574387	0.54518	-0.0292064	-0.0292064	Adavosertib?	0.8571	0.8571	ok
SHP099	0.944163	0.916112	-0.0280507	-0.0280507	SHP099	#N/A	#N/A	ok
Tunicamycin	0.625662	0.597876	-0.0277854	-0.0277854	Tunicamycin	0.867415	0.867415	good
PRGL493	0.912706	0.886888	-0.0258187	-0.0258187	PRGL493	#N/A	#N/A	ok
ODM203	0.911681	0.886506	-0.0251752	-0.0251752	ODM203	1.11936	1.11936	good
MKC8866	0.795415	0.77129	-0.0241249	-0.0241249	MKC8866	0.218168	0.218168	good
Irinotecan	0.882704	0.858702	-0.0240019	-0.0240019	Irinotecan	#N/A	#N/A	ok
Lenalidomide	0.943008	0.919346	-0.0236612	-0.0236612	Lenalidomide	#N/A	#N/A	ok
Elesclomol	0.136486	0.113013	-0.0234726	-0.0234726	Elesclomol	0.770073	0.770073	ok
AZD6738	0.794625	0.771224	-0.0234003	-0.0234003	AZD6738	0.763358	0.763358	good
TAK981	0.632929	0.610234	-0.0226948	-0.0226948	TAK981	#N/A	#N/A	good
Ribociclib	0.877426	0.855072	-0.0223538	-0.0223538	Ribociclib	#N/A	#N/A	good
NVPCGM097	0.936505	0.914774	-0.0217307	-0.0217307	NVPCGM097	#N/A	#N/A	ok
AZD1480	0.935004	0.915185	-0.0198188	-0.0198188	AZD1480	#N/A	#N/A	good
DKM293	0.853863	0.835689	-0.0181734	-0.0181734	DKM293	1.01444	1.01444	good
Olaparib	0.909277	0.892593	-0.0166845	-0.0166845	Olaparib	#N/A	#N/A	good
GMX1778	0.0893198	0.0735104	-0.0158094	-0.0158094	GMX1778	0.743668	0.743668	ok
Dasatinib	0.676434	0.66098	-0.0154533	-0.0154533	Dasatinib	#N/A	#N/A	good
Trametinib	0.139016	0.126496	-0.0125198	-0.0125198	Trametinib	0.687713	0.687713	good
Panobiostat	0.0603823	0.0484944	-0.0118879	-0.0118879	Panobiostat	0.725992	0.725992	good
Masitinib	0.951701	0.940377	-0.0113246	-0.0113246	Masitinib	0.958689	0.958689	good
Retinoic	0.937837	0.926976	-0.0108606	-0.0108606	Retinoic	#N/A	#N/A	ok
Imidazole	0.680165	0.670645	-0.00951995	-0.00951995	Imidazole	0.769259	0.769259	good
AZD0156	0.804464	0.795732	-0.00873246	-0.00873246	AZD0156	1.01614	1.01614	good
YM58483	0.793484	0.785154	-0.00833048	-0.00833048	YM58483	1.46995	1.46995	good
bAP15	0.587115	0.579864	-0.00725142	-0.00725142	bAP15	1.06715	1.06715	good
Entinostat	0.772337	0.770587	-0.00175022	-0.00175022	Entinostat	1.01738	1.01738	good
BrefeldinA	0.0788378	0.0784054	-0.000432466	-0.000432466	BrefeldinA	0.989051	0.989051	good
Ixazomib	0.115257	0.115275	1.7739e-05	1.7739e-05	Ixazomib	0.932255	0.932255	good
CB839	0.579053	0.582897	0.00384405	0.00384405	CB839	1.05138	1.05138	good
BAY872243	0.0137568	0.0181457	0.0043889	0.0043889	BAY872243	#N/A	#N/A	ok
Onalespib	0.68534	0.690013	0.00467241	0.00467241	Onalespib	0.663148	0.663148	good
Cisplatin	0.877138	0.882252	0.00511377	0.00511377	Cisplatin	#N/A	#N/A	good
BI3406	0.842794	0.850066	0.00727241	0.00727241	BI3406	0.0391119	0.0391119	ok
CP673451	0.972478	0.980133	0.0076554	0.0076554	CP673451	#N/A	#N/A	good
JIB04	0.025877	0.0342083	0.00833123	0.00833123	JIB04	1.44219	1.44219	good
Rabusertib	0.714749	0.724176	0.00942759	0.00942759	Rabusertib	0.729759	0.729759	good
RSL3	0.0899429	0.0994069	0.00946391	0.00946391	RSL3	1.04763	1.04763	ok
GSK-J4	0.683691	0.695802	0.012111	0.012111	GSK-J4	0.972721	0.972721	good
Tanespimycin	0.521467	0.534429	0.0129626	0.0129626	Tanespimycin	1.07457	1.07457	good
Carfilzomib	0.0245015	0.0397016	0.0152001	0.0152001	Carfilzomib	1.35576	1.35576	good
NMS873	0.274888	0.290925	0.0160367	0.0160367	NMS873	1.1235	1.1235	good
Dinaciclib	0.0932793	0.10979	0.0165106	0.0165106	Dinaciclib	#N/A	#N/A	ok
Ruxolitinib	0.86456	0.882362	0.0178015	0.0178015	Ruxolitinib	1.52031	1.52031	good
VLX1570	0.56327	0.581285	0.0180159	0.0180159	VLX1570	0.804713	0.804713	good
Rigosertib	0.442065	0.461113	0.0190478	0.0190478	Rigosertib	0.973576	0.973576	good
Ceapin	0.962086	0.983049	0.020963	0.020963	Ceapin	#N/A	#N/A	ok
6Aminonicotinamide	0.935214	0.957574	0.0223602	0.0223602	6Aminonicotinamide	#N/A	#N/A	good
MHY1485	0.960496	0.983006	0.0225103	0.0225103	MHY1485	#N/A	#N/A	good
Danusertib	0.850539	0.874196	0.0236575	0.0236575	Danusertib	#N/A	#N/A	ok
RO5126766	0.332396	0.358102	0.0257065	0.0257065	RO5126766	1.01468	1.01468	good
Gemcitabine	0.54249	0.569442	0.0269525	0.0269525	Gemcitabine	1.45548	1.45548	good
TAK243	0.313499	0.341949	0.0284503	0.0284503	TAK243	1.26697	1.26697	good
Mocetinostat	0.517162	0.5462	0.0290381	0.0290381	Mocetinostat	1.17708	1.17708	good
MS1943	0.962599	0.994647	0.0320474	0.0320474	MS1943	#N/A	#N/A	ok
AI1049	0.571323	0.603666	0.0323426	0.0323426	AI1049	1.14637	1.14637	good
Prednisolone	0.883939	0.91727	0.0333309	0.0333309	Prednisolone	#N/A	#N/A	ok
YM155	0.622182	0.65665	0.0344683	0.0344683	YM155	1.12268	1.12268	good
LCL161	0.801856	0.83927	0.0374147	0.0374147	LCL161	#N/A	#N/A	good
Fluorouracil	0.880667	0.920322	0.0396547	0.0396547	Fluorouracil	#N/A	#N/A	good
Cladribine	0.715766	0.758253	0.0424869	0.0424869	Cladribine	1.38983	1.38983	good
Mubritinib	0.150194	0.199899	0.0497042	0.0497042	Mubritinib	1.46886	1.46886	good
Tozasertib	0.503181	0.555762	0.0525807	0.0525807	Tozasertib	1.06055	1.06055	good
T025	0.355725	0.410327	0.0546015	0.0546015	T025	1.14843	1.14843	good
SRPIN340	0.83227	0.889296	0.0570256	0.0570256	SRPIN340	#N/A	#N/A	ok
GSK3368715	0.862364	0.920527	0.0581629	0.0581629	GSK3368715	#N/A	#N/A	good
AZD7762	0.551255	0.610812	0.059557	0.059557	AZD7762	1.05571	1.05571	good
Deguelin	0.244777	0.306459	0.0616823	0.0616823	Deguelin	1.38733	1.38733	ok
BAY117082	0.853063	0.916214	0.063151	0.063151	BAY117082	1.03952	1.03952	good
Decitabine	0.500249	0.565563	0.0653136	0.0653136	Decitabine	1.84494	1.84494	good
ARA014418	0.78919	0.861505	0.0723157	0.0723157	ARA014418	1.51176	1.51176	ok
Cordycepin	0.852207	0.92652	0.0743125	0.0743125	Cordycepin	#N/A	#N/A	ok
SP2509	0.536096	0.615824	0.0797277	0.0797277	SP2509	0.947746	0.947746	good
TED347	0.830959	0.91135	0.080391	0.080391	TED347	#N/A	#N/A	good
CB103	0.733234	0.824982	0.0917477	0.0917477	CB103	2.18773	2.18773	ok
SZLP141	0.941242	1.0485	0.10726	0.10726	SZLP141	#N/A	#N/A	ok
BI2852	0.758494	0.875069	0.116575	0.116575	BI2852	1.21822	1.21822	good
Zegocractin	0.824842	0.945596	0.120753	0.120753	Zegocractin	#N/A	#N/A	ok
GB1874	0.856772	0.98468	0.127908	0.127908	GB1874	1.04571	1.04571	good
MRTX1133	0.73018	0.863301	0.133121	0.133121	MRTX1133	1.71717	1.71717	good
Nutlin 3a	0.962298	1.10368	0.141377	0.141377	Nutlin 3a	#N/A	#N/A	ok
Ravoxertinib	0.630024	0.771413	0.141389	0.141389	Ravoxertinib	1.27409	1.27409	good
Verteporfin	0.715527	0.865968	0.150441	0.150441	Verteporfin	8.38314	8.38314	good
B02	0.788354	0.957877	0.169523	0.169523	B02	#N/A	#N/A	ok
VPS34IN1	0.574938	0.744775	0.169836	0.169836	VPS34IN1	2.46752	2.46752	ok
Pevonedistat	0.830159	1.02331	0.193151	0.193151	Pevonedistat	#N/A	#N/A	ok
