# Supplementary material for: Pan‐ERBB Inhibitors Synergize With KRAS Inhibitors in Rectal Cancer
Source: United European Gastroenterol J. 2025 Sep 16;13(9):1690–702. doi: 10.1002/ueg2.70086 (PMC12605991; doi:10.1002/ueg2.70086)
Supplement: Supplementary file 11 — Table S5 [file UEG2-13-1690-s005.xlsx]

## Sheet: log-transformed data
Gene name of detected protein	DMSO1	combi1	DMSO2	combi2	DMSO3	combi3
A1CF	15.3755	15.837	15.4243	15.5047	15.6904	15.6065
A2M	13.5725	13.9051	13.4246	13.4097	16.61	13.4808
A2ML1	10.8529	10.6345	11.6604	11.2512	10.7809	10.8834
AAAS	15.5631	15.3782	15.5976	15.5192	15.4586	15.4685
AACS	16.9894	16.4962	16.975	16.7243	17.2558	16.8523
AAGAB	14.3873	14.0868	14.4093	14.3757	14.5359	14.1002
AAK1	13.7246	14.1143	14.0147	14.1552	14.0945	13.9128
AAMDC	13.7284	13.9704	13.3889	13.8077	14.029	13.6678
AAMP	15.3822	15.3395	15.7302	15.275	15.8934	15.2895
AAR2	15.4336	15.067	15.4134	15.4148	15.5303	15.1193
AARS1	18.1248	18.1945	18.1278	18.1147	18.5836	18.218
AARS2	15.8557	16.1501	15.6902	15.9527	15.9692	16.0569
AASDHPPT	16.3617	15.7758	16.5218	15.9381	16.4301	16.0445
AATF	15.7446	15.6659	15.6418	15.5382	15.7197	15.3905
ABAT	12.577	14.6337	12.8793	14.4858	13.0133	13.8652
ABCA13	12.1775	12.2918	12.239	12.3657	12.198	12.4495
ABCA2	14.6359	14.6365	14.1489	14.3956	14.631	14.2498
ABCA3	11.9265	11.9515	11.8079	11.5021	12.0046	11.8999
ABCA8	10.9289	10.7326	11.2179	11.3543	11.0295	10.8877
ABCB1	18.3418	19.3662	18.9488	19.3486	18.9978	19.5056
ABCB10	15.8222	15.9927	15.6562	15.863	15.4128	15.8998
ABCB11	16.6377	14.377	14.9218	14.7286	13.9304	14.3045
ABCB6	20.4035	20.4409	20.2222	20.3557	20.0213	20.487
ABCB7	16.3946	16.688	16.5104	16.5768	16.3284	16.7226
ABCB8	16.1	16.26	16.0861	16.2084	15.8792	16.0036
ABCC1	15.3101	15.5036	15.5729	15.8036	15.3296	15.5223
ABCC10	12.3455	12.5266	12.7373	12.61	12.5675	12.7839
ABCC2	12.44	12.6613	12.4577	12.9935	12.5444	12.8465
ABCC3	15.5955	15.9173	15.876	15.764	15.6287	15.8802
ABCC4	13.7859	13.459	13.8032	13.8553	13.6643	13.4463
ABCC5	13.9675	14.3907	14.0219	14.3452	13.9188	14.4338
ABCC6	12.0662	12.6359	12.1534	12.0615	12.4069	12.845
ABCD1	12.3521	13.1007	12.8921	13.0847	12.2771	12.8355
ABCD3	16.3481	15.6839	16.1233	15.692	15.7041	16.3086
ABCD4	13.2356	13.4164	12.3575	13.0302	12.6746	13.9677
ABCE1	16.8114	16.4663	17.0125	16.4583	16.8786	16.6245
ABCF1	16.5238	16.2523	16.5569	16.4836	16.416	16.4046
ABCF2	15.9806	15.6142	16.3442	15.994	16.1363	15.8747
ABCF3	16.8754	16.828	16.7414	16.7826	16.6997	16.77
ABCG2	12.2511	12.6436	12.9171	12.9412	11.6667	12.3486
ABCG4	9.7922	11.0747	10.8738	11.4182	13.7169	10.381
ABHD10	16.5711	17.1431	16.7318	17.1606	17.0562	16.9466
ABHD11	17.8822	18.6977	18.1691	18.6391	18.175	18.199
ABHD12	16.1495	16.4622	16.3702	16.5355	16.2108	16.3927
ABHD13	13.8544	13.5637	13.7964	13.4403	14.0237	14.0853
ABHD14B	18.7403	18.8948	18.7754	18.9342	19.1346	18.6891
ABHD15	15.4375	15.6317	15.5686	15.1688	15.5891	15.6173
ABHD16A	15.7101	16.2806	15.7073	15.9209	15.7239	15.979
ABHD17B	13.5596	13.719	13.1909	13.4921	13.3477	13.2162
ABHD17C	13.4245	14.168	14.3715	14.3615	13.9576	14.6506
ABHD2	13.9414	14.4717	14.6354	14.3353	13.8118	14.0404
ABHD3	10.9633	12.3866	11.5613	11.7084	10.9626	12.0442
ABHD4	12.7817	13.3829	12.8482	13.3322	12.8685	12.9574
ABHD5	12.8113	12.4873	12.6198	13.1845	12.4688	12.2634
ABHD6	13.6927	13.9706	13.871	14.0949	13.9336	13.8296
ABI1	15.1305	15.6016	15.7626	15.9893	15.99	15.7913
ABI2	13.8453	14.1649	14.4773	14.5661	14.628	14.1587
ABITRAM	11.9188	12.661	12.399	12.7248	13.2053	12.6185
ABL1	12.3744	12.7525	12.2225	12.4383	12.0407	12.5535
ABL2	12.1934	12.3067	12.7356	12.5341	12.6331	12.1547
ABLIM1	14.2525	14.5264	14.5345	14.5426	14.927	14.1156
ABLIM2	12.3778	13.8823	12.2703	12.9068	13.0633	12.9778
ABO	12.6533	12.5157	13.1189	12.9304	12.3601	12.502
ABR	14.6302	14.5447	15.1687	14.8544	14.6755	14.6827
ABRACL	17.2064	17.905	17.0186	17.5402	17.9322	17.8796
ABRAXAS1	11.2231	11.7057	11.6188	11.7289	11.3651	11.3648
ABRAXAS2	15.3949	15.4397	15.5186	15.5151	15.7317	15.5349
ABT1	14.6514	14.3633	14.8518	14.5256	14.7343	14.4036
ACAA1	16.5683	16.6675	16.8463	16.793	17.4618	16.953
ACAA2	17.1934	17.7621	17.4931	17.7478	17.7212	17.4772
ACACA	17.2617	16.9222	17.2059	16.8294	17.5359	17.0803
ACAD10	15.6496	16.6485	15.4115	16.2853	15.7912	16.2371
ACAD11	14.9218	14.6733	14.7288	14.4032	15.0529	14.7191
ACAD8	15.9347	16.5837	16.039	16.3163	16.4515	16.4324
ACAD9	17.5418	17.8282	17.4132	17.7752	17.4595	17.7779
ACADM	18.0563	19.1529	18.3235	19.0853	18.5485	18.7821
ACADS	15.7219	17.2258	16.0258	17.0167	16.5357	16.7759
ACADSB	16.3593	16.7782	16.3582	16.5976	16.6683	16.6782
ACADVL	18.1015	18.5987	18.2377	18.6052	18.0149	18.2681
ACAP2	16.2338	16.3376	16.2503	16.3283	16.2323	16.3684
ACAP3	12.1663	10.8655	12.0289	10.5532	12.8597	10.1612
ACAT1	17.0317	17.4308	17.2021	17.3444	17.4451	17.2719
ACAT2	18.0108	17.9923	18.2019	17.8204	18.8103	18.246
ACBD3	16.201	15.9308	16.0809	16.1025	16.3272	15.9838
ACBD5	14.5386	14.2426	14.702	14.4162	14.5593	14.281
ACBD6	12.4042	12.2013	12.7692	12.5155	13.0585	12.5576
ACBD7	10.4372	11.684	10.9466	11.5622	11.05	11.9784
ACCS	11.9331	11.8341	12.2254	11.4378	12.1566	11.4954
ACD	12.3578	12.3023	12.643	13.3269	12.9454	12.5294
ACE	13.6913	13.6838	14.1176	13.7524	14.2824	14.1893
ACE2	12.2716	13.6896	13.972	15.0002	12.4342	13.3439
ACIN1	17.0386	17.2147	17.0998	17.2051	17.23	17.2375
ACKR3	11.4122	10.4327	10.9813	11.0954	10.4149	10.4612
ACLY	17.8973	17.9697	17.9858	17.7397	18.3784	17.8687
ACO1	16.8425	17.0802	16.9523	16.9855	17.2973	17.059
ACO2	16.6965	16.8346	16.4993	16.6532	16.7679	16.5466
ACOT1	16.4628	17.0649	16.148	16.8608	17.0532	17.0888
ACOT11	16.2688	16.7256	16.608	17.0519	17.0685	16.9548
ACOT13	15.8459	16.1605	15.47	15.9175	15.8152	15.877
ACOT4	13.6821	13.3527	15.2737	14.6157	13.3868	13.215
ACOT7	17.5398	17.6581	17.7188	17.6802	17.9221	17.6439
ACOT7L	13.1944	13.5864	14.0829	16.3848	11.1744	11.1993
ACOT8	16.1631	16.3689	16.4803	16.1885	16.6602	16.4601
ACOT9	15.7824	16.2349	15.8517	16.2404	15.8264	16.0145
ACOX1	15.5505	15.5768	15.6511	15.6307	15.9514	15.3237
ACOX2	14.758	14.2243	14.8118	14.5196	15.5013	15.0993
ACOX3	13.8944	14.2278	14.2089	14.3867	14.3803	14.075
ACP1	15.9364	16.234	16.3979	16.3314	16.8649	16.2078
ACP2	14.6419	15.222	14.5802	15.1029	14.701	14.9756
ACP5	10.4446	13.6345	10.6118	13.6662	11.2019	14.1614
ACP6	15.4343	16.0022	15.5082	15.9333	15.9458	15.5614
ACSF2	13.6595	14.7542	13.5628	14.7929	13.846	14.3498
ACSF3	15.9585	16.8648	15.7838	16.475	16.2712	16.574
ACSL1	16.7022	17.2061	16.9155	16.9856	17.0684	17.1101
ACSL3	17.4865	17.1761	17.4351	17.1799	17.5549	17.3712
ACSL4	16.08	15.2965	16.1786	15.5772	16.2193	15.6042
ACSL5	17.0778	18.2443	17.1506	18.2813	17.0946	17.9427
ACSL6	15.6901	16.0648	15.7038	15.806	15.9088	15.7412
ACSM2B	13.4644	13.8507	14.2427	13.509	13.826	14.0144
ACSS1	18.2295	19.0384	18.737	19.2263	18.4709	18.9548
ACSS2	17.2034	17.8382	17.4707	17.675	18.2125	17.7834
ACTA1	20.7544	20.0084	20.0088	19.668	19.8538	18.8981
ACTA2	17.1109	16.8204	17.1068	16.5646	16.9991	17.3388
ACTB	22.0559	22.4136	22.1354	22.3542	22.4111	22.3877
ACTBL2	16.0711	16.223	16.0605	16.0861	16.3607	16.129
ACTG1	20.8805	21.8477	20.6189	21.3328	21.5979	20.892
ACTL6A	17.7297	17.5812	17.9267	17.5632	18.1208	17.6752
ACTL6B	10.8113	12.9248	11.3838	10.9049	11.3612	11.3705
ACTL8	11.1818	10.9775	12.6928	11.9262	11.4996	11.3506
ACTN1	18.6726	18.8639	19.0026	19.0011	19.1111	18.8594
ACTN2	15.5204	16.2023	15.5093	15.6009	17.2146	15.0996
ACTN3	12.1541	13.2863	12.0523	12.2547	11.7085	11.7354
ACTN4	18.1436	18.5624	18.4886	18.8002	18.6195	18.4843
ACTR10	15.0991	15.1484	15.2441	15.2144	15.3267	15.1677
ACTR1A	17.5068	17.4806	17.6192	17.7208	17.6612	17.7106
ACTR1B	15.9641	15.5978	15.7667	15.4958	15.5191	15.7527
ACTR2	16.847	17.5428	17.4514	17.6403	17.7647	17.5567
ACTR3	17.4212	17.7968	17.745	17.935	18.2398	17.9361
ACTR3B	13.5561	14.1453	14.2124	14.3663	14.5911	13.6971
ACTR5	13.4992	13.12	13.7544	13.2776	14.1675	13.4319
ACTR6	13.0038	13.7568	12.9522	13.4655	13.9185	13.0353
ACTR8	13.089	12.9381	13.0889	13.0521	12.9061	12.7971
ACVR1	12.4938	11.7513	11.8138	11.9484	11.7521	11.3574
ACVR1B	12.6245	13.3424	12.3761	13.3825	12.1657	13.5742
ACVR2A	11.8741	12.1715	11.6895	11.7921	11.7492	12.0904
ACY1	18.2904	17.8525	18.0245	17.7448	18.5305	17.5828
ACY3	14.8801	14.5638	14.6362	14.873	15.2819	15.0747
ACYP1	15.7017	16.0677	15.7674	16.1369	15.871	15.5499
ACYP2	13.0282	13.0669	12.2636	12.5123	13.2375	12.2436
ADA	13.8126	14.2608	14.0137	13.9975	14.1333	13.8949
ADAM10	14.694	15.0779	14.8633	15.0121	14.6448	15.0545
ADAM15	13.3824	13.233	13.5588	13.1632	13.8183	13.1372
ADAM17	13.6394	13.4863	13.7043	13.6537	13.4605	13.4816
ADAM9	12.4503	12.7582	13.0695	13.2176	12.7392	12.6803
ADAP1	15.5363	15.911	15.9559	16.1276	16.1534	15.4367
ADAP2	16.2935	16.3778	16.5858	16.4481	16.4896	16.2011
ADAR	15.411	15.5051	15.503	15.5607	15.8006	15.602
ADARB1	13.5951	13.736	13.5593	13.8108	13.7732	13.7415
ADAT1	12.9975	12.7886	13.954	12.4052	13.8135	12.2157
ADAT2	10.9685	10.9706	10.807	10.4887	12.1736	11.1332
ADAT3	12.607	13.5171	13.2243	13.5614	14.1068	14.1604
ADCK1	14.7206	14.6727	14.6246	14.1573	14.1893	14.4876
ADCK5	16.2972	16.4235	16.0289	16.0595	15.7863	16.426
ADCY3	14.1934	13.4232	14.0847	13.4454	13.7428	13.7928
ADCY6	12.2421	12.7284	12.161	12.8737	11.8722	11.9789
ADCY9	11.1378	10.5277	10.8453	10.7414	10.8756	10.4154
ADD1	16.325	16.6855	16.398	16.6717	16.6952	16.8379
ADD2	11.1792	11.1255	10.49	10.4584	11.1144	11.0348
ADD3	16.7552	17.5748	17.1015	17.6085	17.5755	17.518
ADGB	16.1814	16.4573	16.2995	15.8149	16.1955	16.0827
ADGRE5	15.2238	15.1859	15.2977	15.287	15.505	15.2196
ADGRG1	14.5104	14.9165	14.3973	14.4138	15.081	15.0739
ADGRG6	12.5695	12.4291	12.5101	12.3944	12.5993	12.3469
ADGRG7	12.5439	13.3595	12.4541	13.7292	11.9726	13.1892
ADH1C	13.9116	15.906	12.0916	14.0595	13.2767	13.4355
ADH5	17.2924	17.2576	17.1529	17.115	17.5818	17.0367
ADH6	15.2792	15.6671	14.6517	14.7907	15.6659	15.6169
ADI1	15.1046	14.8126	15.3894	15.1746	15.7443	14.937
ADIPOR1	10.51	10.6193	11.5073	13.3036	13.9877	10.95
ADIRF	15.0745	14.7002	14.6183	14.5634	14.9658	14.2703
ADISSP	15.6664	15.5589	15.9381	15.7241	16.0368	15.4802
ADK	16.1763	16.159	16.3616	16.2681	16.6604	16.2074
ADNP	15.6185	15.7449	15.732	15.7835	15.8869	15.7699
ADNP2	11.1103	11.2956	11.4496	11.5446	10.8684	11.2452
ADO	13.7744	14.2393	13.886	14.086	14.3698	14.3986
ADPGK	13.8058	13.7545	13.685	13.6328	13.7426	13.9309
ADPRS	15.557	15.6161	15.5035	15.804	15.8063	15.5047
ADRA2A	11.1448	9.77134	10.4357	10.5174	9.96923	11.5514
ADRM1	17.4527	17.2438	17.4403	17.5134	17.4641	17.3347
ADSL	16.9147	16.4796	16.9572	16.6539	17.349	16.6108
ADSS1	12.8065	12.7306	13.8349	13.7928	14.5133	13.2074
ADSS2	17.032	16.5449	17.3457	16.7775	17.5129	16.7757
AEBP2	12.0774	11.9416	12.1287	11.7542	12.4746	11.9113
AEN	11.1958	10.4288	10.8148	10.7897	10.908	10.2951
AFAP1	12.0803	12.2617	12.4894	12.4003	12.1163	12.0705
AFAP1L2	11.0216	10.8185	11.0256	10.9574	10.5578	10.2201
AFDN	15.1617	15.4379	15.2302	15.6811	15.3511	15.1208
AFF1	14.787	14.6181	14.7077	14.6969	14.1509	14.5761
AFF4	13.6141	13.6943	13.7307	13.728	13.652	13.8437
AFG1L	12.8309	13.2657	12.504	12.6338	12.4723	13.0597
AFG2A	13.7254	13.5734	13.849	13.7544	13.7768	13.7223
AFG2B	13.9554	13.9023	14.1334	13.9591	13.798	14.1065
AFG3L2	16.7553	17.0579	16.8723	17.3301	16.7176	16.9409
AFMID	12.2609	11.5869	11.4484	12.0221	11.357	12.0704
AFP	10.7748	11.0574	10.6938	11.0841	11.0177	11.052
AFTPH	13.8786	14.0034	14.0671	13.7895	14.3134	13.9568
AGAP1	14.7375	15.8983	16.013	15.853	16.2316	15.8205
AGAP3	14.742	14.3812	14.4733	14.5139	14.4332	14.2021
AGAP9	11.4916	10.6404	10.4616	10.3174	10.9229	11.3973
AGFG1	14.4523	14.9705	14.5973	14.8284	14.4546	14.7261
AGFG2	13.1919	13.6763	13.4728	13.4014	14.1841	13.4767
AGGF1	12.8137	12.8376	12.9377	13.1572	13.1931	12.9351
AGK	15.2043	15.7654	15.427	15.623	15.348	15.6863
AGL	15.785	15.8866	15.8449	15.7882	16.1368	15.8791
AGMAT	17.0493	18.4333	17.7271	18.2161	17.9738	17.9118
AGO1	15.0603	15.6985	15.2369	15.4489	15.3631	15.5143
AGO2	15.6382	15.9235	15.9624	15.9795	16.007	15.995
AGO3	13.9237	14.7612	13.5978	13.9909	14.4337	12.9978
AGPAT1	13.1653	13.0255	12.5378	12.961	12.927	13.0481
AGPAT2	14.8515	15.1686	15.1217	15.3708	15.0784	15.1391
AGPAT3	15.6173	16.1485	15.2614	16.2438	15.3735	16.2418
AGPAT5	15.5218	15.4831	15.4872	15.5888	15.2898	15.4517
AGPS	16.6295	16.148	16.6414	16.3169	16.6306	16.5426
AGR2	20.0719	20.6572	20.0732	19.9339	20.5651	20.1134
AGR3	19.5079	20.0081	20.2492	20.0444	20.4754	20.1989
AGRN	15.247	15.315	15.6238	15.5447	15.4107	15.4706
AGT	10.9395	11.0538	10.9417	10.4852	13.2411	10.6204
AGTPBP1	16.0788	15.969	16.1221	15.7425	16.3651	16.0196
AGTRAP	14.6782	14.499	14.7211	14.3266	14.5319	14.0287
AHCTF1	15.3284	14.9538	15.1033	15.0049	14.9993	15.077
AHCY	19.773	20.1171	20.3928	20.0594	20.7417	19.9525
AHCYL1	15.1287	15.5291	15.1916	15.7652	15.5006	15.5134
AHCYL2	16.0269	16.59	16.4811	16.9495	17.0062	16.919
AHDC1	10.8691	11.2767	11.3188	11.6656	10.8598	11.1246
AHNAK	14.636	15.798	15.0886	15.9838	14.5198	15.3234
AHNAK2	14.0165	14.0487	14.0154	14.1008	13.9397	14.1636
AHSA1	17.5118	17.1769	17.5708	17.459	17.5045	17.3848
AHSG	10.5794	10.9825	10.8607	11.2539	11.2055	12.6135
AIDA	13.1932	13.7431	13.5588	13.7863	13.7542	13.6975
AIFM1	17.7547	18.1096	17.9502	18.2087	17.6786	17.9521
AIFM2	15.2647	15.3059	15.7533	15.4847	15.3735	15.5868
AIG1	13.528	14.0868	13.5376	14.3456	14.0598	13.7125
AIMP1	17.6469	17.7924	17.6917	17.9337	17.8015	17.7765
AIMP2	17.3001	17.0005	17.3829	17.1214	17.5773	17.173
AIP	16.4288	16.2323	16.4827	16.277	16.9722	16.2203
AIRIM	13.0205	13.2046	12.7724	13.0283	13.4915	13.2647
AJUBA	11.9438	12.8696	12.1474	12.6277	11.8984	12.5898
AK1	16.7317	16.9803	16.9015	16.9357	17.1299	17.4086
AK2	16.9713	17.1446	16.6626	16.8899	16.9042	16.7548
AK3	18.5523	19.1034	18.2309	18.7891	18.477	18.8402
AK4	16.6147	17.0038	16.8329	16.9364	16.8831	16.9945
AK5	14.8519	14.85	14.892	15.19	14.7261	14.8797
AK6	15.5138	14.9937	15.7386	15.4004	15.4629	15.2112
AKAP1	15.6769	15.6095	15.7522	15.5395	16.2874	15.5409
AKAP10	13.109	13.0875	13.2451	13.2179	12.9333	12.894
AKAP11	12.6029	12.7098	12.7671	12.5019	12.6912	12.6883
AKAP12	11.5741	11.4939	11.3193	10.9431	11.5539	11.6439
AKAP13	12.5869	12.5508	12.5208	12.5285	12.7796	12.5381
AKAP17A	14.6578	14.9504	14.7811	14.9561	14.8352	14.9868
AKAP2	12.5466	12.696	12.9723	12.6465	13.017	12.3446
AKAP5	10.6814	11.1186	11.1185	11.1824	10.3714	10.7957
AKAP8	14.1882	14.4394	14.3137	14.4454	14.4758	14.3303
AKAP8L	14.8247	14.5698	14.5204	14.9592	14.3695	14.6308
AKAP9	13.0034	13.2202	12.9847	13.0745	13.3358	13.3154
AKR1A1	18.4438	18.7613	18.558	18.7449	19.0335	18.4645
AKR1B1	12.635	12.9525	12.7518	12.868	12.8447	12.7998
AKR1B10	17.3145	17.3405	18.0218	17.7408	18.2569	17.5417
AKR1C1	18.5977	18.8703	19.0487	19.1958	19.3945	19.0087
AKR1C2	11.4806	10.9222	12.8947	13.3747	13.6116	11.8182
AKR1C3	23.0924	21.1308	20.6171	20.5187	20.7259	21.868
AKR1C4	13.1359	13.8351	13.3617	13.6861	14.4122	13.9366
AKR7A2	17.2315	17.6954	17.4001	17.6849	18.0197	17.4841
AKR7A3	16.8191	17.3812	17.4029	17.4095	17.7843	17.4929
AKR7L	13.9339	14.4291	12.4846	12.9432	13.1999	13.6929
AKT1	14.4917	14.542	14.5362	14.4574	14.4028	14.4896
AKT1S1	14.7046	14.4934	14.944	14.5854	15.1612	14.3239
AKT2	14.2217	14.2776	14.3839	14.3348	14.374	14.3305
AKTIP	12.5967	12.8752	13.1757	13.1696	13.2822	12.6963
ALAD	14.3709	15.2487	14.606	15.1777	15.1326	14.9363
ALAS1	11.9261	11.671	12.1337	12.1143	11.9005	11.822
ALB	16.8251	16.7195	16.7252	16.5936	17.7805	16.5957
ALCAM	15.8716	16.7838	16.58	16.6088	16.722	16.8393
ALDH16A1	16.0607	15.9849	16.2646	16.0387	16.6389	15.9026
ALDH18A1	18.4642	18.7044	18.4948	18.7359	18.5064	18.4776
ALDH1A1	17.6667	18.2908	18.5327	18.9641	18.4965	18.3634
ALDH1A3	18.0106	18.2343	18.2167	18.2051	17.9669	17.9813
ALDH1B1	18.6749	19.8028	18.7804	19.5914	19.0006	19.4492
ALDH1L2	11.0657	11.3699	10.8166	10.949	11.53	11.2346
ALDH2	19.7448	20.4456	19.9574	20.3735	20.4653	20.2732
ALDH3A1	15.2981	16.0491	16.5458	16.2496	16.9624	16.3785
ALDH3A2	17.8964	18.1606	18.2182	18.3221	17.9922	18.2667
ALDH3B1	12.5762	12.3959	12.5393	12.6205	12.4516	12.3541
ALDH4A1	18.0331	18.354	17.9619	18.0415	18.3856	17.9489
ALDH5A1	16.198	16.9019	16.2702	16.6434	16.6965	16.5309
ALDH6A1	16.3032	17.2097	16.0619	16.7979	16.7075	17.0097
ALDH7A1	17.0949	17.2561	16.8376	17.1615	17.2892	17.1322
ALDH9A1	18.8318	19.1595	19.0089	19.0227	19.3994	19.0226
ALDOA	21.1072	21.1116	21.4639	21.246	21.8783	21.0418
ALDOB	12.1915	12.8093	12.0554	12.3951	12.2059	12.9039
ALDOC	17.5306	17.7079	17.6533	17.4989	18.3446	17.8477
ALG1	15.9036	15.7382	15.7354	15.5982	15.5434	16.0238
ALG10	12.4773	11.8898	12.1217	12.1537	12.1923	12.4444
ALG11	14.2361	14.9006	14.0772	14.2772	14.5103	14.6619
ALG12	13.2313	13.5658	12.6974	13.0008	12.6408	13.795
ALG13	14.0604	13.9313	13.5209	13.8631	13.5931	13.6546
ALG14	14.3424	14.5912	14.5039	14.4748	14.3782	14.472
ALG2	15.2545	15.5663	15.1365	15.3869	15.0672	15.2487
ALG3	15.2471	14.5026	14.3587	14.5071	14.5532	14.9367
ALG5	17.0543	17.8015	17.3064	17.7059	17.7943	17.8471
ALG6	14.829	14.4708	14.3895	13.9682	12.961	14.8568
ALG8	13.8767	13.8948	13.9015	13.4946	13.0212	13.9482
ALK	12.3087	14.4444	12.2091	13.8969	11.3696	13.9049
ALKBH1	13.5376	13.5281	14.0325	13.7263	13.6916	13.4891
ALKBH3	12.0362	11.3894	12.1455	12.1217	12.2075	11.5756
ALKBH4	13.7683	14.4683	14.0944	14.1673	14.078	14.3544
ALKBH5	14.4036	14.4197	14.2364	14.2216	14.4796	14.3698
ALKBH6	10.7809	10.8583	10.8993	11.2065	10.3699	10.8163
ALKBH7	14.6381	15.2952	14.9473	15.0217	14.7052	15.1856
ALKBH8	15.4147	15.3357	15.6416	15.691	15.1698	15.134
ALLC	9.79543	9.79891	10.8845	12.643	13.4015	10.3752
ALMS1	11.8817	11.6329	12.0384	11.7589	11.9652	11.9387
ALS2	12.3613	12.9364	12.6245	12.9981	12.7199	13.0731
ALS2CL	10.8405	11.4509	10.6228	11.7937	11.442	11.8408
ALYREF	16.7147	16.4828	16.4604	16.3901	16.3296	15.9393
AMACR	17.3322	18.0471	16.722	17.8737	17.3447	17.7984
AMBP	10.9038	11.8406	10.8415	10.5566	11.232	11.2563
AMBRA1	13.314	13.2689	13.581	13.3557	13.2898	13.3692
AMD1	12.8742	12.1267	12.715	12.1033	13.2852	12.4671
AMDHD2	12.7295	13.006	13.0028	12.8854	13.0592	12.946
AMFR	14.1735	14.3681	14.1435	14.0397	14.3086	14.1977
AMIGO1	10.4622	10.4416	10.5502	13.2606	10.1116	15.6724
AMMECR1	11.2705	11.1374	11.9704	11.5835	11.1962	11.1585
AMMECR1L	12.6397	11.4809	13.1016	11.9415	11.6007	11.3376
AMN	11.2163	12.0346	10.8889	12.165	11.5556	11.5635
AMOTL1	13.8336	14.1327	13.7539	13.7108	13.9788	14.1964
AMOTL2	11.3114	11.2795	11.285	11.3567	11.2333	11.2662
AMPD2	16.6333	16.7165	16.6613	16.6467	17.1071	16.8136
AMPD3	12.2986	12.9492	12.3669	13.5346	12.3026	12.3861
AMT	10.767	11.9419	11.2145	11.1411	12.075	11.2425
AMY1B	11.1975	10.6774	10.9097	10.4965	11.3379	10.8984
AMZ2	12.9162	13.6195	13.1872	13.2718	13.5957	13.6253
ANAPC1	15.0134	14.8513	15.2666	15.0127	15.2819	14.9831
ANAPC10	13.8818	13.6691	13.5778	13.5569	13.5457	13.6837
ANAPC11	10.648	10.6907	11.2091	10.9082	12.278	10.6582
ANAPC15	14.4066	14.1512	14.9658	14.1761	15.0439	14.108
ANAPC16	11.716	11.6717	12.4642	11.4213	12.0057	11.7559
ANAPC2	13.6012	13.9299	13.5812	13.8278	13.5672	13.975
ANAPC4	14.188	14.1649	14.3006	14.214	14.5605	14.3239
ANAPC5	14.9571	14.6215	15.0924	14.7539	14.9206	14.9
ANAPC7	14.9066	14.7609	15.2008	14.9353	15.1192	14.8988
ANGEL1	11.8976	13.0491	12.7553	13.2231	12.9835	12.8541
ANGEL2	13.0261	12.9047	13.2471	12.8362	13.1298	13.3604
ANK1	11.2239	11.1479	11.2408	10.971	11.4147	11.338
ANK2	13.8183	13.9151	13.8095	13.6487	13.568	14.0195
ANK3	14.4463	15.0117	14.5556	14.8691	14.9886	14.8299
ANKDD1A	11.6809	10.2778	10.4755	10.7811	12.1072	11.0752
ANKFY1	15.0084	15.1564	14.8719	15.0234	14.9774	15.3484
ANKH	15.2997	16.1008	15.706	16.0549	15.1474	16.204
ANKHD1	15.802	15.8783	15.9659	15.8816	16.1229	15.8958
ANKLE2	13.701	13.5923	13.9686	13.7395	13.9596	13.6716
ANKMY2	13.8894	14.6918	14.2671	14.6449	14.6535	14.4628
ANKRD10	12.9001	14.4991	13.5584	14.0328	13.5451	14.6121
ANKRD11	12.4077	12.5534	12.4502	12.2636	12.4099	12.4259
ANKRD13A	13.6753	13.9025	13.9105	14.3651	13.8326	14.0588
ANKRD17	14.059	14.1514	14.6475	14.1246	14.6239	14.1807
ANKRD22	14.8855	15.4243	15.0602	15.1798	15.1107	15.0581
ANKRD27	13.2263	13.1987	13.1328	13.3523	12.8936	13.3987
ANKRD28	14.3942	14.401	14.6361	14.4528	15.2095	14.8519
ANKRD34C	10.4435	12.6174	10.6195	10.9162	14.501	16.2574
ANKRD39	12.3601	12.3434	12.8168	13.0895	13.1077	12.3792
ANKRD40	12.5327	12.5274	12.1201	12.2571	13.7054	12.3343
ANKRD44	12.031	11.9065	12.1552	12.2042	12.1884	11.815
ANKRD46	12.5363	12.2956	12.2291	11.9317	12.2763	12.4988
ANKRD49	12.9314	12.7698	13.3479	13.21	13.2473	13.3516
ANKRD50	11.7885	11.9546	12.045	12.0075	11.7792	11.9431
ANKRD52	12.9907	13.3776	13.7453	13.4954	13.5091	13.297
ANKRD9	11.4976	11.6511	10.4876	11.5803	11.0475	11.2949
ANKS1A	14.0865	13.8115	14.3509	14.0464	14.5898	13.6963
ANKS4B	14.0906	14.4379	14.1124	13.998	15.1448	14.2845
ANKZF1	14.9098	14.7293	15.051	14.8001	14.9344	14.8429
ANLN	14.0824	13.7292	14.0566	13.7368	14.0788	13.7289
ANO10	15.4742	15.6554	15.4249	15.757	15.3111	15.8035
ANO6	14.8482	15.3954	15.0449	15.3099	15.1424	15.2347
ANO8	11.4205	10.9044	10.6918	10.8057	11.4239	11.3264
ANO9	14.1776	14.9228	14.0554	14.8332	14.577	15.1555
ANP32A	18.3499	18.778	18.6973	18.8483	18.9788	18.569
ANP32B	18.0032	18.5545	18.4361	18.3666	18.7644	18.754
ANP32E	16.4716	16.6223	16.1076	16.1156	16.657	16.6355
ANPEP	13.5831	13.7845	13.3311	13.6727	13.6327	13.8478
ANTXR1	11.8488	11.9898	12.1377	11.7803	12.2397	12.1944
ANTXR2	12.8933	12.6774	12.559	12.7031	13.0712	13.3254
ANXA1	15.816	15.7913	16.1598	16.0268	15.534	15.557
ANXA11	16.6852	17.5248	17.129	17.5439	17.0771	17.4197
ANXA13	17.8962	18.0259	18.0593	18.0709	18.1404	18.2599
ANXA2	19.1007	19.4397	19.2316	19.6486	19.1159	19.2344
ANXA3	16.7644	18.2006	17.3943	18.5112	17.1389	17.8275
ANXA4	17.0512	17.4985	17.6483	17.8885	17.3751	17.5457
ANXA5	18.5188	18.8797	18.6585	18.9194	18.8247	18.9206
ANXA6	16.6385	16.5699	16.4835	16.5927	16.3372	16.4898
ANXA7	17.3526	17.9221	17.7416	17.7948	17.6469	17.863
ANXA9	11.4537	12.9553	11.5712	12.9106	11.6444	12.0161
AOC1	15.088	16.0182	15.5538	16.0313	14.7584	15.8841
AP1AR	13.3556	12.4815	12.3604	12.7145	12.4993	13.0895
AP1B1	18.2181	17.3291	16.9987	16.8714	16.9528	17.838
AP1G1	16.7529	17.1789	16.8238	17.1197	16.9012	17.2381
AP1G2	16.5052	16.299	16.3743	16.3498	16.1579	16.6014
AP1M1	16.8606	16.9013	16.8744	16.8456	17.1345	17.1774
AP1M2	16.1426	16.1916	16.038	16.0101	15.9076	16.1955
AP1S1	14.9806	15.2001	15.2033	15.1685	15.2649	15.2518
AP1S2	13.6021	13.8676	13.6144	14.1641	13.7282	13.4209
AP1S3	13.8081	14.4727	13.4599	13.8894	13.5655	14.3786
AP2A1	16.1683	16.2499	16.2516	16.3391	16.1556	16.1844
AP2A2	15.744	16.1171	15.6153	16.0065	15.7562	16.0193
AP2B1	16.7567	17.0116	16.85	16.964	17.1514	17.0816
AP2M1	14.884	15.1048	14.9892	15.0229	15.3599	15.4198
AP2S1	16.767	16.3325	16.2903	16.7141	16.228	16.2583
AP3B1	17.0077	17.2629	17.2069	17.2103	17.0342	17.3483
AP3D1	16.2271	16.2095	16.1628	16.1419	16.0435	16.4286
AP3M1	16.437	16.7237	16.2794	16.6483	16.6155	16.6713
AP3M2	15.372	15.2013	15.2868	15.2649	15.3267	15.235
AP3S1	15.6267	16.2023	16.0027	16.2518	16.01	15.9247
AP4B1	11.8705	12.1832	12.4037	12.524	11.964	12.4324
AP4E1	12.5048	12.5259	12.3747	12.599	12.2872	12.3384
AP4M1	12.7284	12.9863	13.0487	12.9913	12.3644	12.8918
AP4S1	12.6346	12.9062	12.6675	12.815	12.3532	12.4947
AP5B1	12.4026	12.7322	12.4222	12.4588	12.4563	12.8262
AP5M1	12.938	13.6041	13.8012	13.1704	13.7503	13.1498
AP5S1	12.7208	13.6013	13.2054	13.5258	12.9291	12.9833
AP5Z1	13.7683	14.3147	13.9368	14.1458	13.7755	14.1077
APAF1	13.7793	14.2685	14.2826	14.5933	13.9833	14.204
APBA3	12.2909	12.3669	12.3418	12.2433	11.7647	12.2291
APBB1	10.5554	11.0795	10.5764	10.3655	10.6272	10.947
APBB2	11.8358	11.477	12.0516	11.7957	12.1465	11.6776
APC	10.9795	11.0412	11.1727	11.0443	11.2278	10.9939
APCS	12.1138	12.2202	13.3861	11.3576	14.7983	11.7001
APEH	17.934	17.7784	18.0547	17.9586	18.1992	18.026
APEX1	18.7788	19.184	19.2483	19.4579	19.4737	19.137
APEX2	11.8256	12.2863	12.2284	11.5605	12.2258	12.4759
APH1A	14.1414	13.7203	14.0782	14.5197	13.6324	14.9293
API5	17.311	17.2479	17.531	17.3805	17.6864	17.4359
APIP	14.7871	14.7586	14.8211	14.8684	15.5502	14.9168
APLF	10.2405	11.682	11.0454	11.4846	10.8956	11.6785
APLP2	14.7202	15.1561	14.419	15.1798	15.4537	15.4109
APMAP	18.7429	18.9365	18.8246	19.1658	18.7751	18.7388
APOA1	12.3154	15.3222	12.841	12.8951	18.3952	12.3223
APOA2	10.9611	11.0634	10.9825	10.9733	15.89	10.6006
APOB	14.67	14.488	14.6064	14.385	15.5303	14.6177
APOBEC3B	14.4141	15.5676	14.7396	16.3139	13.7263	15.4204
APOBEC3C	12.4768	12.2455	12.0886	12.579	12.0281	12.3748
APOBEC3F	11.7333	11.8936	11.5429	12.1945	11.7638	12.1686
APOC3	14.0972	14.887	11.7952	12.217	15.4605	12.5279
APOE	13.8074	15.0034	13.9081	13.5457	16.3898	13.8239
APOH	10.8632	12.4944	12.8786	10.948	14.3059	10.4295
APOL2	12.4011	12.9335	12.3524	12.6836	12.1942	12.5691
APOL4	16.4404	16.461	16.9099	16.6328	15.7249	17.1343
APOO	16.0083	16.1531	16.0671	16.2502	16.0511	16.0624
APOOL	14.2562	15.1863	14.5518	15.1221	14.3322	15.0272
APP	15.143	15.3208	14.9987	15.3803	15.4784	15.8338
APPBP2	10.9562	10.9811	10.7477	11.283	11.2274	11.0025
APPL1	15.8982	15.98	16.1444	15.9477	16.3163	16.0609
APPL2	14.4442	15.519	14.5181	15.4287	15.2277	15.1891
APRT	18.3484	18.5166	18.3478	18.2609	18.8095	18.5397
APTX	13.6904	14.4414	14.242	14.5324	14.2249	14.5507
AQP11	12.0184	11.3588	11.0437	10.9952	10.7762	10.5989
AQR	15.8643	15.777	15.7569	15.6786	15.7732	15.8941
ARAF	14.6858	14.7065	14.807	14.6361	14.9461	14.6777
ARAP1	17.1976	17.2171	17.6196	17.5141	17.3	17.3609
ARAP2	14.7814	14.6325	14.5002	14.5755	14.4003	14.7131
ARCN1	18.4227	18.7942	18.4563	18.4872	18.5629	18.5946
AREG	10.9032	11.1794	10.6342	10.6387	11.8421	11.799
AREL1	11.635	11.4936	11.4512	11.787	11.1266	12.0578
ARF1	14.3224	14.6669	14.6631	14.8765	14.5391	14.1673
ARF3	19.2367	19.7083	19.435	19.5443	19.5935	19.5285
ARF4	18.4409	18.3633	18.3875	18.5394	18.0032	18.6069
ARF5	16.2765	16.8694	16.2922	16.5736	16.6319	16.5396
ARF6	15.973	16.6201	16.339	16.6505	16.5249	16.3519
ARFGAP1	15.8253	15.5571	15.6886	15.5433	15.9734	15.4206
ARFGAP2	16.2355	15.9794	16.0244	16.0507	16.2182	15.9416
ARFGAP3	14.2051	14.5618	14.0116	14.4654	14.0418	14.2816
ARFGEF1	15.3002	15.4019	15.282	15.5237	15.3152	15.4871
ARFGEF2	16.0807	16.3566	16.0655	16.2773	15.9871	16.2364
ARFGEF3	13.7788	14.2681	14.1616	14.2886	14.1992	14.1976
ARFIP1	15.527	15.9371	15.8481	15.946	16.1851	15.5539
ARFIP2	15.5523	15.474	15.6723	15.339	15.7871	15.5965
ARFRP1	14.3909	14.6668	14.6473	14.4256	15.1198	14.6224
ARG1	11.6609	11.3272	14.0784	10.924	10.5918	10.948
ARG2	14.1936	12.6949	13.9755	12.5281	14.1429	12.5106
ARGLU1	17.1031	16.9723	16.755	16.5119	16.7873	17.1313
ARHGAP1	16.6569	16.4111	16.4013	16.3396	16.6396	16.5593
ARHGAP10	13.3601	11.8948	12.8394	12.6463	12.3362	11.8651
ARHGAP11A	13.5622	13.3172	12.8666	13.0871	13.5603	13.2873
ARHGAP12	14.0879	13.9915	14.5573	14.2453	13.8468	14.0905
ARHGAP17	15.0276	15.1118	15.1392	15.4336	15.1005	15.3077
ARHGAP18	15.6994	15.8125	16.1569	16.3726	15.8691	16.2279
ARHGAP21	12.4274	12.1986	12.5184	12.2086	12.4418	12.3225
ARHGAP26	14.1487	14.1499	14.3077	14.5783	13.9397	14.211
ARHGAP27	15.8442	16.1063	15.6043	16.0479	15.9419	15.5879
ARHGAP29	13.9741	14.1492	13.7773	13.9095	14.211	13.9795
ARHGAP32	12.8346	13.2436	12.9096	12.9988	13.3889	12.8465
ARHGAP35	13.8712	13.7026	13.7544	13.8138	13.7424	13.9133
ARHGAP39	11.1738	11.4061	11.3132	11.3772	10.9769	11.6262
ARHGAP5	13.7168	13.6072	13.7897	13.7969	13.7244	13.7709
ARHGAP8	12.7319	13.7445	14.1815	13.5	13.5556	13.4572
ARHGDIA	17.7912	17.5276	17.9394	18.0339	18.1253	17.4638
ARHGEF1	15.682	15.5846	15.714	15.4467	15.7951	15.5189
ARHGEF10L	15.6737	15.8051	15.9516	15.8488	15.9713	15.9921
ARHGEF11	12.764	12.7112	13.0766	13.0218	12.9378	12.9443
ARHGEF12	14.5726	14.7192	14.5592	14.8071	14.5775	14.5656
ARHGEF16	16.887	16.4307	16.7197	16.7633	16.6746	16.5494
ARHGEF17	11.9423	12.087	11.8581	11.6661	11.9876	11.9767
ARHGEF18	15.1279	14.9046	14.7162	15.0578	14.7746	14.9963
ARHGEF2	15.8448	15.3349	15.7779	15.2891	16.0905	15.4382
ARHGEF26	10.6007	10.7336	10.9842	11.1184	10.6466	10.6661
ARHGEF28	12.1503	12.2335	11.9833	11.7044	11.8605	11.851
ARHGEF3	10.598	10.9568	11.1257	11.6847	10.8678	10.9058
ARHGEF37	12.4695	13.9675	13.1036	13.8546	13.2665	14.273
ARHGEF39	12.2411	11.0338	11.1571	11.2291	11.7002	11.9734
ARHGEF40	15.0777	14.7346	14.8344	14.5775	14.7991	14.7523
ARHGEF5	14.286	14.4262	14.3067	14.3982	14.3745	14.3117
ARHGEF7	15.9729	16.016	15.9969	16.0201	16.1953	16.3281
ARID1A	15.3612	15.5751	15.3968	15.6101	15.9978	15.4871
ARID1B	14.5031	14.5014	14.4712	14.2686	14.629	14.1106
ARID2	13.722	13.7173	13.9069	13.837	13.8576	13.703
ARID3A	12.0528	12.651	12.0726	12.7142	12.4149	12.7274
ARID4A	12.8839	13.0936	12.8899	12.8851	12.9949	13.1152
ARID4B	12.9557	13.2228	13.1689	13.3735	13.0328	13.3024
ARID5B	11.7238	12.257	12.4025	12.764	11.7943	12.5914
ARIH1	13.0241	12.8272	12.8914	12.9856	12.9222	12.9055
ARIH2	14.1522	14.0212	14.6989	14.2904	15.0979	14.1835
ARK2N	14.1734	13.4001	14.2246	13.9428	14.1781	13.7777
ARL1	17.3958	17.656	17.4943	17.6012	17.3792	17.3942
ARL13B	11.7302	11.8427	12.3922	12.3091	11.7986	11.7883
ARL14EP	12.9819	13.0045	13.1788	13.3938	13.2027	13.3014
ARL15	14.6529	14.8493	13.9504	14.4712	13.8592	14.7607
ARL2	15.9013	15.816	16.0119	15.8759	16.0222	16.1293
ARL2BP	13.6686	13.7074	13.7723	13.7503	14.3746	14.1915
ARL3	15.4482	15.2278	15.2458	15.4624	15.3478	15.3265
ARL4C	10.8193	10.7602	11.2011	10.8347	10.9868	10.923
ARL5B	14.4046	14.8055	14.5964	14.9073	15.228	14.3944
ARL6	12.5699	12.3309	13.1673	11.6689	13.4401	12.933
ARL6IP1	15.3323	15.9678	15.5324	16.0474	15.3509	15.454
ARL6IP4	15.5411	15.328	15.5452	15.4655	15.9826	15.3674
ARL6IP5	16.7942	17.5925	17.4537	17.5538	17.4828	17.1156
ARL6IP6	12.5121	12.8862	12.7227	12.4395	12.5232	12.5818
ARL8A	15.7813	16.0915	15.5042	16.391	15.249	15.8001
ARL8B	15.8928	16.171	15.511	16.1797	15.7354	15.9897
ARMC1	15.5758	15.8854	15.8575	16.0489	16.0386	15.9879
ARMC10	15.9779	16.0025	15.6298	15.864	15.7606	15.9508
ARMC5	11.9155	11.8068	11.4544	11.8215	12.1491	11.9721
ARMC6	14.381	13.9321	14.4035	14.1945	14.8941	14.4975
ARMC8	15.483	13.844	15.2099	14.3055	13.9753	13.9391
ARMC9	12.5434	12.3257	12.5917	12.3319	12.6849	12.5823
ARMCX2	11.0507	11.1401	11.0174	10.8102	11.1602	11.1612
ARMCX3	14.9505	15.2867	14.6783	15.2382	14.6129	15.2572
ARMH3	14.484	14.3867	14.3103	14.483	14.126	14.392
ARMT1	15.6048	15.6891	15.7522	15.536	15.8084	15.796
ARNT	10.8433	11.2226	11.083	11.5674	11.2855	11.0232
ARPC1A	15.0987	15.4756	15.5408	15.5366	16.0295	15.5632
ARPC1B	16.7653	16.9683	16.8739	16.9934	18.0751	17.0085
ARPC2	16.8987	17.0283	17.1334	17.1541	17.1795	17.1853
ARPC3	17.5322	17.5536	17.5673	17.742	17.5124	17.2833
ARPC4-TTLL3	19.4946	19.5701	19.5908	19.4691	19.553	19.5301
ARPC5	17.0468	17.5155	17.7384	17.7865	17.7207	17.7159
ARPC5L	17.6041	17.4541	17.76	17.5724	17.6952	17.5793
ARPP19	13.4028	13.5243	13.4218	13.5377	13.3316	13.1801
ARRB1	15.5564	15.9242	15.3619	15.7305	15.5476	15.6561
ARRB2	14.7337	14.4849	14.4559	14.0519	14.4869	14.4339
ARRDC1	15.282	15.221	14.8069	15.1216	14.659	15.1189
ARRDC3	13.9593	13.8047	13.3897	13.4374	14.0865	14.4166
ARSA	13.4652	14.2131	13.6885	13.9779	13.5307	13.7281
ARSB	11.6551	11.8161	11.8452	11.943	12.3358	11.9725
ARSD	13.6856	14.6308	13.7573	14.6718	14.4229	14.1667
ARSL	16.2006	16.8418	16.8166	17.0214	16.7488	16.9432
ARV1	12.0794	11.7781	12.1581	11.6503	12.6171	12.2123
ARVCF	11.7031	12.4578	11.7591	12.3705	11.4646	12.1422
AS3MT	11.0765	10.7631	10.9771	10.9426	10.7147	10.845
ASAH1	14.2476	14.4855	14.7807	14.1298	13.6784	14.2241
ASAP1	13.2568	13.4828	13.592	13.3135	13.6283	13.4176
ASAP2	12.7999	12.8459	12.7721	12.7237	12.5468	12.5815
ASB10	15.2793	15.1567	15.8619	15.7572	11.5461	16.3155
ASB6	12.3752	12.201	12.1601	12.2319	12.3194	11.9381
ASB9	12.0625	12.2119	12.0151	11.5487	12.2878	12.0022
ASCC1	14.3116	14.1969	14.1471	13.9766	14.2773	14.3077
ASCC2	14.3553	14.2169	14.4617	14.3912	14.6375	14.1815
ASCC3	15.7697	15.6558	15.8524	15.6254	15.6893	15.6037
ASCL2	14.1527	13.8577	14.5006	14.0307	14.065	14.2506
ASDURF	10.7378	10.3295	10.5996	11.0631	10.0087	10.5046
ASF1A	13.3963	12.4073	13.2335	12.9927	12.34	12.7657
ASF1B	14.8685	14.2002	15.2248	14.4678	14.6883	14.4693
ASH2L	14.8647	14.9493	14.8217	15.01	15.1896	15.1268
ASL	16.6038	16.7943	16.985	16.8163	17.3585	16.9068
ASMTL	14.514	14.3557	14.841	14.6313	15.0065	14.4988
ASNS	18.4139	17.4311	19.0074	17.6323	19.2551	17.7595
ASNSD1	11.4009	11.2948	11.5497	11.0179	11.1923	11.0439
ASPH	16.9677	16.959	17.1414	17.1399	17.185	17.1464
ASPHD1	11.3109	11.3492	11.3227	11.3072	11.1132	11.3064
ASPM	11.4444	11.2726	11.2643	11.2572	11.2637	11.2581
ASPSCR1	16.4255	16.057	16.3315	15.9638	16.5542	16.3487
ASRGL1	14.303	14.5055	14.6283	14.0581	15.4251	14.1017
ASS1	18.2859	18.7055	18.7492	19.1541	18.6559	18.2722
ASTE1	12.3498	12.4461	12.3825	11.9327	12.6397	12.7908
ASXL2	12.0375	12.2463	11.9121	12.2648	12.508	12.0415
ATAD1	15.9263	16.0357	15.9411	16.1227	15.666	16.0783
ATAD2	13.6758	12.8892	13.3636	12.8515	13.3214	12.7713
ATAD2B	12.8686	12.5383	12.562	12.4313	12.8175	12.3849
ATAD3A	17.0726	17.3544	17.0216	17.2482	16.7204	17.0218
ATAD3B	17.7456	18.2215	17.8319	18.1429	17.6921	18.1243
ATAD5	11.8965	11.4496	11.9555	11.4698	12.2809	11.6723
ATAT1	12.0586	12.8279	12.2914	13.0023	12.0317	12.2422
ATE1	14.1697	14.5168	14.373	14.2542	14.5882	14.4474
ATF1	12.9426	12.6039	12.8667	12.4134	12.7924	13.055
ATF2	11.86	11.6159	11.5284	11.4727	11.6019	11.5782
ATF3	10.4288	10.5723	10.0402	10.5807	10.5491	11.1955
ATF6	11.116	10.9825	11.2583	11.1108	11.7156	11.3598
ATF6B	12.1274	13.0958	12.7662	12.9473	12.539	12.097
ATF7	12.5604	11.956	12.6748	12.0509	12.7324	12.1995
ATF7IP	13.2364	13.1415	13.2346	13.4471	13.812	13.3032
ATG101	13.0637	13.8324	13.239	13.3923	13.828	13.8259
ATG12	14.3127	14.9853	14.3768	14.97	15.1561	14.6668
ATG13	14.2289	14.3181	14.3493	14.4351	14.3851	14.7059
ATG14	11.6676	12.3761	11.8548	11.9195	11.5976	11.9724
ATG16L1	14.9819	14.9254	15.229	14.9245	15.2649	15.0304
ATG2A	13.7937	13.79	14.009	13.9333	14.2498	14.1802
ATG2B	13.8069	13.873	13.843	13.7292	13.7355	14.0013
ATG3	15.8651	15.3733	16.232	15.924	16.482	15.5851
ATG4A	13.9901	13.7245	14.1582	13.8122	13.8294	12.6793
ATG4B	14.1661	13.9132	14.1629	13.8928	14.0861	13.9321
ATG4C	11.9682	12.054	11.7581	11.7972	12.7244	12.7653
ATG5	14.3513	14.2408	14.4124	14.3914	14.5961	14.5663
ATG7	15.4132	15.4932	15.7489	15.6856	15.9639	15.4781
ATG9A	14.6964	15.1055	14.9244	15.1113	14.9006	15.4153
ATIC	19.2955	18.8434	19.3509	18.8651	19.744	18.9394
ATL1	12.1568	12.8304	11.817	12.6672	11.8961	12.3354
ATL2	15.6638	15.512	15.7573	15.6659	15.4556	15.5415
ATL3	15.0253	15.0533	15.1451	15.2885	14.8445	15.0726
ATM	14.6252	14.39	14.3275	14.2303	14.0898	14.3402
ATN1	12.6803	12.8473	13.1937	13.0085	13.0883	12.8155
ATOX1	14.4688	14.9666	14.6683	14.8606	14.9859	14.7799
ATP10B	11.199	12.1702	11.3732	11.7585	11.4994	11.4559
ATP11A	14.6638	14.8862	14.4362	14.7543	14.2944	14.8323
ATP11B	12.9702	13.5011	12.7124	13.0635	12.7177	13.2493
ATP11C	11.5987	11.5907	11.6821	12.0369	11.1312	11.7134
ATP13A1	16.6388	16.8498	16.643	16.7721	16.5774	16.8207
ATP13A2	13.0425	13.4582	13.2013	13.6284	12.9516	13.3739
ATP13A3	14.2485	14.1875	13.957	13.8212	14.0113	14.2948
ATP1A1	20.5708	20.8023	20.6701	20.8568	20.8256	20.7913
ATP1A2	14.9394	14.9677	15.1896	14.4487	15.8014	15.0245
ATP1A3	15.5857	12.1907	12.9419	12.4374	12.137	12.4441
ATP1B1	19.4249	19.5903	19.4969	19.7066	19.632	19.6718
ATP1B2	14.566	10.5458	10.6139	10.4402	11.2181	10.7412
ATP1B3	18.3952	18.82	18.7878	18.9211	18.7222	18.7855
ATP23	11.3407	12.596	11.4958	12.2437	10.6246	12.6588
ATP2A1	11.2552	14.0818	11.1931	10.606	11.3507	11.5204
ATP2A2	19.0154	19.3354	19.0874	19.3179	19.161	19.2509
ATP2A3	13.663	14.0082	13.6759	14.4342	13.1022	14.03
ATP2B1	16.3034	16.597	16.5102	16.5876	16.5834	16.5682
ATP2B3	15.4841	15.5054	16.0362	15.3485	16.0162	15.7737
ATP2B4	12.7942	13.1571	12.6395	12.8394	12.7624	12.9125
ATP2C1	14.9887	15.1544	15.024	15.1853	15.1142	15.1422
ATP2C2	14.6468	14.8912	14.5725	14.6879	15.2846	15.2192
ATP5F1A	20.5206	20.8881	20.6786	20.9897	20.5956	20.7168
ATP5F1B	19.9531	20.2343	20.0435	20.4229	19.9884	19.8933
ATP5F1C	17.4626	17.4939	17.3065	17.5015	17.0897	17.2139
ATP5F1D	19.0299	18.2484	18.2586	18.0262	18.0914	18.1275
ATP5F1E	17.8892	18.6397	18.4261	18.9388	18.8728	18.4591
ATP5IF1	15.6407	15.3006	15.195	15.4147	15.248	15.5441
ATP5MC2	16.2899	16.0475	15.672	15.7502	15.0028	16.2924
ATP5ME	17.4446	17.4931	17.6573	17.8603	17.3759	17.7439
ATP5MF	13.3529	15.3705	13.5981	15.0987	15.9296	14.869
ATP5MF-PTCD1	17.1013	17.2701	17.4089	17.297	17.3854	17.3913
ATP5MG	18.2469	18.765	18.693	18.986	18.3592	18.8063
ATP5MJ	15.3919	15.8614	16.1515	16.2804	16.1929	15.8342
ATP5MK	17.2009	17.3193	17.3922	17.7196	17.4875	17.8526
ATP5PB	17.2472	17.7864	17.7136	18.0341	17.6966	17.6288
ATP5PD	17.0888	16.9913	17.0818	17.1659	17.4257	17.0455
ATP5PF	15.5383	15.5935	15.2875	15.5084	15.3231	15.2771
ATP5PO	18.0313	18.7758	18.6849	18.9934	18.5505	18.7165
ATP6AP1	15.1315	15.2483	15.3458	15.3428	14.7086	15.112
ATP6AP2	14.9983	15.0781	15.7104	15.3966	15.3991	15.7302
ATP6V0A1	15.9193	16.3616	15.8009	16.3153	15.6459	16.3577
ATP6V0A2	14.9813	15.1327	15.3334	15.2214	14.947	15.4023
ATP6V0C	13.3588	13.7814	13.451	14.001	13.1788	13.485
ATP6V0D1	15.9834	16.0554	15.6464	15.9377	15.823	16.2164
ATP6V1A	16.3302	16.4603	16.4879	16.5519	16.5788	16.5048
ATP6V1B1	13.5687	15.3051	14.5976	14.5536	16.0084	14.257
ATP6V1B2	16.9297	16.9998	16.8818	16.9031	17.125	16.9994
ATP6V1C1	16.7997	16.8549	16.6827	16.8786	16.6972	16.8195
ATP6V1C2	11.0525	11.6577	11.5513	11.461	11.4711	11.3651
ATP6V1D	14.7586	14.5972	14.6826	14.534	14.3697	14.4196
ATP6V1E1	15.7938	15.9219	16.0192	16.0042	16.1514	16.032
ATP6V1F	14.9113	13.6715	14.1561	13.7248	13.5742	13.6358
ATP6V1G1	14.5339	14.5058	14.3507	14.4884	14.8576	14.7681
ATP6V1H	16.0366	16.0691	16.1962	16.1675	16.0625	16.1558
ATP7A	12.1491	12.6398	11.9806	12.0665	12.0846	12.0689
ATP7B	14.697	14.9562	14.5453	14.81	14.642	14.9219
ATP8A1	12.5561	13.52	12.3043	13.05	12.185	13.381
ATP8B1	15.4466	16.2489	15.6565	16.2413	15.0827	16.0971
ATP9A	13.2663	14.917	13.2355	14.5477	13.4366	14.8541
ATP9B	12.4407	12.4725	12.5182	12.7462	12.2505	12.4363
ATPAF1	15.6563	15.3056	15.7955	15.7354	15.6334	15.4768
ATPAF2	14.9052	14.7118	14.2949	14.6687	14.3629	14.6649
ATPSCKMT	11.7929	11.5135	12.1564	11.3187	10.7298	10.8516
ATR	14.439	14.1762	14.5631	14.2631	14.2564	14.3091
ATRIP	12.5817	12.5874	12.8036	12.449	12.5526	12.8717
ATRN	11.9683	12.5516	12.1055	12.2344	12.5051	12.5579
ATRX	13.2662	13.2465	13.1654	13.3805	13.1803	13.2691
ATXN10	15.1778	14.8273	15.2578	15.0833	15.4006	14.934
ATXN1L	11.1082	11.8072	11.8105	11.8592	11.7386	11.8223
ATXN2	13.9975	13.7806	14.1781	13.817	14.404	13.8363
ATXN2L	16.5663	16.2141	16.6829	16.281	16.9826	16.3146
ATXN3	13.1853	13.3969	13.2071	13.5277	13.3242	13.2021
ATXN7	11.0617	10.9475	11.1313	11.0668	11.3119	11.0686
ATXN7L3	11.5252	11.53	11.1802	11.6129	11.3978	11.2413
ATXN7L3B	12.4252	13.3281	12.958	14.1297	15.0584	14.7723
AUH	15.6542	15.919	15.6023	15.8573	15.757	15.754
AUP1	14.3037	14.6921	14.8085	15.1006	14.3936	14.8739
AURKA	13.6311	12.6722	13.94	13.2961	13.7008	12.9372
AURKAIP1	13.0446	13.7239	11.8228	13.0946	13.605	13.8492
AURKB	13.9709	12.7551	14.0929	13.2317	13.6866	13.0922
AUTS2	11.4494	11.7775	12.2432	10.9913	11.9269	11.8768
AVEN	11.9158	11.9031	12.1896	12.333	12.694	11.9474
AVL9	16.2489	16.2262	16.297	16.3583	16.1427	16.2391
AXIN1	12.4933	12.4707	12.788	12.0192	13.1638	12.9539
AXIN2	11.5398	11.4485	11.2897	11.5323	11.3214	11.3996
AXL	10.7177	10.6446	10.5895	10.6536	10.6603	10.6113
AZGP1	11.1192	11.1431	12.3047	11.2221	11.8006	10.7289
AZI2	12.0461	12.2417	12.2888	12.0586	12.2438	12.5886
B2M	15.6814	16.2764	15.5044	15.8653	15.9436	16.1982
B3GALT5	14.6418	14.7221	12.9892	14.2487	14.7567	14.9407
B3GALT6	13.887	13.0336	13.5667	13.3348	13.9208	13.6857
B3GAT3	14.3595	14.4619	14.2574	14.3686	14.3887	14.3919
B3GLCT	12.2264	12.1219	12.3597	12.3702	12.207	11.9768
B3GNT2	13.208	13.1095	13.6884	13.3479	13.5308	13.406
B3GNT3	14.854	14.3236	14.607	13.8699	15.1628	14.4797
B3GNT8	13.5467	13.6179	13.7163	13.4975	13.9262	14.0844
B3GNT9	10.4915	10.9983	11.1438	11.0876	10.1431	9.87641
B4GALNT1	11.0813	11.427	10.7476	10.5522	11.0752	10.7032
B4GALT1	14.6522	14.857	14.8203	15.0182	14.6863	15.1738
B4GALT3	12.231	12.5514	12.5198	12.3028	12.3776	12.4321
B4GALT4	13.6708	14.7177	13.8094	14.1881	13.8808	14.2187
B4GALT5	13.536	13.8797	13.7487	13.9074	12.8229	13.7416
B4GALT6	16.6263	16.2047	16.3355	15.8736	16.2744	14.9018
B4GALT7	13.6239	13.5964	13.6383	13.2582	13.8312	13.4346
B4GAT1	14.5904	14.4176	14.314	14.2393	14.1463	14.3934
B9D1	10.4994	10.4949	11.5404	11.5617	10.4414	10.8632
BABAM1	14.681	14.4053	14.5064	14.6713	15.133	14.7317
BABAM2	14.4389	14.673	14.7391	14.7653	14.9068	14.8439
BACE1	10.4442	10.4534	10.6141	10.9158	9.95924	9.87713
BACE2	14.2224	14.1771	13.9122	13.6627	14.2016	13.5338
BACH1	12.3665	12.9042	12.1328	12.6146	12.567	12.544
BAD	13.5103	13.9399	13.3859	13.8477	13.414	13.452
BAG1	13.2915	13.0296	12.9717	13.2344	13.2772	13.588
BAG2	16.4261	15.6923	16.3751	15.9266	16.0533	15.7468
BAG3	12.2585	12.1315	12.3304	12.1979	12.016	12.3595
BAG4	12.401	10.9625	11.3299	11.3859	11.6733	11.1881
BAG5	14.3713	14.0675	14.3936	14.3243	14.7933	14.2035
BAG6	16.1266	15.9835	16.0393	16.0409	16.6958	16.0493
BAIAP2	14.6839	14.5828	14.6713	14.6043	14.6091	14.5121
BAIAP2L1	14.9548	14.9775	15.1953	15.1441	15.2641	14.8542
BAIAP2L2	13.1549	13.4721	13.556	13.5514	13.9259	13.4387
BAK1	14.0445	13.0703	13.7079	13.2964	13.3429	13.5704
BANF1	17.386	17.8969	17.3825	17.5104	16.9542	17.9136
BANP	12.3498	12.1372	12.3196	12.0809	12.1434	12.2457
BAP1	13.0331	13.2888	12.851	12.951	12.9352	13.2111
BAP18	13.6694	14.2322	13.2215	13.7177	14.3676	13.2954
BARD1	11.7115	11.6355	12.5427	11.9378	10.8529	11.7575
BASP1	10.9157	10.9031	11.3798	10.7896	11.2242	10.9821
BAX	15.897	15.7315	16.1049	15.9004	15.9986	15.9474
BAZ1A	14.6563	14.1786	14.739	14.2979	14.4406	14.1821
BAZ1B	14.9821	14.5633	14.8389	14.6232	14.6805	14.6343
BAZ2A	14.5604	14.2999	14.3838	14.473	14.6092	14.5048
BAZ2B	10.5519	10.2693	10.942	11.4555	10.2461	10.2638
BBLN	12.8673	12.4911	12.2208	12.1411	11.7974	12.0609
BBX	11.9551	12.0919	12.5846	12.2952	13.5858	11.7619
BCAM	10.744	11.3012	11.1305	11.228	10.9971	10.8289
BCAP31	17.683	17.8006	17.9777	18.0641	17.7789	17.6831
BCAR1	13.8495	13.9892	13.9742	13.7422	13.8433	14.0568
BCAR3	12.6831	12.8117	12.863	12.9067	12.8405	12.9377
BCAS1	10.192	13.9754	10.7883	12.9851	10.2546	12.6947
BCAS2	14.8953	14.737	14.8218	14.5448	15.4595	14.8324
BCAS3	13.3196	13.8191	13.1084	13.6776	13.2966	13.6831
BCAT2	14.993	15.3678	15.0659	15.3425	15.6648	15.1105
BCCIP	14.4359	14.3325	14.8902	14.4737	15.311	14.5044
BCKDHB	15.0594	15.1687	14.8341	15.0103	14.5931	15.0381
BCKDK	12.7981	12.5778	12.7193	12.6855	12.3381	12.6057
BCL10	13.5863	13.8203	13.8909	13.9258	14.1309	13.8593
BCL11A	10.5089	10.7915	11.3237	10.8182	9.79836	10.786
BCL11B	11.9019	11.616	12.0797	11.6065	12.1454	12.0015
BCL2L1	15.3673	15.7951	15.5587	16.3073	15.781	16.0163
BCL2L11	11.5872	12.9226	12.1019	12.3465	10.4773	11.8176
BCL2L12	11.1439	10.78	10.6142	10.6231	10.8203	10.8831
BCL2L13	14.4067	14.3427	13.9861	14.2585	13.8479	14.1807
BCL2L14	15.0192	15.3354	15.1805	15.4621	15.5729	15.4467
BCL2L15	15.4213	15.2468	15.1755	15.5135	15.0381	15.7758
BCL7A	17.0352	17.6367	17.248	17.5446	17.4271	17.5924
BCL7B	15.1133	15.3171	15.0619	15.3833	15.2196	15.1506
BCL7C	14.5656	13.8803	14.2288	14.1365	13.9301	13.4998
BCL9	11.4024	11.8014	11.5313	11.1686	11.8096	11.7177
BCL9L	11.8416	11.7859	11.6769	11.9235	12.2137	11.9881
BCLAF1	16.3394	15.8696	16.3002	16.2727	16.2909	16.1764
BCLAF3	11.5076	11.9064	11.3124	11.4219	11.8294	12.022
BCORL1	10.6444	10.9036	10.9765	11.0562	10.5205	10.8749
BCR	13.0157	12.8978	13.0691	13.0652	13.283	12.9099
BCS1L	15.1876	15.3272	14.9891	14.969	15.2251	15.448
BDH1	16.8493	17.6638	17.1119	17.6939	17.2317	17.5131
BDH2	15.1178	16.6259	15.2382	15.8667	15.6523	16.4296
BDP1	11.1236	11.0309	10.7923	10.8274	11.5708	11.2949
BECN1	13.2484	13.3266	13.5503	13.6477	13.6542	13.5224
BEND3	13.6464	12.9073	13.4496	13.0488	13.5875	13.177
BET1	15.2222	15.5359	15.1347	15.2067	14.3904	15.2372
BET1L	16.2839	14.691	15.1564	14.2821	14.8738	14.914
BGN	11.4718	11.1333	13.0261	10.8178	10.6885	11.0248
BHLHA15	12.2677	11.6288	11.7223	11.2736	12.7246	10.7832
BHMT2	10.8968	10.999	9.80026	13.1838	15.2364	15.687
BICD1	12.305	12.5985	12.5511	12.2527	12.9816	12.6271
BICD2	14.0007	13.4479	14.1939	13.664	14.0495	13.4808
BICDL2	13.1588	13.3437	13.001	13.0939	13.0505	12.7606
BICRA	11.3133	10.7951	11.8198	11.1338	11.8372	11.3072
BID	14.6431	14.4021	14.4357	14.2449	14.7646	14.7067
BIN1	16.1315	15.4245	15.9936	15.5889	16.1475	15.582
BIN3	14.353	14.2353	14.2917	14.2765	13.8323	14.4983
BIRC2	13.2811	13.7671	13.7885	13.9767	13.4676	13.8276
BIRC5	13.9466	12.8168	13.508	12.8213	14.208	13.061
BIRC6	15.1471	14.8707	15.248	14.9831	15.2081	15.1931
BLM	11.4376	11.7893	11.7975	11.7266	12.1741	12.1088
BLMH	15.1662	15.2678	15.3301	15.4208	15.5653	15.101
BLNK	10.6859	11.6658	11.5351	12.0292	12.3336	11.8099
BLOC1S1	14.5433	14.5645	14.5192	14.779	14.7699	14.7638
BLOC1S2	14.7344	15.5554	14.9606	15.1478	15.3824	15.1743
BLOC1S3	13.9484	13.9626	14.0436	14.1675	14.4395	14.2332
BLOC1S4	14.3895	14.2456	14.2895	14.3704	14.3974	14.2978
BLOC1S5	13.4713	13.6985	13.6508	13.431	14.1343	13.614
BLOC1S6	13.8899	12.6584	12.7267	12.837	12.6818	13.0169
BLTP1	13.4059	13.676	13.3871	13.4267	13.3178	13.8204
BLTP2	13.5107	13.6556	13.4618	13.526	13.6694	13.9544
BLTP3A	16.254	16.0646	16.009	16.0484	16.3513	15.9829
BLTP3B	15.5766	15.6378	15.5358	15.6413	15.8753	15.545
BLVRA	15.9886	15.982	16.0928	15.9493	16.0105	16.074
BLVRB	16.5615	16.9272	16.8004	16.822	16.7179	16.5114
BMERB1	11.0886	11.1085	10.7738	10.6081	10.8557	11.269
BMP2K	12.7596	12.3034	12.7604	12.4287	12.8178	12.8562
BMP7	11.5208	11.4468	11.5406	11.3121	11.7462	11.065
BMPR1A	12.3394	11.6066	11.5191	12.0101	11.8234	12.1946
BMPR2	11.6224	12.3868	11.6875	12.2518	11.6207	12.8131
BMS1	15.7196	15.2803	15.2994	15.0686	15.5535	15.2679
BNIP1	16.1883	16.198	16.0027	16.0846	15.6728	15.8293
BNIP2	11.5928	11.9127	11.7165	11.9502	11.6119	11.9904
BNIP3L	11.3908	12.5489	11.3762	11.9178	11.2813	12.7437
BOD1	13.2072	13.2081	13.5041	13.3123	13.8613	12.9848
BOD1L1	13.8761	13.7815	13.7295	13.7716	14.0326	13.7694
BOK	11.2897	11.7339	11.0667	11.0426	11.4314	11.2856
BOLA2	18.2222	18.417	18.6216	18.5347	18.9928	18.2566
BOLA3	14.1465	14.2836	13.9629	14.4475	14.4022	14.1536
BOP1	17.4294	17.1454	17.3753	17.2079	17.4271	17.2336
BORCS5	13.7605	14.0296	13.6026	13.8281	14.1909	13.8271
BORCS6	14.3493	14.774	14.1919	14.3419	14.5604	14.7137
BORCS7-ASMT	13.1682	13.9682	12.9534	13.5373	13.5348	13.6709
BORCS8	13.9393	14.5123	14.4836	14.6571	14.9342	14.1061
BPGM	11.4332	11.5505	11.8356	11.5381	11.5543	11.487
BPHL	13.4943	14.2865	13.7944	14.3221	14.0676	14.2018
BPNT1	15.9181	16.5139	16.2263	16.4918	16.694	16.2731
BPNT2	15.5567	15.0123	15.4862	15.5833	15.6718	15.248
BPTF	13.6845	13.6756	13.5699	13.635	13.8289	13.7172
BRAF	13.3152	13.5004	13.5833	13.7641	13.2476	13.6547
BRAP	13.7211	14.2712	14.2951	14.4542	14.4938	14.181
BRAT1	14.4667	14.0687	14.6651	14.3018	14.5815	14.2888
BRCA1	12.6796	11.6215	12.4854	11.9011	13.3904	12.018
BRCA2	12.0832	11.7829	12.171	11.8433	11.8578	11.9135
BRCC3	14.7751	15.2623	15.0554	15.2278	15.1748	15.4071
BRD1	13.2027	13.516	13.1858	13.3091	13.1812	13.3645
BRD2	14.6628	14.5623	14.7104	14.7182	14.8368	14.5764
BRD3	14.3151	14.3545	14.3222	14.4786	14.1608	14.2558
BRD4	14.8156	15.0561	14.9582	14.8907	15.2131	15.0536
BRD7	12.296	12.3922	12.6661	12.0289	12.926	12.5637
BRD8	14.1926	13.969	14.3913	14.2129	14.3977	14.3274
BRD9	12.019	11.8232	12.0037	12.2151	11.5698	12.1412
BRF1	11.7889	11.9678	11.9145	12.0357	12.2016	11.7258
BRI3	11.2696	13.4784	12.0972	13.0644	12.5576	13.0807
BRI3BP	17.5914	17.8354	17.8101	17.9936	17.9637	17.8058
BRIP1	11.5609	11.5843	12.4072	11.5744	12.0981	11.4374
BRIX1	17.1497	16.5225	16.4719	16.2003	16.3782	16.425
BRK1	13.9849	13.7234	13.9133	13.8871	14.594	14.1249
BRMS1	12.863	13.5457	13.3033	13.1161	13.5977	13.6048
BRMS1L	13.3161	12.8702	13.0067	13.0482	12.8052	13.1078
BROX	15.717	16.348	15.9912	16.1222	16.1286	16.2896
BRPF1	14.1502	14.0219	14.5585	14.3713	13.9312	14.2593
BRPF3	11.5403	12.2296	11.2256	11.8968	11.2337	11.8512
BRWD1	12.8818	12.8807	12.6994	12.7647	12.7976	12.6769
BSCL2	13.0101	12.6726	12.9115	12.9745	12.8346	13.0924
BSDC1	14.3358	14.0889	14.0505	14.1915	14.5316	14.0737
BSG	18.1933	17.4516	17.9522	17.5542	17.6587	17.465
BSPRY	13.5074	14.2302	13.649	13.3265	13.7351	13.5204
BTAF1	14.7654	14.8207	14.8369	14.8593	14.9609	14.8014
BTBD10	12.6317	13.4732	12.3731	12.8901	12.6988	13.2645
BTBD2	12.7906	13.1162	12.8899	13.1178	12.7586	12.7764
BTBD3	11.9654	10.4429	12.7786	11.732	10.0765	11.5096
BTBD9	11.6961	12.1162	11.698	12.2538	12.0943	11.9193
BTD	13.2754	13.7704	13.2999	14.0373	13.3866	13.6189
BTF3	16.9451	16.9473	17.3516	16.8824	17.6149	17.1019
BTF3L4	14.9679	14.8442	14.8705	14.4593	14.9357	14.9054
BTG3	12.9283	14.0539	13.4888	13.7403	10.901	12.1498
BTN2A1	12.7301	13.1488	12.814	12.6084	12.9303	13.1001
BTN3A3	10.6206	12.0163	10.4434	11.0066	10.5991	10.5049
BTNL8	11.0341	11.8702	11.2363	11.595	11.4396	12.3356
BTRC	10.9884	10.8442	11.1453	9.8969	10.5719	11.0031
BUB1	18.5729	18.5392	18.8805	18.441	18.9941	18.5779
BUB1B	12.6197	12.3831	12.8117	12.7874	12.617	12.4036
BUB3	18.7443	19.0629	18.963	18.9306	19.2092	19.1506
BUD13	14.2156	13.7491	14.5135	14.1504	14.3622	13.9742
BUD23	15.0852	14.3611	15.5307	14.901	15.3385	14.3658
BUD31	16.1536	16.1397	16.3178	16.3376	16.2762	16.1855
BYSL	15.1	15.2354	15.2077	15.1974	15.073	15.2066
BZW1	16.2702	16.2098	16.5908	16.4294	16.3716	16.5175
BZW2	17.7263	17.5552	17.8231	17.5604	17.7229	17.738
C11orf52	11.9355	10.7703	10.3465	11.0409	8.5981	9.86572
C11orf54	15.5642	16.9488	14.9539	16.0598	16.1732	16.0504
C11orf58	15.4181	15.1	15.3823	15.6863	15.4832	15.0779
C11orf68	14.7032	15.5289	14.984	15.4705	15.1746	15.234
C11orf98	18.3725	18.1337	18.5256	18.5192	18.8157	17.9682
C12orf4	11.2931	11.4383	11.372	11.7234	11.3523	11.3769
C12orf43	14.9402	14.7998	15.0719	14.8584	15.3658	14.6242
C12orf57	13.4835	13.0687	13.2401	12.9233	14.0717	12.9063
C12orf75	10.8489	10.8456	10.9847	10.5576	11.2583	14.0632
C14orf119	11.6679	13.6251	11.3126	13.1	13.9942	12.7776
C15orf38-AP3S2	14.3223	14.3964	14.3318	14.2835	14.8095	14.6108
C15orf39	11.6826	10.9844	11.2102	12.3748	11.3942	13.4533
C15orf40	15.5272	14.5143	14.6201	14.635	14.5664	14.5992
C16orf87	12.4984	11.812	11.8474	13.8278	11.4067	12.7157
C17orf75	15.0905	15.1584	14.9669	14.9387	14.94	15.1394
C17orf80	11.3282	12.028	12.0517	12.1612	12.8633	11.5246
C18orf21	12.8589	12.3254	12.464	11.6744	12.7621	11.7966
C18orf32	11.5801	11.1332	11.8269	11.1652	11.9885	11.2203
C19orf12	12.1291	12.2296	12.8303	13.3087	11.2879	13.1281
C19orf25	14.7901	14.2665	14.2129	14.1002	14.8533	14.0103
C19orf47	14.0447	13.8692	13.7551	13.828	13.8318	13.6923
C19orf53	10.9878	11.1352	11.3008	10.3983	11.5558	11.0605
C1D	12.5677	12.1303	13.1686	12.5501	13.5838	12.6947
C1GALT1	12.5224	12.9687	13.2314	13.1046	13.2318	13.0678
C1GALT1C1	12.7053	12.1606	12.5664	12.848	11.9855	12.3642
C1QBP	18.2118	17.4471	17.8391	17.9845	17.2947	17.2473
C1QC	10.5655	11.48	10.5498	10.8046	12.9479	11.3392
C1QTNF6	10.8928	11.7375	10.8104	10.9839	10.7777	10.568
C1RL	11.6315	11.5742	12.024	11.661	12.5572	12.8993
C1orf122	15.1504	14.4432	14.7124	14.4231	15.0248	14.4658
C1orf131	12.9416	12.5359	13.221	12.7199	12.8902	12.6624
C1orf174	13.2003	13.5951	13.7747	13.3591	13.1719	13.1949
C1orf198	13.0688	13.0721	13.2966	13.3091	13.2753	13.1454
C1orf21	9.79604	10.9767	10.8441	10.9141	10.4968	9.28237
C1orf226	14.7829	15.8109	14.7898	13.8109	14.5118	15.6069
C1orf43	11.1852	11.5236	11.455	11.0254	11.2388	11.0186
C1orf50	13.1639	12.4916	12.7789	12.03	12.8422	12.5228
C1orf52	13.6536	12.8173	13.6006	13.3185	13.7948	12.9407
C22orf39	11.0774	10.949	10.8407	10.8264	9.61736	10.8585
C2CD2	12.594	12.6332	12.7657	12.7739	12.4444	12.2532
C2CD2L	13.288	13.1986	13.2263	12.864	13.1952	13.4085
C2CD3	12.8237	12.2723	12.193	12.796	13.6726	12.4104
C2CD5	15.5271	16.1177	15.842	15.9993	16.0265	16.2581
C2orf16	11.0625	11.428	11.4231	10.8317	11.6071	11.6084
C2orf49	14.0512	14.0328	14.4764	14.2881	14.1358	14.1981
C2orf69	13.3997	13.2402	13.3499	13.1263	13.2294	13.1274
C2orf76	11.5937	11.0718	11.7738	10.752	11.2046	11.2922
C3	12.5441	13.7163	12.6501	12.5753	16.0119	12.483
C3orf33	11.4908	12.2521	12.3296	11.819	11.9665	12.7528
C3orf38	13.4801	13.2221	13.531	13.4577	13.4681	13.4275
C3orf49	10.8643	10.9416	12.3114	10.4227	13.6116	13.5266
C4A	12.4791	15.7812	12.3671	12.3901	12.6381	12.1024
C4BPA	10.6145	14.2606	10.9704	10.9837	10.7452	10.7907
C4BPB	10.8275	13.6992	10.7466	11.1368	11.0705	11.1047
C4orf3	11.5699	11.8991	11.6418	12.6527	10.8805	12.3397
C4orf33	12.7155	12.6759	12.6983	12.8683	13.5194	12.7859
C5	11.2034	10.8427	11.1366	10.8383	11.6188	10.8372
C5orf22	12.0766	11.648	12.24	12.0156	12.8548	11.7393
C5orf24	12.9073	12.2971	13.1361	12.7596	12.9644	12.3986
C6orf120	12.5147	11.4737	11.9949	12.1928	11.5288	11.6718
C6orf132	13.8088	13.7844	13.6946	13.7629	13.5513	13.7233
C6orf136	14.1565	14.6316	14.1899	14.3559	14.3158	14.7852
C6orf47	13.7154	13.6759	13.6023	13.7004	13.5034	12.9155
C6orf89	12.8143	13.5152	13.0966	13.6364	12.9656	13.5388
C7orf25	13.1502	13.4115	13.7075	13.4962	13.5965	13.1721
C7orf50	15.4782	15.0813	15.3874	15.2171	15.4352	15.276
C8orf33	14.3001	13.9418	14.7622	14.225	15.0098	14.087
C8orf82	15.8667	17.0766	16.0994	16.667	16.2673	16.8484
C9orf40	13.9629	12.1581	12.5582	12.6822	14.1385	12.224
C9orf72	10.5097	10.6189	11.5072	11.0323	11.5174	12.8959
C9orf78	13.777	13.8576	13.9164	13.9611	14.1902	13.6871
C9orf85	11.8158	12.0443	11.6184	11.464	12.1888	11.8269
CA1	11.97	13.6109	12.4017	13.6708	12.1316	12.4443
CA12	14.917	14.3543	15.123	14.7439	15.3235	14.6278
CA13	15.2246	15.7716	15.6452	16.0094	15.9626	15.4034
CA2	11.5006	11.1838	11.2378	10.8167	11.4346	11.3183
CA4	10.4596	10.7422	11.2744	10.7689	12.0882	12.5984
CA9	13.8974	13.5261	15.2219	14.6179	15.3715	14.0955
CAAP1	15.0609	14.8397	14.8184	14.9613	15.0147	14.7324
CAB39	16.7178	16.8291	16.6687	17.1937	16.5662	16.9545
CAB39L	15.3575	16.3335	15.5509	16.1048	15.4592	16.1327
CABIN1	12.2313	12.6487	12.5045	12.6037	12.5841	12.4892
CABLES1	12.4265	12.4057	13.0564	12.6072	13.1155	12.8468
CACHD1	12.5406	12.1297	12.4232	12.431	12.2578	12.7369
CACTIN	13.5792	13.6189	13.3241	13.778	13.7008	13.5647
CACUL1	13.522	13.3477	13.4159	13.663	13.7758	13.8657
CACYBP	17.7164	17.5599	18.0195	17.6609	18.2308	17.7797
CAD	18.7044	18.4872	18.8062	18.5042	18.8507	18.6617
CADPS	11.7896	12.0764	12.0771	11.7019	12.1601	12.0105
CALB2	11.1649	11.2229	11.3705	11.0345	11.1056	11.4417
CALCOCO1	14.1311	15.2967	13.964	14.8702	14.2722	15.2654
CALCOCO2	13.884	14.018	13.8425	14.0547	13.9906	14.1411
CALD1	11.5131	11.5308	11.4267	11.3943	11.5638	11.5959
CALM1	19.5416	18.9833	19.3579	19.3904	19.0741	19.6213
CALML3	10.9515	11.1681	10.9721	10.4239	11.2639	11.2879
CALML4	13.5384	13.37	13.0087	13.4465	13.4156	13.2706
CALML5	11.1206	12.9427	13.3303	11.7324	11.294	10.7888
CALR	20.7863	19.9336	20.0805	20.5294	20.406	19.894
CALU	15.9557	15.1416	15.5615	15.4357	15.5694	15.1499
CAMK1	11.8545	11.9926	12.0229	11.9475	12.1263	11.5768
CAMK1D	13.1181	12.6977	13.0554	12.3984	12.9661	12.336
CAMK2D	15.1256	15.3353	15.5379	15.1979	15.238	15.4422
CAMK2G	15.1952	15.4384	15.1933	15.2918	15.252	15.3827
CAMKK2	13.9167	13.7611	14.1639	14.0267	13.9503	13.9153
CAMKMT	12.9315	12.5967	13.3981	12.5417	13.5585	12.8997
CAMLG	13.5232	13.6035	13.4872	13.6171	13.9644	13.4179
CAMSAP1	14.6482	14.4467	14.7673	14.3903	14.7393	14.4372
CAMSAP2	11.1166	11.3955	11.1505	11.2829	11.3685	11.2108
CAMSAP3	14.7012	14.923	14.8132	14.9001	15.2064	15.0233
CAND1	18.08	18.4538	18.2418	18.3875	18.1641	18.5461
CANT1	16.9464	16.7096	16.9265	16.5872	17.1345	16.7696
CANX	21.0685	20.8199	20.8967	21.0469	21.305	20.7157
CAP1	16.7005	16.8642	17.0793	16.9852	17.3249	16.9261
CAP2	12.5097	12.5315	12.3599	12.5825	12.3794	12.5027
CAPG	15.7687	16.0373	15.9848	16.235	15.9328	15.6665
CAPN1	18.5273	18.675	18.7191	18.9084	18.5922	18.6231
CAPN13	13.2429	14.796	12.7004	15.1859	13.5587	14.0368
CAPN15	12.0752	12.2408	12.1748	12.4483	12.8715	12.5381
CAPN2	15.2743	15.3994	15.5996	15.6672	15.5101	15.3032
CAPN5	16.7183	17.1983	16.3752	16.8145	16.5757	17.1867
CAPN7	15.1475	15.2689	15.429	15.3826	15.7356	15.5319
CAPNS1	17.6298	17.7429	17.8523	18.2041	17.7799	17.5862
CAPRIN1	16.3784	16.0986	16.5514	16.2714	17.1738	16.274
CAPRIN2	10.9529	11.0831	10.7416	10.6498	10.3862	10.3732
CAPZA1	17.551	17.3443	17.5289	17.5479	17.6472	17.6687
CAPZA2	18.7113	18.9382	18.8581	19.0377	18.7999	18.98
CAPZB	16.6326	17.2104	16.9742	17.1319	17.1103	17.0592
CARD10	12.1313	12.5971	11.678	12.149	12.0399	11.666
CARD19	14.9236	15.0965	14.6905	15.0583	14.3803	15.38
CARD6	11.1311	11.3083	11.3594	11.2191	11.3943	11.4924
CARHSP1	15.9231	15.4053	15.4109	15.414	15.4621	15.2774
CARM1	16.6101	16.7657	16.8593	16.7335	17.3821	16.8064
CARMIL1	16.2932	16.2517	16.4569	16.2223	16.4272	16.4101
CARMIL2	10.8397	10.7091	10.8197	10.7619	11.0001	10.8292
CARNMT1	13.3441	13.1306	13.3751	13.2518	13.4997	13.5678
CARS1	17.2747	17.4481	17.6157	17.53	17.7508	17.562
CARS2	16.3067	16.9399	16.7711	16.9054	16.7623	16.6872
CASC3	12.722	12.8439	12.9252	12.6891	12.6499	12.9116
CASK	15.5086	16.3	15.819	16.3912	16.3213	16.4027
CASKIN2	13.5319	13.1885	13.6124	13.7008	13.9554	13.3231
CASP1	11.3876	11.4163	12.3474	12.3718	12.332	11.9233
CASP10	13.2338	13.9984	13.3941	13.6921	13.7914	13.4076
CASP14	11.0376	11.1791	11.5665	10.8953	10.5321	10.6893
CASP2	13.291	13.0075	13.9278	13.4509	13.7693	13.1862
CASP3	15.1121	15.5342	15.617	15.7578	16.1354	15.7898
CASP4	12.9324	13.4012	13.3067	13.802	13.7837	12.9577
CASP6	14.6396	15.3962	15.0243	15.4283	15.5693	15.6378
CASP7	13.4022	13.6856	13.6686	13.965	13.5141	13.662
CASP8	15.6208	15.2007	15.3494	15.2446	15.4799	15.3794
CASP8AP2	11.4665	11.4532	11.2735	11.4072	11.6674	11.39
CASP9	14.4757	14.2959	14.2308	14.4325	14.1969	13.9676
CASQ2	13.6558	10.851	11.0079	10.1533	10.9346	11.3449
CAST	14.9746	14.7059	14.5086	14.9287	14.8577	14.5419
CASTOR1	12.1107	12.6479	11.9755	12.6051	12.2301	12.521
CASTOR2	12.1221	14.0021	12.4954	14.5397	12.4557	13.9757
CASZ1	13.6121	13.8128	13.8089	13.9821	13.6627	13.8839
CAT	16.5653	16.5132	15.8818	16.3564	15.8004	16.1243
CAV1	13.4812	13.7111	13.7735	13.5562	13.2658	13.7588
CAV2	10.5675	10.9165	10.6144	10.7832	11.0388	10.8478
CAVIN1	12.2094	12.3465	12.3311	12.334	12.5336	12.0604
CAVIN2	10.8175	10.8955	10.8432	10.8111	11.0613	10.976
CAVIN3	10.5537	10.7452	10.5405	11.1146	10.3962	10.7514
CBFA2T2	10.866	11.0701	11.3494	11.3105	11.6045	11.6907
CBFB	14.4356	14.3837	14.6002	14.5572	14.7579	14.4006
CBL	13.4814	13.7676	14.0605	13.7493	14.1685	13.7366
CBLB	12.4331	12.7351	12.976	12.8934	12.3641	12.7145
CBLL1	13.2983	13.3605	13.6477	13.5656	14.078	13.3101
CBR1	19.3105	19.5549	19.381	19.4088	19.8813	19.5388
CBR3	16.9909	17.0972	17.2883	17.0834	17.6566	17.3451
CBR4	15.6755	16.6413	15.9708	16.3084	16.2017	16.2572
CBS	12.6154	12.419	12.7896	12.4863	13.025	12.5893
CBWD5	13.7081	13.963	13.953	13.5413	13.9902	12.7303
CBX1	14.5983	15.5742	15.2205	15.4806	16.0177	15.3838
CBX3	17.1071	17.3345	17.4374	17.5499	17.346	17.5554
CBX4	12.6307	12.1906	12.2904	12.3246	12.6814	12.1594
CBX5	15.4848	15.5833	15.9132	15.8428	15.881	15.7369
CBX6	10.9863	11.0235	10.9973	10.7439	10.7439	11.8399
CBX8	14.4128	14.356	13.999	14.2983	14.3581	14.277
CC2D1A	15.9264	15.9145	15.8463	15.795	15.7403	15.9855
CC2D1B	14.6211	14.5287	14.9599	14.7487	14.6644	14.6191
CC2D2B	15.3752	14.6571	15.1104	15.3064	14.5219	14.988
CCAR1	16.7362	16.8563	16.623	16.8735	16.8443	16.8419
CCAR2	17.2559	17.4132	17.3567	17.5106	17.513	17.4892
CCDC102A	10.9133	10.7538	10.6257	11.1092	10.7837	10.7499
CCDC115	13.5366	13.1342	13.6314	13.0162	13.1673	12.8046
CCDC117	12.6701	13.0637	13.03	12.6527	12.8633	13.0892
CCDC12	16.9085	16.6051	16.5253	16.5697	16.394	16.8183
CCDC120	11.9281	12.7298	13.3038	12.6976	15.7288	15.9543
CCDC124	15.8384	15.534	15.8069	15.4061	15.9701	15.4519
CCDC127	13.1853	13.4691	13.0727	13.7884	13.318	13.4399
CCDC134	14.3178	14.3732	14.7229	14.428	14.5161	14.38
CCDC136	15.7757	14.9337	15.2983	14.7411	14.4492	14.7002
CCDC137	13.9407	13.2411	13.9466	13.4283	13.9067	13.3848
CCDC138	10.8041	11.4229	10.786	10.9316	11.6087	11.3737
CCDC148	14.0691	15.8745	14.1941	15.2673	15.2198	15.9062
CCDC167	16.5209	15.4584	15.5894	15.406	11.0855	15.5283
CCDC174	11.3496	11.6447	11.993	12.4388	11.607	11.4602
CCDC18	14.09	13.9373	13.3214	14.4645	14.9664	13.8102
CCDC185	10.802	10.1586	10.7522	11.0185	10.0754	10.1096
CCDC186	12.8755	13.4779	13.1843	13.6911	12.7145	13.5475
CCDC22	15.1472	15.2887	15.2912	15.2114	15.1677	15.2329
CCDC25	13.7338	14.1333	14.2376	14.0738	14.6491	14.0326
CCDC28A	11.472	12.6583	11.5298	12.0625	12.0901	12.6324
CCDC32	11.6373	10.6046	10.2851	11.3936	13.3452	10.3701
CCDC43	14.8835	14.4703	14.4686	14.2739	14.6998	14.6595
CCDC47	16.1345	16.1702	16.2215	16.2724	16.4499	16.1173
CCDC50	12.7263	12.7318	12.9449	12.8099	12.8788	12.7154
CCDC51	15.9217	16.1511	16.0019	16.0355	16.165	15.9297
CCDC59	15.3492	13.5259	14.904	13.9341	14.4688	14.0661
CCDC6	16.1516	16.0599	16.082	16.1334	16.1154	16.23
CCDC71	14.246	14.164	14.0733	14.0097	14.5532	13.8085
CCDC71L	11.0173	11.0359	10.9619	10.8882	10.7415	11.0668
CCDC77	10.7595	10.5972	11.0166	10.5222	10.8309	10.8792
CCDC82	11.9792	12.6479	11.1598	12.0691	10.5764	12.4825
CCDC85A	14.5968	15.1042	15.8254	15.6191	15.3529	15.1912
CCDC85B	10.6399	11.4916	10.5299	10.0308	12.7071	11.2224
CCDC85C	11.4392	10.9428	11.7101	11.1783	11.8948	11.6974
CCDC86	14.8337	14.1446	14.314	14.0969	14.5658	14.1854
CCDC88A	11.3343	11.4327	11.4324	11.6955	11.177	11.4906
CCDC88C	11.9641	11.559	12.0866	11.9224	12.2861	11.7199
CCDC9	13.5234	13.3975	13.9088	13.6688	13.7393	13.8154
CCDC90B	14.9076	15.316	14.6313	15.0874	15.1812	15.0795
CCDC91	11.5494	11.2587	11.4214	11.4195	11.7797	11.2243
CCDC92	11.2353	11.1619	10.5236	10.5301	10.8116	11.2861
CCDC93	14.4474	14.5062	14.5321	14.5943	14.7209	14.5601
CCDC97	18.6649	18.3754	18.6617	18.5881	18.7327	18.7695
CCDC9B	11.1565	11.7209	11.4774	11.491	10.9098	11.2936
CCM2	11.4874	11.8137	10.9284	11.6031	11.4792	11.0185
CCN1	10.7627	10.6671	10.8004	11.0713	10.8414	10.7351
CCNA2	12.0396	11.519	11.9563	11.3355	12.0895	11.9307
CCNB1	14.8159	13.6692	14.6956	14.0662	14.4155	13.9513
CCNB2	12.5737	11.762	12.642	12.1222	12.2399	12.0548
CCNC	14.6801	14.5697	14.6017	14.4084	14.1609	14.4673
CCND1	11.8225	11.4338	12.0577	12.3587	11.393	11.6281
CCNDBP1	11.7235	12.6691	12.1169	12.7649	11.94	12.7944
CCNH	14.4346	14.6553	14.8409	14.6509	15.0133	14.629
CCNK	15.6884	15.8516	15.7621	15.7488	15.6775	15.6896
CCNL1	15.3048	15.1068	14.9832	15.005	14.7969	15.2643
CCNL2	12.7343	12.7838	12.7232	12.7141	12.7314	12.933
CCNQ	11.087	11.805	11.4289	11.141	10.3477	11.096
CCNT1	13.1455	12.8956	13.1784	13.1333	13.2451	12.8875
CCNT2	11.056	10.2691	10.71	10.5403	10.2654	10.6055
CCNY	13.9501	13.9939	13.4	13.7532	13.4912	13.4522
CCP110	11.4019	11.1269	11.1426	11.3484	11.1785	11.1381
CCPG1	11.9077	11.374	11.6016	11.2705	12.0564	11.4698
CCS	14.8311	14.8431	14.2212	14.6607	14.64	14.8828
CCSER2	11.7167	11.2819	11.6276	11.1081	11.9284	10.7394
CCT2	19.5714	19.7481	19.9529	19.7537	19.9938	19.7788
CCT3	17.4763	17.6509	17.7713	17.6957	17.9169	17.727
CCT4	19.2111	19.5402	19.5155	19.5327	19.5861	19.4991
CCT5	18.6021	18.7021	18.8474	18.7736	19.0331	18.6942
CCT6A	18.8642	19.0692	18.9655	18.9716	19.1778	18.9654
CCT6B	19.3673	19.3529	19.5331	19.4992	19.5788	19.1929
CCT7	17.0635	17.58	17.5958	17.6053	17.9026	17.761
CCT8	19.6699	19.4672	19.8464	19.6731	20	19.6897
CCZ1B	15.0935	15.1405	15.12	15.27	15.0863	14.9566
CD109	13.0333	13.2208	13.1589	13.1492	13.2446	13.1272
CD151	15.0084	15.0618	14.5936	15.1433	14.5418	15.3861
CD163	10.5331	10.8622	10.7032	10.8399	10.2045	10.8469
CD276	11.5068	10.5464	10.4414	15.4424	10.705	10.7227
CD2AP	16.2669	16.2009	16.3224	16.2835	16.2963	16.2196
CD2BP2	15.4021	15.6787	15.797	15.7728	15.8611	15.7572
CD320	13.464	12.9329	14.023	13.5346	14.6596	13.7803
CD44	14.5811	14.3962	14.8203	14.6551	14.9725	14.7639
CD46	15.9863	15.3674	16.3181	15.9457	16.09	15.9324
CD47	16.1744	16.7082	16.091	17.0799	16.4762	16.795
CD58	13.9818	13.9329	13.8539	14.1765	13.7962	14.0338
CD59	14.2255	14.2676	13.8252	14.4344	13.9369	14.4051
CD63	15.9194	16.5335	16.0283	16.5492	15.2808	16.7437
CD68	11.0641	10.7814	10.2493	11.0908	10.7583	10.776
CD74	12.6206	12.8232	12.482	10.5966	12.3677	12.5567
CD81	15.8097	15.7937	14.8035	15.4298	15.7632	15.7231
CD82	15.4399	16.9572	15.7883	16.2645	16.4764	16.85
CD9	16.0496	16.485	16.2775	16.8451	16.0926	17.2247
CD99	15.7857	15.3889	15.2927	15.5768	15.0322	15.2554
CD99L2	10.8259	10.9499	11.2357	11.0688	11.1259	10.6197
CDA	13.5897	14.9474	13.8562	14.5386	14.4103	14.1838
CDAN1	11.7289	11.549	12.1869	12.6187	11.8854	11.9043
CDC123	15.5774	14.663	15.8164	15.1951	15.7439	15.282
CDC16	15.1604	14.9045	15.1208	15.0581	14.9656	14.9692
CDC20	13.205	12.7637	13.4797	13.0147	13.2676	12.6436
CDC23	15.2049	14.9207	15.1504	14.6965	15.1346	15.2175
CDC25B	10.832	10.8415	11.3264	9.86062	11.0915	11.1092
CDC25C	11.6388	11.014	11.6619	11.5274	11.3638	11.1923
CDC26	12.5314	12.1312	11.8944	12.1398	12.0484	12.0186
CDC27	14.3787	14.3921	14.6996	14.4431	14.8053	14.7302
CDC34	14.8656	14.7082	15.1464	15.0717	15.335	14.8471
CDC37	17.495	17.3589	17.4852	17.5808	17.597	17.4459
CDC37L1	13.4728	13.1935	13.1321	13.726	13.7505	13.4488
CDC40	14.9251	14.6511	14.9671	14.8736	14.7298	14.8362
CDC42	18.0533	18.1205	18.0347	17.8796	18.1112	17.9566
CDC42BPA	16.5065	16.6054	16.63	16.5059	16.7024	16.5866
CDC42BPB	15.0514	15.1275	15.1923	15.2053	15.1007	15.1872
CDC42BPG	14.2051	14.7393	14.9265	14.651	14.8627	15.0471
CDC42EP1	12.9651	12.1317	13.589	12.3868	13.5827	12.0117
CDC42EP3	11.4512	11.0621	11.2981	11.4191	11.5119	11.4849
CDC42EP4	13.9433	14.1896	13.806	14.1035	13.9274	13.8013
CDC42EP5	11.6088	11.456	12.5177	11.7339	11.2545	11.2424
CDC42SE2	13.1753	14.0294	13.6883	14.3162	13.9308	12.8263
CDC45	12.4369	11.7454	12.7273	11.8884	12.0282	12.1066
CDC5L	17.0256	16.9762	17.151	17.0106	17.213	17.1736
CDC6	11.1787	11.4355	11.5495	11.5139	11.7123	11.513
CDC7	12.3917	11.964	12.8901	11.8237	11.7911	11.9546
CDC73	15.7973	15.4628	15.758	15.6085	15.6568	15.6378
CDCA2	11.3954	11.5008	11.3752	11.2328	11.6045	11.5588
CDCA3	11.7301	11.49	11.8538	11.4689	11.4885	11.2095
CDCA5	12.8057	11.6294	12.8058	11.8711	13.2925	11.7937
CDCA7	13.3061	12.4901	13.6202	12.8538	13.4231	12.9084
CDCA7L	13.2657	12.7376	13.0808	12.8978	12.7386	12.6674
CDCA8	13.7249	12.6947	13.8866	13.1491	13.8951	13.1994
CDCP1	15.3776	15.5383	15.7946	15.693	15.8025	15.6664
CDH1	16.7732	17.8143	16.7202	17.8281	17.359	17.7842
CDH16	15.7094	15.6663	16.0734	16.4996	16.4522	16.264
CDH17	16.7961	17.4849	16.9616	17.5252	17.2276	17.6974
CDH3	14.5814	14.8602	14.9391	15.1965	15.1218	15.0702
CDHR1	10.7363	11.9763	11.0098	12.0839	10.6129	13.392
CDHR5	11.8307	15.3574	12.0156	14.963	12.3232	14.5077
CDIN1	12.0309	12.4269	11.8568	11.9333	11.6043	12.1363
CDIPT	14.9178	15.4337	14.7266	15.1455	14.6668	15.4333
CDK1	16.4173	15.5385	16.8889	16.0036	16.4889	16.1479
CDK11B	16.5116	16.7722	16.5625	16.7479	16.6288	16.7814
CDK12	14.7846	14.5402	14.4834	14.3766	14.4585	14.691
CDK13	14.6649	14.749	14.5262	14.6941	14.8084	14.5473
CDK16	13.7843	14.0079	14.0022	13.6626	13.869	13.9096
CDK17	11.7822	12.4975	12.1534	12.5722	11.6855	11.8249
CDK18	14.7463	15.0668	15.3681	15.2808	14.519	15.3227
CDK19	10.9497	10.894	11.0882	11.1286	10.9746	11.2113
CDK2	15.4229	15.0164	15.6532	15.3268	15.4107	15.3267
CDK2AP1	13.4966	12.8706	13.3295	13.3158	12.9274	13.5354
CDK4	13.9204	13.6999	14.2389	13.7304	14.0127	13.7133
CDK5	16.0266	16.0861	15.7788	15.8871	15.5599	16.0768
CDK5RAP1	15.1706	14.7697	15.5293	14.8563	15.2312	14.7698
CDK5RAP2	11.4325	11.402	11.6951	11.2389	11.3931	11.425
CDK5RAP3	16.1639	15.8905	15.7411	15.8719	16.0864	16.0105
CDK6	13.6468	13.3426	13.8397	13.4582	13.7049	13.6925
CDK7	14.6859	14.6801	14.6423	14.5084	14.7138	14.7722
CDK8	13.5508	14.144	14.0632	13.8996	14.3671	13.847
CDK9	14.7767	14.5742	14.6939	14.4685	14.7164	14.5678
CDKAL1	14.6038	14.3092	14.8261	14.38	14.5492	14.3183
CDKN1B	12.7392	14.3303	12.4844	13.6503	13.0293	13.7002
CDKN2A	11.0317	10.7799	10.7565	10.9631	10.3876	11.0812
CDKN2A	10.0185	12.2576	12.0696	11.5079	11.474	11.9015
CDKN2AIP	15.1214	15.249	14.9861	15.2016	15.063	15.1747
CDKN2AIPNL	14.2819	14.24	14.1943	14.1709	13.8407	14.3047
CDKN2C	12.4156	12.273	12.0492	11.9872	11.9209	12.1351
CDR2	11.9643	12.3279	12.2779	13.1756	12.2507	12.0782
CDR2L	11.2446	11.4054	11.1843	10.8943	11.4835	11.3237
CDS1	13.9794	13.8656	13.6009	13.5803	13.4204	14.081
CDS2	15.2854	14.6694	14.6531	14.8541	14.5593	15.0007
CDSN	11.6309	11.4509	11.5423	11.432	10.9308	11.3003
CDT1	10.9123	11.0306	10.7752	11.1087	10.9953	10.8486
CDV3	16.0321	15.1265	15.165	15.3548	15.3066	14.8371
CDX1	15.0492	15.1744	14.8044	15.2933	14.9319	15.1562
CDX2	13.2955	15.0596	13.9853	15.3959	13.5789	15.0188
CDYL	13.0925	13.0444	13.1183	13.1937	13.0985	13.2589
CEACAM1	12.1072	12.0129	12.7797	12.3053	11.6308	12.1824
CEACAM5	15.8995	15.8099	16.3068	16.34	15.5126	16.2377
CEBPB	13.3527	12.6185	13.0836	12.6173	14.041	12.8888
CEBPG	13.657	11.0263	11.9186	11.3839	10.2586	10.9939
CEBPZ	16.2745	15.949	16.0865	15.9077	15.9868	15.922
CEBPZOS	16.8323	17.2003	17.1579	16.8102	17.0715	16.7224
CEL	16.4175	17.2837	16.6241	17.2712	17.2064	17.5025
CELF1	16.2743	16.6109	16.8611	17.061	17.19	16.5375
CELF2	13.2199	13.2113	13.2384	13.592	13.3475	13.1275
CEMIP	12.8169	11.9447	13.3487	11.3038	13.0174	11.6692
CEMIP2	14.5505	15.0653	14.6849	14.9159	14.8234	15.0879
CENATAC	13.6698	13.9145	13.6592	13.0489	13.6539	13.7794
CENPA	12.011	12.4424	12.2769	12.3349	12.3076	12.374
CENPB	16.1436	16.4772	16.2882	16.5004	16.4828	16.6004
CENPC	13.3685	13.5157	13.2189	13.1211	13.2554	12.9779
CENPE	10.9553	11.1299	10.9092	10.7364	11.0791	11.1547
CENPF	13.4298	13.2902	13.7097	13.4371	13.6494	13.4163
CENPH	12.5085	11.9432	12.5732	12.3484	13.3807	12.0883
CENPI	12.0213	11.7728	11.6412	11.8995	12.183	11.8462
CENPJ	12.8474	12.3708	13.9355	12.7546	12.5727	12.3019
CENPK	12.3014	11.0178	11.8778	11.7105	12.5234	11.098
CENPL	11.1377	11.2111	11.4707	11.6064	11.2951	11.3352
CENPM	13.3941	12.282	13.3624	11.5677	12.3054	12.225
CENPN	11.3771	10.6199	10.7512	11.0698	10.8526	10.7583
CENPO	11.4167	10.9693	11.2622	10.8244	11.4051	10.7734
CENPP	11.5158	11.096	11.7794	11.2685	11.8338	11.4764
CENPQ	12.0333	11.8363	11.7271	11.6022	11.5321	12.0017
CENPT	12.1642	11.6907	12.1758	12.0539	11.5245	12.2174
CENPU	12.1384	11.5073	11.9061	11.7018	11.8539	11.3579
CENPV	15.027	15.2126	15.3765	15.4317	15.2494	15.1269
CENPW	10.4881	10.6137	10.5086	11.4443	10.2349	10.2526
CENPX	12.2783	13.0484	12.9241	12.7255	13.3181	12.8999
CEP112	10.6708	10.5277	10.4414	10.9845	10.652	10.6697
CEP120	10.6546	10.4616	11.1728	10.8584	10.378	10.3788
CEP131	13.1556	12.7188	13.0783	12.5072	13.2158	12.9726
CEP135	10.4713	11.4265	11.9023	12.8145	12.7574	11.7616
CEP164	10.8768	11.0476	11.7041	11.1106	12.6161	11.7822
CEP170	12.5816	12.3804	12.5259	12.5117	12.3214	12.2362
CEP170B	13.4456	13.3593	13.6418	13.447	13.7607	13.1645
CEP192	12.3621	12.5586	12.8407	12.6675	12.583	12.2833
CEP20	12.5603	10.4438	10.5705	11.1619	11.4682	10.2529
CEP250	12.9582	12.7515	13.0777	12.5593	13.0566	12.9674
CEP350	11.3323	11.0402	11.4915	10.9578	11.333	11.3091
CEP41	12.9116	12.7127	13.0688	12.8845	13.0528	12.8903
CEP43	13.4915	13.1029	13.5412	13.2384	13.7802	13.25
CEP44	12.5567	11.3881	13.1875	12.0149	12.5487	11.6859
CEP55	13.317	12.9676	13.4198	12.9616	13.7529	13.0801
CEP57	14.2668	12.4937	11.0918	12.2255	9.72562	12.306
CEP63	11.737	11.2794	11.6419	11.728	12.2363	10.9205
CEP68	11.1714	11.3281	10.6305	10.0318	11.1437	11.082
CEP72	11.0235	11.0777	11.9843	11.4392	10.6521	10.9175
CEP76	12.6206	13.2624	12.5381	12.8068	11.24	12.7049
CEP78	12.9319	12.1929	12.8877	12.6715	12.3559	12.4908
CEP85	12.1599	12.2659	12.3349	11.7154	12.5111	12.4314
CEP89	11.1572	11.2037	10.4166	10.3933	11.346	10.9818
CEP97	12.7821	12.6659	12.7756	12.5819	13.6344	12.6873
CEPT1	15.1784	15.6015	15.0066	14.876	14.8647	15.5367
CERCAM	11.235	10.9797	10.9014	10.5216	10.8196	11.2249
CERS1	13.1009	12.1796	13.0056	12.9256	12.222	12.2628
CERS2	14.5678	14.5834	14.5893	14.188	14.5764	14.4438
CERS4	13.2206	14.2474	12.7528	14.1024	11.3535	13.9278
CERS5	13.6853	14.4392	14.1354	14.2102	13.9668	13.7581
CERS6	14.6545	15.1187	15.1499	15.4695	15.3068	15.3782
CERT1	15.0413	15.0349	15.1351	15.2049	15.248	15.316
CES2	17.8822	19.2376	18.3021	19.4654	18.6934	18.8315
CES3	10.7526	10.7526	10.9612	10.915	9.90785	10.5265
CETN2	15.0214	14.4295	14.5926	14.7828	14.9784	14.3964
CFAP20	15.0867	14.9263	15.2208	15.0937	14.9882	14.9513
CFAP298	13.9696	13.3497	14.084	13.8944	14.4481	13.7725
CFAP299	13.9045	14.5749	14.1012	14.5915	14.1277	14.3623
CFAP36	13.211	12.5946	12.9924	13.0752	13.4056	12.6539
CFAP410	13.4778	11.6811	11.8924	11.7807	11.7546	12.2388
CFAP97	10.7598	10.8109	11.0036	10.904	11.37	11.027
CFAP99	11.0179	12.6744	10.9447	12.5198	10.0466	10.0808
CFDP1	14.5837	14.3346	14.2902	14.556	14.186	14.331
CFH	10.9454	11.0262	10.3148	10.4837	13.6423	10.6564
CFL1	19.6984	19.673	19.5356	19.7381	20.1556	19.5762
CFL2	12.0294	12.1046	11.8321	11.6201	11.9768	12.1578
CFTR	13.8994	13.2351	13.7696	13.2727	13.2173	14.3996
CGAS	11.756	11.9489	11.9053	12.1674	11.7546	11.8117
CGGBP1	14.5469	14.6604	14.5112	14.4695	15.1051	14.5457
CGN	14.9167	16.0629	15.1863	15.9453	15.5977	15.9547
CGNL1	14.937	14.7135	14.6962	14.7434	15.0975	14.8094
CGREF1	14.2433	12.526	13.5662	12.812	13.1098	13.3238
CGRRF1	11.3643	11.0816	10.5494	10.1672	11.0584	11.0761
CHAC2	13.6841	13.051	13.8642	13.243	14.1533	13.6364
CHAF1A	13.7057	13.2637	13.7776	13.4913	13.4617	13.4835
CHAF1B	14.7154	13.9277	14.9035	14.2486	15.0107	14.1927
CHAMP1	15.3229	15.0064	15.4882	15.3079	15.5876	15.087
CHCHD1	13.5659	14.2714	12.1813	13.458	13.5747	14.1071
CHCHD2	15.2603	14.6998	15.4279	15.3193	15.1387	14.2854
CHCHD3	16.801	16.9238	16.8019	16.9443	16.9596	16.9362
CHCHD4	16.0301	11.3473	12.9374	13.3487	12.6395	12.2264
CHCHD6	13.6408	13.818	13.8896	13.9277	13.882	13.5222
CHCHD7	12.5532	13.48	12.2671	13.6096	13.5324	13.9687
CHD1	14.8901	14.5502	14.8437	14.5009	14.635	14.6103
CHD1L	15.6795	15.4542	15.8588	15.5348	15.3517	15.6472
CHD2	14.8622	14.7434	14.7599	14.6291	14.6135	14.8135
CHD3	11.0974	10.9129	11.14	10.8348	12.1092	11.1312
CHD4	17.14	16.8518	17.0085	17.0606	16.9563	16.886
CHD5	11.0465	10.7838	11.0793	10.9258	11.1134	11.2732
CHD6	12.2268	12.3135	12.1491	11.6514	12.2219	12.2805
CHD7	13.9055	13.5409	14.149	13.6923	13.6667	13.5901
CHD8	14.4741	14.2384	14.4761	14.3156	14.4301	14.2665
CHD9	12.993	12.9634	13.1101	13.2891	13.1558	12.9716
CHDH	17.2369	18.085	17.2931	17.8414	17.4761	17.7671
CHEK1	14.4813	12.5708	14.6125	13.3057	14.0997	13.2123
CHEK2	14.0465	14.4467	14.3723	14.6173	14.57	14.5181
CHERP	16.3447	16.4284	16.4366	16.2986	16.7509	16.4744
CHFR	10.6031	10.7601	11.1396	11.0537	10.3456	10.9212
CHID1	15.6942	15.6829	15.8939	15.39	15.7238	15.4735
CHKA	12.2413	14.0338	13.3382	14.0654	13.262	13.7668
CHKB	11.9444	12.5206	12.4061	12.5572	12.2177	12.3181
CHM	13.7313	13.8322	13.7964	13.5358	14.2385	13.5737
CHMP1A	14.2699	14.4202	13.9718	14.5376	14.2787	14.1547
CHMP1B	14.6577	15.075	15.0352	15.4105	14.7388	15.131
CHMP2A	15.2345	15.4988	15.2002	15.482	15.2368	15.161
CHMP2B	15.4125	15.4392	15.8967	15.9025	15.7299	15.5025
CHMP3	14.0567	14.6091	14.5542	14.9534	14.4684	14.3936
CHMP4A	14.4212	13.4638	13.5325	13.3206	13.1425	13.7711
CHMP4B	17.0252	17.207	17.1306	17.2518	17.1338	16.9754
CHMP4C	15.4221	16.503	15.5409	15.7161	15.4259	16.2455
CHMP5	15.5947	16.0875	16.2354	16.4071	16.4157	16.0703
CHMP6	13.8071	13.6499	13.7049	14.0111	13.5995	13.6484
CHMP7	14.1302	14.1732	14.4121	14.2565	14.3621	14.4244
CHORDC1	16.2769	15.8672	16.471	16.2195	16.4854	15.9966
CHP1	14.3513	13.6514	14.1963	14.0826	13.866	13.7591
CHP2	11.922	11.7115	12.0593	12.0434	11.1729	11.9383
CHPF	12.1413	12.3514	12.0563	11.976	12.3754	12.298
CHPF2	12.6049	13.0679	12.8116	12.908	12.3616	13.0583
CHPT1	15.0974	15.6024	15.2532	15.3188	14.2097	15.3515
CHRAC1	16.237	15.7125	16.1979	15.8407	16.3959	16.0811
CHRD	10.0122	10.5116	11.493	10.9023	9.69328	10.9345
CHST13	13.874	13.2462	13.7125	13.1544	13.7111	13.6789
CHST14	12.8456	12.9568	12.7811	12.8515	13.0941	12.7061
CHST5	10.7704	13.7171	11.0542	12.2189	11.5525	13.4613
CHST7	10.781	10.6452	10.6527	10.4514	10.8243	10.7373
CHSY1	11.5029	10.5574	10.4422	11.7181	10.7342	10.9883
CHTF18	14.4132	14.4961	14.7286	14.5213	14.8383	14.6861
CHTF8	14.8716	12.9352	14.3869	13.7452	14.1854	14.1191
CHTOP	14.8145	14.6483	14.6244	14.6087	14.6748	14.5212
CHUK	14.6698	14.5736	14.7069	14.4866	15.0019	14.6949
CHURC1	12.7448	12.299	12.7054	12.7013	12.155	12.3144
CIAO1	14.6409	14.4562	14.762	14.8616	15.4647	14.7936
CIAO2A	16.1441	16.0605	16.3756	16.1983	16.4494	16.1732
CIAO2B	13.5014	13.4216	13.8073	13.7116	14.4555	13.4626
CIAO3	13.4541	13.3823	13.297	13.3122	13.7621	13.2806
CIAPIN1	16.9516	16.6222	16.8259	16.7403	17.0334	16.6844
CIB1	16.5189	15.5889	15.1419	15.5563	15.1411	15.3595
CIBAR1	11.5331	11.1084	10.5116	10.7264	10.9537	10.1367
CIC	11.8382	12.1198	11.7347	12.196	12.0891	11.8007
CIP2A	15.5234	14.5891	15.4191	14.8518	15.3072	14.9702
CIR1	12.4785	11.9238	11.7646	11.9888	12.6298	11.9051
CIRBP	15.826	15.6793	15.4245	15.6774	15.9038	15.5781
CISD1	14.04	14.8981	14.9381	15.0366	15.2405	14.7092
CISD2	15.988	16.3522	16.0237	16.1612	15.9276	16.3978
CISD3	14.2462	14.5214	13.5441	13.8329	14.4704	14.4112
CIT	13.5452	12.973	13.7982	13.1322	13.716	13.3431
CIZ1	12.8157	12.9392	13.2008	13.0291	13.1017	12.7355
CKAP2	14.1673	12.9018	14.2372	13.1381	14.175	13.4688
CKAP2L	12.6657	12.6895	13.5105	12.6526	13.4517	12.718
CKAP4	16.4492	16.6873	16.5448	16.4806	16.5143	16.5159
CKAP5	16.7278	16.4718	16.8117	16.5952	16.7614	16.5786
CKB	14.6768	15.0427	15.1828	15.6237	15.1554	14.7939
CKM	11.7176	15.3277	11.7496	11.7862	12.2718	11.5668
CKMT1A	19.4756	19.8066	19.6394	19.7911	19.7215	19.6854
CKMT2	16.9583	17.3801	16.6223	17.1989	17.4829	17.2416
CKS1B	12.3894	11.5605	12.3673	12.0035	13.9803	11.7587
CKS2	12.979	12.0022	12.7733	12.1495	12.7684	12.2411
CLASP1	14.3534	14.309	14.5156	14.4925	14.506	14.3603
CLASP2	14.881	14.7105	15.0444	14.9449	15.0708	14.7916
CLASRP	11.9633	12.018	12.1672	12.3565	12.0633	12.46
CLCC1	14.5522	14.0612	14.5274	14.1158	14.3534	14.1786
CLCN2	14.365	14.0011	14.2985	13.9954	14.0824	14.204
CLCN3	14.8329	15.3038	15.139	15.1089	15.2589	15.0864
CLCN5	12.4124	13.0313	13.0723	12.8523	12.6766	12.9922
CLCN6	11.9919	11.8352	11.6809	11.8162	12.0618	11.7814
CLCN7	14.2797	14.3439	13.9913	14.1708	13.9069	14.2536
CLCNKA	10.8407	10.8612	10.8746	10.1174	10.3278	11.6801
CLDN1	13.5724	14.6612	13.9874	14.5087	13.5943	14.8321
CLDN11	10.7514	10.5646	10.8164	10.9743	10.4406	10.8707
CLDN12	14.913	14.4091	13.835	14.1422	14.5325	15.1208
CLDN15	12.7251	13.9318	12.7151	13.586	13.0439	13.2635
CLDN2	15.151	12.1004	15.3232	12.5322	15.2607	13.0588
CLDN3	17.5118	18.4097	17.115	18.6968	18.0557	19.2616
CLDN4	12.4126	12.5232	12.5955	12.3205	12.7299	12.5805
CLDN7	14.7043	13.9757	14.2689	14.5688	12.7341	14.6943
CLDND1	15.1416	15.0256	14.78	15.1746	14.6837	15.1599
CLEC16A	12.1662	12.63	12.5338	12.6541	12.0027	12.8398
CLEC2B	10.9639	11.0703	10.8655	11.4636	11.0403	11.3288
CLEC3A	11.568	11.5556	12.2237	11.6658	13.7063	10.7687
CLIC1	19.7791	19.9929	19.8667	20.1053	20.4703	20.2188
CLIC3	11.0653	11.1022	10.7401	10.7356	11.5239	11.0446
CLIC4	16.0678	16.3751	16.2229	16.2714	16.5574	16.442
CLIC5	11.6429	11.2568	11.4663	10.9643	11.6118	11.1056
CLINT1	15.1567	15.2084	15.334	15.202	15.5452	15.2966
CLIP1	14.9791	15.1156	15.1256	14.9951	15.4391	14.8513
CLIP2	14.1804	14.4209	14.0687	14.3248	14.2762	14.0919
CLK1	14.6944	14.2266	14.36	14.5894	14.2867	14.1351
CLK2	12.1311	12.026	12.745	12.4474	11.8079	12.4851
CLK3	13.2171	13.02	13.3201	13.1943	13.2239	12.9263
CLK4	11.4737	11.0968	11.6232	11.5416	10.855	11.4181
CLMN	13.64	13.7152	13.892	13.8442	13.8029	13.7695
CLN3	14.7737	14.5809	14.312	14.4266	14.3613	15.464
CLN5	14.7791	15.6347	15.3181	15.5029	15.3418	15.5059
CLN6	14.2788	13.9529	13.8654	13.5682	14.058	14.6067
CLN8	12.3229	11.268	13.8647	12.8406	14.1471	12.2333
CLNS1A	17.7489	17.1548	17.9229	17.8839	18.184	17.5309
CLP1	15.3386	15.7319	15.5756	15.6981	15.853	15.7717
CLPB	16.5048	16.5437	16.4957	16.6145	16.3107	16.4659
CLPP	15.4839	16.0042	15.8976	16.2033	15.8188	15.6958
CLPTM1	15.582	15.6268	15.8323	15.905	15.7286	15.5201
CLPTM1L	15.7737	15.6194	15.541	15.462	15.5285	15.5574
CLPX	16.6266	16.5745	16.7669	16.5969	16.5124	16.7065
CLRN3	16.5269	15.7618	15.8161	15.519	15.7845	15.9293
CLSPN	12.0013	12.0274	11.5891	11.2713	11.863	11.7923
CLSTN1	12.7459	13.4784	12.4164	13.2834	12.9293	12.4913
CLTA	17.6252	17.3362	17.2099	17.4552	17.5878	17.4434
CLTB	16.1001	15.3371	15.3263	15.4307	15.5233	15.7452
CLTC	20.0093	20.1156	19.9152	20.1404	20.0164	20.2079
CLTCL1	13.5619	13.8701	13.6787	13.6347	13.5793	13.9299
CLU	12.0462	13.9543	12.5737	13.0671	13.1099	12.4653
CLUAP1	11.6241	12.897	11.0956	12.2193	12.5175	12.759
CLUH	16.5304	15.853	16.8192	16.2198	16.8666	16.1131
CLYBL	16.6782	17.2543	16.545	17.0098	17.1521	16.8542
CMAS	16.8867	16.874	16.7138	16.7995	17.1699	17.2161
CMBL	17.4184	17.5619	17.5647	17.5326	18.2513	17.6787
CMC1	16.6211	16.5238	16.6714	16.6709	16.7255	16.5225
CMC2	15.0389	14.8203	14.1342	14.5061	14.4876	14.4193
CMIP	13.3852	13.8141	13.4453	13.7162	13.6184	13.8047
CMPK1	17.7984	17.941	17.9103	18.0771	18.011	18.0787
CMSS1	14.8626	14.8245	15.2369	14.6678	15.3723	14.666
CMTM3	10.4578	10.4425	10.5608	10.9171	10.084	9.86627
CMTM4	14.4359	15.0341	14.8919	14.6277	15.3868	14.4894
CMTM6	15.0568	14.6495	14.9882	15.2354	14.2404	15.1169
CMTM7	15.1356	14.6556	15.0443	14.6568	14.222	14.4496
CMTM8	14.2396	13.2006	13.8712	13.4955	12.7583	11.7783
CMTR1	16.0656	16.0725	16.0846	16.2005	16.1137	16.126
CMTR2	13.0075	12.7788	12.5128	12.628	12.8018	12.897
CNBP	15.4965	15.0272	15.4841	15.3257	15.9537	15.7901
CNDP2	18.5375	18.6554	18.6984	18.6086	19.0135	18.7476
CNEP1R1	13.3398	13.3085	12.9907	13.4856	13.3407	13.5311
CNIH1	11.7731	11.3279	11.2572	13.9486	11.1358	11.0537
CNIH4	17.0609	17.128	16.5152	16.8846	16.4016	16.5476
CNK3/IPCEF1	11.9903	11.7268	11.4491	11.6024	11.7352	11.9666
CNKSR1	14.0178	14.3173	14.7042	14.485	13.6013	13.7603
CNN1	10.7497	10.8148	11.9721	10.5239	10.8726	10.9847
CNN2	14.9582	15.1621	15.0806	15.3363	16.0092	15.2829
CNN3	15.963	16.7649	17.0234	17.3534	16.9505	16.9086
CNNM2	12.1682	11.8773	12.2871	12.3467	11.6845	12.0729
CNNM3	15.2924	15.5916	15.1999	15.5809	15.1184	15.574
CNNM4	14.6175	14.7996	14.7255	14.8559	14.6691	14.7957
CNOT1	16.595	16.7304	16.7664	16.7481	16.7877	16.8326
CNOT10	15.7407	15.6154	15.7569	15.7263	15.7763	15.8584
CNOT11	14.8769	14.8176	14.8627	14.7573	14.9318	15.3089
CNOT2	14.4322	14.3562	14.828	14.5898	15.1103	14.4906
CNOT3	15.9586	15.9489	16.028	16.0962	16.4183	15.9087
CNOT4	13.5126	13.7312	14.1838	13.857	14.3663	13.9042
CNOT6	12.4788	12.7403	12.8752	12.8441	12.58	12.7272
CNOT6L	14.2156	13.6609	14.5355	14.0524	14.337	14.2884
CNOT7	14.777	14.6779	14.7497	14.7219	14.8453	14.7282
CNOT8	14.6068	14.525	14.7056	14.7737	14.3124	14.5201
CNOT9	16.0868	16.0827	15.7882	15.9915	16.0156	16.2969
CNP	15.618	16.1882	15.6432	16.0131	15.7196	16.1722
CNPY2	18.1167	18.1635	18.1832	18.3741	18.3407	18.1912
CNPY3	13.9984	13.2441	13.0448	13.3467	13.9993	13.6004
CNPY4	12.3084	12.4852	12.3327	12.3065	12.6882	12.8555
CNST	11.7799	12.1918	12.8558	12.854	12.1191	12.9113
CNTN1	17.6523	16.4497	14.1066	15.1063	12.3146	9.8787
CNTNAP1	14.3309	14.3356	14.7048	14.6386	14.3597	14.4629
CNTRL	11.3238	11.0608	10.8578	10.7013	10.8078	11.2125
CNTROB	11.03	11.26	10.7467	10.7983	11.1314	10.7355
COA1	13.6903	13.7619	13.8442	13.56	13.4601	13.7202
COA3	15.4795	15.976	15.9555	16.2854	15.9888	16.1101
COA4	16.0287	15.0174	15.0561	15.6173	15.3394	15.1042
COA6	14.7187	14.4736	14.1905	13.7027	14.3241	14.605
COA7	13.792	13.4359	13.4492	13.6001	13.7436	13.9267
COASY	17.3155	17.4978	17.1092	17.2157	17.5483	17.4209
COBL	12.5403	12.8006	12.8453	13.1251	12.9712	12.7669
COBLL1	13.2247	12.6414	13.2367	12.925	13.2087	12.8605
COG1	15.6483	15.8297	15.6136	15.6856	15.6631	15.7874
COG2	16.2923	15.9499	16.1529	15.9455	16.0183	16.1025
COG3	16.2225	16.2791	16.2821	16.2124	16.3973	16.4103
COG4	16.4872	16.4575	16.2699	16.3391	16.3606	16.3197
COG5	15.457	15.778	15.5534	15.6138	15.6785	15.7525
COG6	15.8986	15.8512	15.8316	15.9061	15.804	16.0568
COG7	15.3042	15.0685	15.1044	15.0585	15.1806	15.1978
COG8	15.7411	15.7398	15.5744	15.6911	15.7481	15.8921
COIL	14.5748	14.5884	14.4351	14.5406	14.1744	14.7579
COL12A1	11.1083	10.803	10.5222	12.0243	11.0784	10.5586
COL13A1	10.7657	11.0484	10.3756	10.747	9.80399	11.0618
COL17A1	11.0876	11.3618	11.8061	11.62	10.9923	11.8053
COL18A1	12.4185	12.3879	12.6009	12.3035	12.3896	12.5617
COL19A1	9.48568	10.5388	11.4917	10.0417	11.7114	10.2528
COL1A1	11.9298	12.314	14.5955	11.4027	12.0197	12.4413
COL1A2	13.495	13.6458	13.8234	13.3446	13.3737	13.6065
COL2A1	13.0392	12.8838	13.0529	12.7026	13.1695	12.9267
COL3A1	11.0948	11.5711	11.4228	11.1786	11.354	11.2883
COL4A1	11.1375	10.8495	11.3794	11.5893	10.8711	10.9443
COL4A2	12.5896	12.9433	13.4267	13.2467	12.755	12.7904
COL5A1	10.953	10.5542	10.9063	10.9913	10.3218	10.3106
COL5A2	13.4617	13.4761	13.3009	13.0356	13.4643	13.5161
COL6A1	11.8686	12.4398	12.7008	11.9967	12.0445	12.123
COL6A2	11.3633	11.3472	12.9621	11.6129	11.5192	11.444
COL6A3	12.2647	12.6201	14.474	12.4155	12.2492	12.3671
COLGALT1	15.4066	15.1981	15.5771	15.4235	15.6912	15.1932
COLGALT2	10.8743	11.061	10.8684	10.7668	10.6804	11.0918
COMMD1	13.4308	13.5395	13.3623	13.3616	13.5913	13.2869
COMMD10	14.6877	14.9951	15.1087	14.6776	14.8377	14.3169
COMMD2	15.5005	15.2821	15.1927	15.3163	15.117	15.5014
COMMD3	13.8252	13.9692	13.9398	14.0969	14.264	14.1268
COMMD3-BMI1	13.628	13.6253	13.0619	13.6826	13.122	13.2359
COMMD4	14.2561	14.0535	14.3299	14.2217	13.8865	14.246
COMMD5	14.575	14.4909	14.5142	14.5498	14.586	14.7186
COMMD6	12.5971	12.8452	12.0319	12.6607	12.4826	12.6487
COMMD8	13.0134	13.4726	13.2698	12.9612	13.3345	13.0309
COMMD9	15.9311	15.7441	15.6819	15.4042	15.9857	15.7041
COMT	15.8438	16.2571	15.7471	16.2874	16.7519	16.1478
COMTD1	14.5078	15.1801	14.817	15.147	15.1043	15.6367
COP1	11.679	11.6044	12.0777	12.0691	12.3502	11.7682
COPA	19.2164	19.4523	19.1394	19.1678	19.4344	19.5075
COPB1	17.626	17.9826	17.7398	17.8743	17.7561	17.9526
COPB2	18.2298	18.5085	18.3798	18.6211	18.3961	18.484
COPE	17.0056	17.1657	17.0921	17.1263	17.4248	17.3296
COPG1	18.1601	18.5209	18.1801	18.3478	18.2333	18.5806
COPG2	16.3305	16.3099	16.1774	16.3184	16.2968	16.2806
COPRS	13.8237	12.8304	14.1531	13.2485	14.1675	12.66
COPS2	15.596	15.7291	15.7965	15.9134	16.0069	15.8676
COPS3	17.095	17.1056	17.1025	17.216	17.3327	17.0165
COPS4	16.1417	16.2612	16.208	16.2379	16.4508	16.4208
COPS5	18.9081	18.6529	18.8136	18.8916	18.8773	18.6745
COPS6	15.9117	15.8813	15.8909	15.8404	16.0212	16.0321
COPS7A	15.6546	15.7368	15.676	15.6651	15.8617	15.6583
COPS7B	14.0887	14.0963	14.237	14.1029	14.3921	14.1418
COPS8	15.1018	15.393	15.5212	15.5254	15.9976	14.8423
COPZ1	17.3332	17.9439	17.7062	17.9652	17.9811	17.8883
COQ10A	10.7853	11.1476	11.1691	10.7327	10.0258	10.7574
COQ10B	11.788	11.4479	11.5662	11.7035	11.2293	11.4033
COQ2	10.4488	10.4474	11.0435	11.2227	10.5054	10.0311
COQ3	14.8215	15.698	15.0842	15.6171	15.5493	15.183
COQ4	12.9475	13.1315	12.7895	12.4067	13.1218	13.2022
COQ5	14.9426	15.2904	14.7042	15.0643	14.8465	15.1083
COQ6	15.9167	16.2677	15.739	15.9984	15.6259	16.3669
COQ7	14.0464	15.3475	14.4906	15.2153	14.6961	14.7933
COQ8A	16.1666	17.2844	16.1899	16.9853	16.0891	16.9131
COQ8B	14.3698	14.582	14.1358	14.3453	14.3384	14.613
COQ9	16.2307	16.5889	15.7243	16.2829	16.0564	16.1081
CORO1A	18.0611	17.6289	18.0301	17.5574	18.5723	17.993
CORO1B	17.6377	17.9396	17.8095	17.911	18.1011	17.7537
CORO1C	17.142	17.4397	17.5818	17.4993	17.8768	17.8085
CORO2A	14.8257	15.1858	15.0791	15.2994	15.1001	15.1181
COTL1	17.3282	17.0627	17.3416	17.2811	17.2903	17.3793
COX10	12.718	12.6779	10.4425	11.0411	10.6178	12.229
COX11	14.0927	14.0985	13.7881	13.7537	13.833	14.1143
COX14	16.1007	16.2578	16.6331	17.1258	16.6631	17.0368
COX15	14.5772	14.4576	14.4785	14.632	14.2847	14.2558
COX16	13.0469	13.2685	12.6415	13.6328	14.0496	13.3483
COX17	16.1563	15.1758	14.7667	14.7888	15.3578	14.5496
COX18	14.0039	13.8767	14.3108	13.7366	13.7379	14.0694
COX19	14.8877	14.7052	13.0667	13.4426	13.4838	14.14
COX20	15.5571	15.9374	15.1063	15.5251	15.6994	15.911
COX4I1	18.0865	19.0479	18.8311	19.0878	19.0197	18.8238
COX5A	18.5476	18.4215	17.8983	18.1433	18.2037	18.0682
COX5B	18.1833	18.8836	18.2162	18.8674	18.2458	18.4364
COX6A1	15.8516	13.5772	13.1883	14.5436	13.9852	13.5394
COX6B1	16.9558	16.3664	16.3652	16.4431	17.119	16.5986
COX6C	16.6022	17.8668	17.1069	17.688	17.3033	17.3934
COX7A2	17.849	17.8042	17.2761	18.0419	16.9903	17.5935
COX7A2L	16.3955	16.9654	16.5272	16.8432	16.5895	16.8742
COX7B	13.0841	12.7481	12.892	12.8582	12.2021	12.5309
COX7C	17.1616	17.9941	17.6928	17.8362	16.9746	17.5647
CPD	17.4001	16.9891	17.225	17.183	17.554	17.2313
CPEB2	11.1554	11.4437	11.3319	11.7329	10.5456	10.5397
CPEB4	14.0504	14.3782	14.3884	14.6253	13.8499	14.0192
CPLX1	11.7809	12.3501	13.3685	12.0682	12.0475	11.1696
CPNE1	17.5216	17.9392	17.7357	17.9439	18.1801	17.7231
CPNE2	11.9863	11.9094	11.8021	11.7184	11.7245	11.9304
CPNE3	17.5064	16.7564	17.8803	17.3297	17.6819	17.0837
CPNE7	12.6755	12.5151	13.059	12.8622	12.8142	12.8508
CPNE8	11.9837	11.8225	11.6835	11.8018	11.9287	12.0762
CPO	10.7187	10.355	10.7187	10.8092	10.6502	10.6679
CPOX	16.9491	17.4516	17.414	17.5184	17.6362	17.2482
CPPED1	15.1923	15.7504	14.9735	15.9206	15.2109	15.6167
CPQ	10.77	12.6528	11.3412	12.2262	11.0843	11.0872
CPS1	14.416	15.2603	15.1814	16.3072	15.0449	15.8227
CPSF1	16.372	16.53	16.4953	16.6348	16.5569	16.4992
CPSF2	15.8921	15.7231	15.869	15.9569	15.8617	15.8096
CPSF3	16.3942	16.3552	16.4336	16.409	16.5527	16.3794
CPSF4	13.7799	14.1925	14.0904	14.108	14.8396	13.9247
CPSF6	16.9982	17.5002	17.1153	17.4373	17.3272	17.4462
CPSF7	17.4567	17.627	17.6629	17.7634	17.7593	17.6271
CPT1A	17.3865	17.9697	17.9522	18.0842	17.4713	17.8604
CPT1B	11.4681	11.3735	11.8566	10.9293	11.6171	11.7133
CPT2	16.688	17.4358	16.7681	17.2976	17.0507	17.2013
CPTP	11.0841	11.1131	10.8551	10.6244	10.8345	11.3475
CPVL	16.2865	16.7921	15.9953	16.4935	16.6479	16.7418
CRABP2	11.9496	12.0786	12.3257	12.6777	11.8289	11.8628
CRACD	12.0375	12.6117	12.7033	12.8568	13.0525	12.6434
CRACDL	11.2687	11.4794	11.4756	11.4065	11.8348	11.6395
CRACR2A	11.6278	11.238	11.7776	11.9786	11.4304	12.3891
CRACR2B	11.7643	11.8046	11.7027	11.6717	10.6835	11.3267
CRADD	15.1225	14.9015	15.3037	15.1435	15.2781	15.1477
CRAT	13.7251	14.3797	13.6696	14.0981	13.8426	14.1381
CRB3	14.1003	15.1324	14.4192	15.0765	14.3415	15.0299
CRBN	13.1477	13.0252	13.2552	13.4904	13.1622	13.1121
CRCP	12.4708	12.6969	12.6943	12.6353	12.6866	12.624
CREB1	15.5058	15.2157	14.8822	15.1939	15.0868	15.2344
CREBBP	12.4203	12.7513	12.5835	12.8407	12.8108	12.9501
CREBZF	11.4991	12.5815	12.4597	11.144	11.063	11.963
CREG1	14.4398	14.7519	14.3797	14.975	14.4267	14.6311
CRELD1	14.3076	14.4587	14.0711	14.074	14.1167	14.4132
CRELD2	13.713	13.8931	13.9935	14.1056	14.6028	14.2407
CRIM1	11.4155	11.5345	11.7591	11.6602	11.2713	11.3674
CRIP1	14.8853	17.1763	16.2257	17.1391	16.808	17.1633
CRIP2	10.8318	10.6993	10.8859	11.1027	10.645	10.5942
CRIPT	14.3568	14.1807	13.5982	13.1869	14.3178	13.7383
CRK	15.058	14.8692	15.0071	15.0135	14.8591	15.1277
CRKL	15.3384	15.3617	15.304	15.6139	15.4498	15.4327
CRLF1	10.6721	10.464	10.9529	12.2768	10.4988	10.3212
CRLF3	12.8726	12.5968	13.0903	13.2173	12.9719	12.8944
CRNKL1	15.6015	15.6087	15.7161	15.6001	15.6256	15.7434
CROCC	15.0287	14.9031	14.9295	15.0057	15.0278	14.9892
CROT	12.7486	12.9833	13.0075	13.2982	12.8249	13.0034
CRTAP	14.0502	13.945	14.4605	14.2084	14.16	14.2205
CRTC1	11.9702	11.6358	11.9514	11.5946	11.2463	11.7343
CRTC2	12.1981	12.0961	12.8153	12.0165	12.7615	12.4138
CRYAB	11.1304	13.1939	11.5222	11.5776	12.0995	10.5744
CRYBG1	15.7636	15.4439	15.6711	15.7822	16.0469	15.6148
CRYBG2	13.673	13.8048	14.1144	14.089	14.3887	13.7216
CRYBG3	14.9295	14.6225	14.8596	15.003	14.8055	14.5087
CRYL1	17.3591	17.3501	17.076	17.4586	17.6062	17.2122
CRYM	12.1446	13.657	11.8598	13.4382	13.6347	13.1615
CRYZ	15.9824	16.6233	15.9204	16.244	16.1301	16.3129
CRYZL1	14.4508	14.6405	14.6991	14.6962	14.8768	14.7394
CS	19.6934	20.1638	19.8585	20.0905	20.126	20.0962
CSDE1	17.1399	16.9623	17.281	17.1405	17.3635	17.0191
CSE1L	18.4257	18.0423	18.5958	18.2248	18.5258	18.3814
CSK	15.8328	15.8175	15.9075	15.9175	15.9845	15.9451
CSNK1A1	15.4187	15.238	15.3668	15.0596	15.0474	15.2252
CSNK1D	14.0951	14.0165	14.0443	13.7502	14.202	13.9577
CSNK1E	12.0601	11.8897	12.8164	11.9625	11.898	11.5737
CSNK1G1	12.016	12.7042	11.698	12.8851	12.7307	12.3855
CSNK1G2	12.6323	13.2053	12.9823	12.602	12.4626	12.5956
CSNK1G3	14.6634	14.7391	14.7061	14.3766	14.5672	14.8619
CSNK2A1	17.5047	16.9902	17.4431	17.3253	17.5093	17.059
CSNK2A2	16.1816	16.2186	16.0324	16.0935	15.9176	16.1112
CSNK2B	15.7524	15.9686	16.4353	16.1817	16.3126	15.8605
CSPP1	11.4369	10.8859	10.2203	10.6956	11.1272	10.6956
CSRP1	16.0693	16.2638	16.4029	16.5487	16.7125	16.2609
CSRP2	10.479	10.7324	10.482	10.9168	10.2666	10.2171
CST1	14.1549	15.047	14.5923	15.0812	13.5164	15.2664
CST3	14.885	15.7661	14.9546	15.7484	15.4966	15.7283
CST4	12.4824	13.146	12.9786	13.1661	12.4637	12.9671
CST7	10.4541	10.5184	11.4922	10.9536	9.67149	11.0265
CSTA	11.4733	11.2003	11.0233	10.655	11.3938	11.1507
CSTB	18.6214	18.8661	18.2823	18.8642	18.7956	18.1624
CSTF1	15.9148	16.5312	16.3239	16.5365	16.6499	16.5601
CSTF2	15.8362	15.888	15.8244	15.7042	16.2189	15.6697
CSTF2T	13.1673	13.2946	12.9628	13.0986	14.329	13.1012
CSTF3	16.3356	16.2885	16.2651	16.3739	16.287	16.4823
CTBP1	16.5136	16.6469	16.428	16.4992	16.6358	16.7076
CTBP2	16.5802	16.4056	16.4551	16.5074	16.5924	16.57
CTBS	12.8155	12.7738	12.5463	12.6713	13.011	12.7928
CTCF	14.1633	14.0237	14.1498	14.0868	14.6087	14.6822
CTDNEP1	12.0016	12.1192	12.285	11.571	12.2809	12.4882
CTDP1	14.4191	14.872	14.6241	14.7902	14.934	14.8342
CTDSP1	12.8848	12.3394	12.5849	12.0558	12.7345	12.8012
CTDSPL	10.9423	10.8905	10.9413	10.6882	10.9126	11.2144
CTDSPL2	12.9408	12.6078	12.106	12.3203	12.5246	12.5564
CTF1	10.5768	10.4893	10.8357	10.9715	10.7151	10.4831
CTH	15.2726	15.1324	15.6391	15.1591	15.6861	15.145
CTIF	11.4915	11.6005	11.8712	11.5284	11.9213	11.4401
CTNNA1	17.6065	18.3391	17.9295	18.2395	18.1968	18.4338
CTNNAL1	14.3092	14.0428	14.6667	14.275	14.3315	13.9508
CTNNB1	18.6842	19.2262	19.0101	19.0697	19.2142	19.0535
CTNNBIP1	11.7542	11.4599	11.3726	10.7034	12.5709	11.1683
CTNNBL1	15.905	15.997	16.1471	16.2425	16.4712	16.0509
CTNND1	16.9583	17.3097	17.0703	17.4018	17.3038	17.3686
CTPS1	16.7411	16.2801	16.8186	16.61	16.8737	16.5916
CTPS2	16.1534	16.1361	16.004	16.051	16.1023	16.2418
CTR9	15.1954	14.8944	15.1557	14.8969	14.9961	15.1758
CTSA	16.3864	17.4973	16.7135	17.6466	16.9575	17.262
CTSB	15.232	15.6692	15.8097	16.2159	15.5682	15.567
CTSC	16.6074	16.4447	16.5665	16.5528	16.9613	16.0987
CTSD	18.7708	19.7935	19.4367	20.1304	19.683	19.5489
CTSG	10.745	11.0434	11.1772	10.6168	10.8827	10.6399
CTSH	13.7174	14.831	14.5325	15.2421	14.4779	14.6128
CTSL	10.8378	10.5147	10.655	10.7914	10.7572	10.6867
CTSS	13.531	14.7068	13.7231	14.3119	13.9967	14.3511
CTSV	11.01	10.947	11.0001	10.5602	10.7035	11.1785
CTSZ	16.2585	17.168	16.8977	17.435	17.5026	17.2901
CTTN	16.1185	16.1218	16.3784	16.2887	16.7256	16.0833
CTTNBP2NL	12.5257	13.0765	12.9016	12.7647	13.2618	12.8071
CTU1	13.9152	13.6148	14.1604	13.3112	14.2602	13.7328
CTU2	14.4921	14.1743	14.7725	14.2247	15.0224	14.6121
CUEDC1	10.7086	10.7416	10.9114	11.04	11.0429	11.1655
CUEDC2	12.8491	11.8379	13.3111	12.2346	13.0502	12.7371
CUL1	17.2226	17.457	17.3913	17.5965	17.322	17.546
CUL2	15.4395	15.5434	15.4922	15.7255	15.6177	15.7571
CUL3	16.381	16.6439	16.5337	16.6638	16.6183	16.7639
CUL4A	16.2758	16.2857	16.4344	16.5299	16.4459	16.6415
CUL4B	15.4354	15.6464	15.5456	15.8144	15.5077	15.5925
CUL5	15.5227	15.9517	15.6729	16.0961	15.5303	15.9404
CUL7	11.8644	12.0956	11.78	12.1926	11.9321	12.0699
CUL9	12.1931	12.6117	12.2685	12.3352	12.4855	12.4531
CUTA	16.1992	15.7925	15.5633	15.9101	15.8938	15.2651
CUTC	13.412	14.2441	13.5346	14.1721	14.1423	14.1829
CUX1	14.7364	14.7694	15.0029	14.6415	15.148	14.8186
CWC15	14.939	14.7443	15.4781	14.964	15.6906	15.3815
CWC22	14.9261	14.6548	14.9217	14.6916	14.5951	14.6323
CWC25	13.1651	12.873	13.3113	13.0543	12.8957	13.1339
CWC27	15.1102	14.6129	14.9426	14.6173	15.0912	14.7315
CWF19L1	15.5753	15.7452	15.7557	15.8076	15.8362	15.7032
CWF19L2	12.5041	12.4891	12.4731	12.5216	12.5383	12.5794
CXADR	15.6723	16.6917	15.9558	16.955	15.9913	16.8109
CXCL16	12.8861	14.6569	13.5209	14.542	13.1872	13.8452
CXXC1	12.8753	13.0241	12.8715	13.1431	13.1805	12.7816
CXXC5	11.7356	11.3095	11.6046	11.4393	12.3373	11.5516
CXorf38	15.1968	14.9511	15.1347	15.2739	15.8931	15.286
CYB561	14.2616	14.771	14.4725	14.7622	14.5095	14.4135
CYB561A3	11.9703	11.839	11.9657	11.782	11.3781	11.612
CYB561D2	14.8618	14.7169	14.8044	14.4822	14.8234	14.6632
CYB5A	17.6912	17.0732	17.3702	17.4866	17.0904	17.1412
CYB5B	17.8365	17.6419	17.5594	17.7233	17.4314	17.7502
CYB5R1	14.3571	14.7876	14.435	14.9043	14.352	14.84
CYB5R2	12.0085	11.9729	12.3131	11.8931	12.5269	11.3132
CYB5R3	16.3763	16.7417	16.4543	16.7692	16.5848	16.576
CYB5R4	12.966	12.4731	13.6486	12.8999	13.8673	13.1052
CYBA	15.6401	15.3046	15.7539	15.2593	15.6647	15.2428
CYBC1	14.1473	14.1554	13.5865	14.2398	14.0841	14.4952
CYBRD1	13.3123	13.5156	13.0347	13.5214	11.9674	13.479
CYC1	18.1845	17.9153	18.0215	18.26	17.9207	18.0512
CYCS	17.6418	17.4246	16.8331	17.1739	17.0982	17.3971
CYFIP1	16.192	16.4653	16.444	16.2661	16.3568	16.5102
CYFIP2	14.7584	14.6115	13.8759	13.8807	14.206	14.2039
CYLD	12.2223	12.167	12.03	12.5063	12.0581	12.076
CYP20A1	15.2724	14.9315	15.2405	15.2994	14.9448	15.2629
CYP27A1	15.8123	17.6403	16.1021	17.533	15.2218	17.3336
CYP27C1	12.4901	12.0867	12.3697	12.4104	12.0574	12.2356
CYP2J2	15.2036	14.4585	15.5633	14.7215	15.7917	14.2707
CYP2S1	16.418	16.6915	16.3771	16.7814	15.824	16.8017
CYP2U1	11.9648	11.9122	11.7367	11.6799	11.9577	11.7294
CYP3A4	13.124	16.7781	13.2972	16.8692	13.2394	15.1588
CYP3A5	15.8559	17.5694	16.5194	17.3908	16.1322	17.2903
CYP3A7-CYP3A51P	10.629	14.0002	10.4425	13.9908	9.66175	10.9195
CYP4F11	13.3449	13.3561	13.587	12.9878	12.9306	13.7982
CYP4F12	14.6122	14.6084	14.6613	14.614	14.3845	14.5087
CYP4F2	14.3513	13.8778	14.046	14.5042	13.9732	15.3333
CYP4F3	14.9845	15.9139	15.0766	15.6785	15.1448	15.8437
CYP4V2	11.9424	10.9637	10.8279	10.7049	11.2369	10.5889
CYP4X1	14.6862	16.2916	14.0161	15.6173	13.9676	15.8252
CYP51A1	14.2959	13.1559	13.6118	12.7583	14.3492	13.5761
CYRIB	17.3507	17.4352	17.4761	17.506	17.4328	17.6113
CYSTM1	16.8713	15.9203	16.8556	17.3344	17.5099	18.1269
CYTH1	12.6351	12.6186	12.2149	12.4156	12.0858	12.6266
CYTH2	14.8007	15.0434	14.6283	15.4865	14.7822	15.099
CZIB	16.7516	16.596	16.6203	16.6424	16.8803	16.5541
D2HGDH	15.2985	15.5967	15.4112	15.4977	15.5796	15.3074
DAAM1	12.4017	13.0133	12.786	13.0302	13.3351	12.7329
DAB2	14.0808	14.1844	14.3441	14.1081	14.7986	14.195
DAB2IP	11.8386	11.6589	12.0502	12.1482	11.7039	11.8832
DACH1	13.7563	14.743	13.8435	14.2908	14.242	14.0345
DACH2	12.9949	11.6266	12.4172	12.6219	11.2345	10.3171
DAD1	19.4854	19.2796	18.9932	19.1465	18.6976	19.1573
DAG1	13.353	13.8374	13.6859	13.6471	13.692	13.9559
DAGLA	11.7974	11.4329	11.3045	11.8637	11.4113	11.1009
DAGLB	14.7526	14.7206	14.6936	14.6715	14.7234	14.8532
DAP	13.7351	12.4963	11.5526	12.0524	11.3393	12.6566
DAP3	16.5189	16.4981	16.4809	16.4236	16.3033	16.5618
DAPK1	11.1794	10.7355	10.1291	10.7355	11.1439	10.76
DAPK3	13.1228	12.7397	12.1492	12.654	13.0037	12.5641
DAPL1	10.857	10.8416	10.9596	10.3685	11.1968	13.6522
DARS1	18.6392	18.7986	18.9413	18.8366	18.9799	18.8687
DARS2	16.9279	17.4127	16.7938	17.2473	17.0075	17.2644
DAXX	13.9908	13.7293	13.7976	13.967	14.4284	13.8389
DAZAP1	16.5282	17.5077	16.6937	17.2335	17.348	17.1997
DBI	16.9121	17.2148	16.7983	17.0659	17.8195	17.0734
DBN1	13.2608	13.083	13.3598	13.1491	13.233	13.1326
DBNDD1	11.2867	11.4688	12.0561	11.7525	12.8301	11.75
DBNL	15.574	15.3435	15.8076	15.5357	16.1589	15.6088
DBR1	15.7008	15.9258	15.8585	15.8414	16.0555	15.787
DBT	14.7655	15.4169	14.6574	15.2873	14.4438	14.9935
DCAF1	15.4268	15.2518	15.5253	15.3041	15.4408	15.4128
DCAF10	13.0047	13.0177	13.5177	13.1756	12.768	13.0872
DCAF11	14.5211	14.7162	15.1434	14.5928	15.2831	14.9301
DCAF12	11.9535	11.6573	11.8826	11.7236	12.3965	11.8737
DCAF13	15.6146	15.7337	15.71	15.5885	15.5725	15.6427
DCAF15	11.1491	10.8357	10.5589	10.4581	11.537	10.8381
DCAF16	13.1553	13.1217	13.3081	12.683	13.3124	13.2502
DCAF4	13.5519	12.9142	13.421	12.9796	13.6151	13.5829
DCAF5	12.5419	12.6477	12.6852	12.5535	12.6833	12.98
DCAF6	12.769	13.2274	12.8912	13.3602	13.2287	13.4448
DCAF7	14.7991	14.9302	14.8257	14.739	15.0603	14.9039
DCAF8	14.6993	15.0163	14.9372	14.9918	15.2169	14.9743
DCAKD	15.0867	14.9356	14.4798	14.4222	14.4719	14.8747
DCD	11.9871	13.1988	12.4297	12.3694	11.6391	12.624
DCDC2	17.572	17.4178	17.3139	17.8616	17.1837	16.0481
DCK	15.6861	15.3151	15.52	15.3626	15.9262	15.5037
DCLK1	13.2801	13.002	12.225	12.7584	13.4623	13.3332
DCLK2	10.8392	10.831	11.0565	10.8475	10.9839	10.9289
DCP1A	14.0802	13.9604	14.4705	14.2918	14.4581	14.0788
DCP1B	13.6935	13.73	13.8965	13.4897	13.5566	13.2701
DCPS	16.5315	16.6209	16.486	16.7295	16.6921	16.4745
DCTD	14.9178	14.9331	15.3149	14.9547	15.3689	14.8681
DCTN1	16.1574	16.2217	16.2014	16.1511	16.369	16.3955
DCTN2	17.1268	16.8256	16.6752	16.5193	17.1987	16.6409
DCTN3	16.124	16.1082	16.0778	16.0662	16.1672	16.0799
DCTN4	15.286	15.1847	15.3535	15.4057	15.4977	15.4478
DCTN5	13.6482	14.391	14.0258	14.5081	14.5825	14.4898
DCTN6	13.6982	13.552	13.5153	13.4483	13.8132	13.4896
DCTPP1	16.5122	16.4959	16.2502	16.47	17.0336	16.6239
DCUN1D1	15.9409	16.5129	16.3837	16.3714	16.8357	16.4416
DCUN1D3	11.6923	11.2536	11.1679	11.4538	10.7615	11.6967
DCUN1D4	12.5763	12.3963	12.5531	12.6536	12.5137	12.6213
DCUN1D5	15.6776	15.8281	16.3204	15.8983	16.3456	15.8663
DCXR	17.5943	17.9275	17.3176	17.7272	17.9283	17.6701
DDA1	14.4242	14.7167	14.6949	14.2333	15.0008	14.2305
DDAH1	18.6263	19.5132	18.9828	19.0855	19.5969	19.2005
DDAH2	16.1727	16.3581	15.8952	16.2453	16.1691	16.2111
DDB1	18.6314	18.7834	18.9262	18.8568	18.9237	18.7748
DDB2	14.0839	14.6081	14.6022	14.4385	15.1705	14.8182
DDC	18.1293	18.3887	17.9875	18.2184	18.3024	18.2856
DDHD1	11.0893	11.7432	12.9169	11.9849	12.1486	11.7782
DDHD2	12.4869	12.9746	12.7674	13.0335	12.9994	12.5984
DDI2	16.4003	16.8374	16.5893	16.6251	17.074	16.7434
DDOST	19.4703	19.2166	19.2608	19.3163	18.9599	19.2621
DDR1	13.4289	15.2176	13.3867	14.7428	13.6281	15.0882
DDR2	11.4733	11.4468	10.5849	10.9449	11.0468	11.2589
DDRGK1	15.6759	15.6341	15.549	15.5785	15.6101	15.7462
DDT	17.2787	17.8816	17.6038	17.6493	18.0024	17.8117
DDX1	18.1361	18.4771	18.2943	18.4592	18.4548	18.4338
DDX10	15.9258	15.3561	15.8044	15.3546	15.6905	15.332
DDX11	12.3114	11.987	12.272	11.8533	12.4678	12.266
DDX17	17.211	17.5756	17.2847	17.5312	17.2214	17.4417
DDX18	16.9843	16.3083	16.692	16.2821	16.5672	16.4431
DDX19A	16.5676	16.5962	16.6779	16.6597	16.8569	16.7011
DDX19B	14.9244	13.6069	13.7382	13.949	13.8124	13.934
DDX20	15.1946	14.9587	15.3118	15.1298	15.3292	15.1255
DDX21	17.7125	17.027	17.5924	17.1713	17.3641	17.2592
DDX23	17.0489	17.1829	17.1028	17.2178	16.9259	17.2685
DDX24	15.7859	15.2539	15.69	15.1503	15.6559	15.376
DDX27	17.3999	17.1643	17.1014	16.8751	17.4401	17.1176
DDX28	15.2328	15.2897	15.0064	14.8061	15.0302	15.1392
DDX31	14.6045	14.3652	14.3465	14.0607	14.5375	14.2691
DDX39A	15.286	15.2391	15.4883	15.699	15.5972	15.0862
DDX39B	19.6764	19.8724	19.8232	19.8715	19.8259	19.8065
DDX3X	18.1716	17.9458	18.2625	18.0459	18.3383	17.9936
DDX41	15.2809	15.3521	15.562	15.5481	15.3761	15.2109
DDX42	17.1959	16.9936	17.2924	16.9995	17.4466	17.104
DDX46	16.921	17.107	16.9644	17.098	17.0639	17.0745
DDX47	16.7579	16.385	16.5963	16.3975	16.5931	16.363
DDX49	16.6722	16.2941	16.6918	16.2029	16.2975	16.3168
DDX5	18.6218	18.3509	18.7917	18.3627	18.8632	18.4593
DDX50	16.0038	15.6509	15.8175	15.3765	15.8952	15.7527
DDX51	15.2011	14.8054	15.2212	14.9019	15.1432	14.9226
DDX52	15.8713	15.7198	15.5712	15.2725	15.5896	15.6409
DDX54	15.3908	14.9666	14.9147	14.6731	15.2805	15.0499
DDX55	14.3648	14.1401	14.3586	14.1028	14.2462	14.3576
DDX56	16.0351	15.4868	15.9792	15.4939	15.9241	15.422
DDX59	12.538	12.9332	12.5332	12.9867	13.1028	11.9594
DDX6	16.7071	16.8483	16.8126	16.8595	16.8253	16.731
DDX60	12.3606	12.5302	12.4567	12.5951	12.2376	12.2089
DEAF1	11.9906	12.9115	12.3066	12.5254	11.5565	11.4546
DECR1	18.0801	18.6207	18.1225	18.1936	18.4851	18.7103
DECR2	15.3219	15.4984	15.4276	15.3812	15.2741	15.478
DEF6	14.6081	14.6314	14.6705	14.6807	14.3755	14.4919
DEFA1	10.4736	14.4866	15.7973	11.0534	11.0133	10.5512
DEFA6	11.9797	11.2649	10.9397	9.81385	9.82614	12.0777
DEGS1	12.4523	12.4031	13.0789	13.3451	12.3922	13.2362
DEGS2	11.1771	10.9589	11.3711	11.0726	11.1253	11.7028
DEK	16.8828	16.915	16.7864	16.952	16.9084	16.9925
DELE1	10.8487	10.7807	11.5675	11.2787	13.3142	12.5904
DENND10	14.1738	14.3597	14.3483	14.3482	14.1169	14.4059
DENND11	13.6511	14.7777	13.8598	14.8263	13.6667	14.7369
DENND1A	12.7438	12.835	12.6048	12.5333	12.8396	12.5691
DENND2B	10.5805	10.5595	10.5914	11.1902	9.20609	10.1657
DENND2D	14.6591	14.6929	14.7256	14.9096	14.1013	14.5977
DENND4A	11.3363	11.396	11.6271	11.9679	11.6682	11.4182
DENND4C	16.0903	16.7813	16.5166	17.0152	16.5489	16.945
DENND5A	10.6755	11.3756	11.0134	10.8022	10.802	11.3045
DENND5B	10.9828	10.8695	10.8903	10.78	11.1151	11.1123
DENND6A	11.8561	12.4653	12.1364	12.4958	11.7105	12.3962
DENR	16.2507	15.9251	16.2847	15.9918	16.2825	16.3345
DEPDC5	11.013	10.6324	12.2043	10.2554	11.6703	12.5543
DEPDC7	13.0462	13.282	13.463	13.0724	11.3583	12.7452
DEPTOR	15.043	15.4282	15.4825	15.1332	15.4492	15.4483
DERA	15.9375	15.7883	15.9217	15.7943	16.0316	15.8827
DERL1	16.5287	16.1379	16.1048	16.0483	16.1096	16.3042
DERL2	15.0256	13.6291	13.6217	13.9426	13.5803	13.2303
DERPC	11.5204	11.5256	11.3297	11.4754	11.5326	11.1933
DES	13.9629	14.3597	16.381	14.2542	14.9025	13.9783
DESI1	13.1124	12.2707	13.3359	13.3263	13.9987	12.5387
DESI2	12.7335	13.2018	13.0988	12.492	13.8875	13.7974
DFFA	14.5504	14.9056	14.5502	14.5868	15.0111	14.8196
DFFB	14.8021	14.8852	14.3819	14.6815	14.7272	15.0028
DGAT1	16.2348	15.2951	15.5326	15.4197	15.1547	15.3083
DGCR2	13.8311	15.2951	14.6822	15.3139	14.1802	16.1987
DGCR6L	10.9446	11.1801	10.5556	10.5535	10.896	11.0418
DGCR8	12.0899	12.0929	12.1794	12.5236	12.2567	11.9687
DGKA	14.191	14.7791	13.8167	14.8885	14.1814	14.3023
DGKE	12.7631	12.8004	12.6317	12.786	12.7384	12.9408
DGKH	13.3825	12.9605	13.8712	13.2336	14.0277	12.8457
DGKQ	12.2852	13.4074	13.1742	13.4072	13.6864	13.4389
DGKZ	13.4853	13.5894	13.9398	14.0641	13.8052	13.694
DGLUCY	15.3343	16.3085	15.8075	16.3787	16.3434	15.9596
DGUOK	13.8564	14.5336	14.0491	14.2136	14.3479	14.2443
DHCR24	17.1789	16.9144	17.4009	17.0017	17.2244	17.0951
DHCR7	18.2405	17.6362	17.9171	17.4493	18.0262	17.963
DHDDS	11.3909	11.6116	11.6821	11.5937	11.4534	11.4041
DHFR	16.0658	15.1922	16.4321	15.6871	16.5102	15.7624
DHODH	15.3075	15.4442	15.2274	15.2914	15.2029	15.0943
DHPS	13.8744	13.6684	14.1766	13.9317	14.2407	13.7347
DHRS1	15.345	15.8639	15.5739	16.0207	15.6108	16.0389
DHRS11	16.3922	17.0502	16.4957	16.8032	16.9601	16.7752
DHRS13	12.9752	13.3498	13.2741	12.7395	13.2392	13.5055
DHRS2	11.8404	12.9017	13.0752	12.5346	13.1963	12.7255
DHRS3	13.4159	14.6163	13.7998	14.6786	13.353	14.6212
DHRS4	15.9128	16.0971	16.0894	15.843	16.4681	16.0832
DHRS7	16.6875	16.9392	16.5413	16.6459	16.6676	16.9084
DHRS7B	15.116	15.291	15.3471	15.1064	14.9856	15.3895
DHRS9	11.0352	10.92	10.8411	10.7434	11.6348	10.7755
DHRSX	13.3875	13.6754	13.6005	13.6817	13.1173	13.8439
DHTKD1	14.5837	15.0002	14.5286	14.7248	14.998	14.6459
DHX15	18.1846	18.2486	18.2359	18.2714	18.1693	18.2215
DHX16	15.8574	15.927	16.1015	15.9782	15.9058	16.0273
DHX29	16.0194	16.0741	16.1279	16.1061	15.9442	16.1502
DHX30	15.9961	15.728	16.1574	15.8481	16.0064	15.7409
DHX32	14.0635	13.7843	13.9974	13.9867	13.7011	13.8892
DHX33	15.0208	14.5622	15.0647	14.5479	14.9394	14.6182
DHX34	12.2574	12.1444	12.1384	11.656	12.1823	12.2066
[truncated: 7,035 more rows]

## Sheet: differential expr. - limma
ID	logFC	AveExpr	t	P.Value	adj.P.Val	B
TSPAN13	-4.58243	13.6446	-17.4698	1.88578e-06	0.00853504	5.38951
SPINT2	-1.35272	17.5222	-15.8104	3.43185e-06	0.00950104	4.96597
CKS1B	-2.29627	12.9223	-15.2865	4.19843e-06	0.00950104	4.81625
ANAPC11	-1.67631	11.5905	-14.1871	6.55444e-06	0.00985579	4.47324
COX6B1	-1.40515	17.1719	-13.527	8.70267e-06	0.00985579	4.2465
ERVK3-1	-1.90494	12.2682	-13.525	8.71037e-06	0.00985579	4.24578
ZNRD2	-1.30741	14.593	-12.8545	1.17772e-05	0.0118453	3.9976
MSANTD7	-1.39623	14.7275	-11.4818	2.2934e-05	0.0157908	3.42565
GEMIN2	-1.25523	13.8774	-11.4487	2.33267e-05	0.0157908	3.41068
IRF2	-1.58564	12.8033	-11.2916	2.52983e-05	0.0157908	3.33887
NUBP1	-1.19891	14.7196	-10.9327	3.0572e-05	0.0157908	3.16961
ARG2	-1.02078	13.0883	-10.9194	3.079e-05	0.0157908	3.16321
SSNA1	-1.58458	14.06	-10.8803	3.14448e-05	0.0157908	3.14425
ARPC1B	-1.17518	17.5777	-10.7118	3.44499e-05	0.0157908	3.06169
DBI	-0.910713	17.5734	-10.6886	3.4889e-05	0.0157908	3.05019
FUS	-0.955554	18.1403	-10.3131	4.29802e-05	0.0168249	2.85947
SIAH2	-1.51367	11.2214	-10.1725	4.65556e-05	0.0168249	2.78572
HOXB9	-2.28836	13.6822	-10.1135	4.81579e-05	0.0168249	2.75438
TIMM10B	-1.27432	13.4568	-10.0919	4.87596e-05	0.0168249	2.74286
DSTN	-0.944654	17.3287	-10.0536	4.98482e-05	0.0168249	2.72236
AIP	-0.878945	16.6827	-9.9191	5.39022e-05	0.0168249	2.64953
CSTF2T	-0.949193	13.6394	-9.83757	5.65448e-05	0.0168311	2.60479
TSPAN31	-1.70685	17.6892	-9.79496	5.79851e-05	0.0168311	2.58122
FADS2	-1.57585	16.8308	-9.60471	6.49557e-05	0.0168311	2.47444
MOCOS	-0.962666	13.5408	-9.60079	6.51094e-05	0.0168311	2.47221
DCAF12	-0.952861	12.228	-9.5549	6.69375e-05	0.0168311	2.44605
ASNS	-1.05	18.1326	-9.44978	7.13534e-05	0.0174565	2.38555
WAC	-0.857782	12.4615	-9.35534	7.56093e-05	0.0175491	2.3305
PSAT1	-0.89605	17.8737	-9.16903	8.48938e-05	0.0185287	2.21994
TIMM9	-1.07914	14.8205	-9.16293	8.52198e-05	0.0185287	2.21627
R3HDM2	-2.53646	12.038	-9.12926	8.70426e-05	0.0185287	2.19599
SLC45A4	-1.22505	12.9133	-9.07803	8.99031e-05	0.0185287	2.16496
YAE1	-0.974206	12.9841	-9.05272	9.13563e-05	0.0185287	2.14956
CDCA5	-0.923957	12.2267	-9.03976	9.21113e-05	0.0185287	2.14165
EDF1	-0.775425	16.8469	-8.8851	0.000101694	0.0200116	2.04625
ZNF276	-1.31692	10.5911	-8.78602	0.000108437	0.0208846	1.98411
LYRM7	-0.743918	15.2887	-8.59313	0.000123099	0.0211574	1.86081
PNPO	-0.807606	16.5066	-8.58455	0.000123802	0.0211574	1.85525
SF1	-0.779995	15.6554	-8.58363	0.000123878	0.0211574	1.85466
NUDT8	-0.661806	13.3763	-8.44235	0.000136163	0.0217923	1.76223
LLPH	-0.897711	13.7957	-8.42386	0.000137873	0.0217923	1.75
C8orf33	-1.00358	14.5864	-8.4054	0.000139603	0.0217923	1.73777
WIPF2	-0.790991	14.2878	-8.38594	0.000141456	0.0217923	1.72484
PRKCE	-0.806903	11.725	-8.35512	0.000144447	0.0217923	1.70429
SERBP1	-0.632015	16.6747	-8.29171	0.000150834	0.022054	1.66175
CDC42EP1	-0.997975	12.6757	-8.28958	0.000151055	0.022054	1.66031
SPRYD3	-0.942145	13.8216	-8.26604	0.000153512	0.022057	1.64443
RPL27	-0.843303	17.8812	-8.22861	0.000157516	0.0222786	1.61906
TUBB8	-2.81234	15.1681	-8.18583	0.000162239	0.0223063	1.58991
POLR1H	-0.797622	12.6113	-8.18226	0.00016264	0.0223063	1.58748
ZBED3	-1.78674	14.1569	-8.11437	0.000170497	0.0226158	1.54085
ERH	-0.880029	17.1596	-8.0863	0.000173873	0.0226158	1.52145
RPS2	-0.750189	19.133	-8.08359	0.000174202	0.0226158	1.51958
RPS12	-1.07309	18.4368	-8.01724	0.00018251	0.0226158	1.47341
MID1IP1	-1.63952	12.9203	-8.01537	0.00018275	0.0226158	1.47211
EPHB1	-0.763898	16.6338	-8.00531	0.000184051	0.0226158	1.46507
UBL4A	-0.696483	14.7473	-7.9968	0.00018516	0.0226158	1.45911
ESCO2	-1.56561	12.364	-7.91467	0.000196265	0.0233751	1.40123
RAD51AP1	-1.70293	12.7411	-7.89639	0.000198838	0.0233751	1.38827
OIP5	-1.24353	12.6125	-7.87818	0.000201442	0.0233776	1.37532
TPX2	-0.83086	14.3073	-7.80912	0.000211679	0.0239514	1.32591
STIP1	-0.606456	18.736	-7.71935	0.000225892	0.0252441	1.26098
CEBPB	-1.55567	13.486	-7.68632	0.000231393	0.0255436	1.23691
POLR1G	-0.824508	14.5417	-7.627	0.000241669	0.0255749	1.19337
UQCRB	-0.763085	16.4479	-7.59166	0.000248039	0.0255749	1.16727
RPL36	-0.838503	16.8567	-7.58174	0.000249862	0.0255749	1.15992
DNAAF2	-0.599077	12.8471	-7.56625	0.000252738	0.0255749	1.14843
BCAS2	-0.894099	15.1518	-7.55653	0.000254564	0.0255749	1.1412
EPHB3	-1.93399	16.3408	-7.5124	0.00026304	0.0255749	1.10827
POLR1D	-0.76068	15.2225	-7.48329	0.000268808	0.0255749	1.08644
SAPCD2	-1.21319	12.5222	-7.47782	0.00026991	0.0255749	1.08233
TIMM8B	-2.03486	14.1458	-7.46535	0.000272437	0.0255749	1.07294
CCDC137	-0.855055	13.7789	-7.45927	0.00027368	0.0255749	1.06836
PYM1	-0.776898	16.2066	-7.43026	0.000279697	0.0255749	1.04645
ISCU	-1.34818	15.1458	-7.43021	0.000279707	0.0255749	1.04641
RACGAP1	-1.09932	14.1379	-7.36341	0.00029415	0.0265278	0.995617
CYP2J2	-1.11764	15.0424	-7.33195	0.000301248	0.0265278	0.971532
SATB2	-0.738099	13.2467	-7.32447	0.000302963	0.0265278	0.965793
RNF114	-1.09127	15.7364	-7.31095	0.000306093	0.0265278	0.955402
YBX3	-0.756254	15.491	-7.29158	0.000310644	0.0265278	0.940477
MKI67	-0.778868	14.6343	-7.26397	0.000317265	0.0268134	0.919136
SNW1	-0.712507	15.7628	-7.24535	0.00032182	0.0268134	0.904701
KIF2C	-1.21142	14.4734	-7.22802	0.000326128	0.0268134	0.891229
RANBP1	-1.04561	17.3753	-7.21943	0.000328291	0.0268134	0.884533
PCSK9	-1.29837	13.8347	-7.21742	0.000328798	0.0268134	0.882967
BORCS5	-0.926353	14.3581	-7.1532	0.000345506	0.0279243	0.832693
SRA1	-1.25634	14.3179	-7.13414	0.000350651	0.0280893	0.817685
ZNF256	-1.71713	11.4152	-7.08575	0.000364114	0.0286634	0.779398
RRP1B	-0.652496	15.6425	-7.08562	0.000364151	0.0286634	0.779296
LRRC20	-0.804114	15.1377	-7.0684	0.000369083	0.0287031	0.765612
PLEK2	-0.811494	14.8739	-7.06179	0.000370997	0.0287031	0.76035
POLE	-0.751107	13.6154	-7.03082	0.000380118	0.0288574	0.735631
GLG1	-0.606579	15.4905	-7.02019	0.000383308	0.0288574	0.727121
MCRIP2	-0.63426	12.7268	-7.01839	0.000383849	0.0288574	0.725684
MAPKAPK5	-0.648508	12.8027	-7.01214	0.000385743	0.0288574	0.720671
RPS19	-0.681346	18.7456	-6.98617	0.000393723	0.0290351	0.699806
BLOC1S5	-0.746532	13.9544	-6.97383	0.000397581	0.0290351	0.689866
POLE4	-0.860665	13.2947	-6.96342	0.00040087	0.0290351	0.681466
NHSL1	-0.639919	12.3572	-6.95375	0.000403952	0.0290351	0.673653
RPL17;RPL17-C18orf32;RPL17;RPL17;RPL17;RPL17	-0.751933	18.4112	-6.94644	0.0004063	0.0290351	0.667741
CLDN2	-1.72676	13.4272	-6.93534	0.000409896	0.0290351	0.658749
UBE2W;UBE2W;;UBE2W;UBE2W;UBE2W;UBE2W	-0.711964	14.8209	-6.89398	0.00042362	0.0292718	0.625126
JTB	-2.71818	12.602	-6.84223	0.00044154	0.0300513	0.582777
ASRGL1	-0.987812	14.7157	-6.80262	0.000455839	0.0306633	0.550165
RPL35	-0.749023	17.6253	-6.75712	0.000472931	0.0306633	0.512465
CENPH	-1.17533	12.7143	-6.74984	0.000475732	0.0306633	0.506413
CNN2	-0.711288	15.6161	-6.73555	0.000481287	0.0306633	0.494512
PYCR3	-0.779954	15.9363	-6.72168	0.000486747	0.0306633	0.482944
TK1	-1.08088	13.76	-6.7127	0.000490323	0.0306633	0.475437
CCDC134	-0.543192	14.6654	-6.6945	0.000497659	0.0306633	0.4602
ALDH16A1	-0.559987	16.2554	-6.68051	0.000503387	0.0306633	0.448454
GINS3	-0.828957	13.159	-6.67949	0.000503806	0.0306633	0.4476
TAF12	-0.766168	14.5464	-6.67756	0.000504604	0.0306633	0.445976
COBLL1	-0.694263	13.1561	-6.66948	0.000507956	0.0306633	0.439179
ECT2	-0.778373	14.4982	-6.62336	0.000527575	0.0311156	0.400246
CIRBP	-0.593276	15.9416	-6.62249	0.000527954	0.0311156	0.399509
TPD52L1	-0.903519	15.8041	-6.61329	0.000531972	0.0311156	0.391716
TMSB10	-1.11631	16.8446	-6.60755	0.000534496	0.0311156	0.386848
RNFT1	-0.898733	11.402	-6.59445	0.000540312	0.0311156	0.375719
RP9	-0.733493	13.7086	-6.58522	0.000544454	0.0311156	0.367865
USP36	-0.539371	14.1289	-6.57379	0.000549635	0.0311156	0.358121
RAB3A	-1.33607	12.6475	-6.57029	0.000551233	0.0311156	0.355134
SHMT1	-0.591738	16.7742	-6.56973	0.000551485	0.0311156	0.354662
TDP2	-0.625711	14.7081	-6.5692	0.000551729	0.0311156	0.354207
DNMT1	-0.823346	15.4506	-6.5572	0.000557249	0.0311372	0.343961
TTK	-0.596639	13.1711	-6.54045	0.000565066	0.0311419	0.32962
MAT2B	-0.647625	17.0238	-6.53743	0.000566488	0.0311419	0.327032
ATXN2L	-0.564729	16.5523	-6.53496	0.000567655	0.0311419	0.324913
CBLL1	-0.781137	13.8026	-6.52458	0.000572585	0.0312231	0.316007
TESC	-1.05425	14.2363	-6.50477	0.000582131	0.0313657	0.298973
SLC43A1	-0.906655	14.0457	-6.47756	0.000595543	0.0314619	0.275492
TXN2	-0.851661	13.774	-6.46528	0.00060171	0.0314619	0.264869
CLTA	-0.555091	17.6892	-6.43377	0.000617875	0.0314619	0.237518
TIMM13	-0.68505	15.3819	-6.42711	0.000621355	0.0314619	0.231721
DPH6	-0.558866	14.091	-6.42591	0.000621984	0.0314619	0.230677
HMMR	-0.94837	13.9921	-6.42447	0.000622739	0.0314619	0.229424
PHGDH	-0.601797	19.7298	-6.42263	0.000623705	0.0314619	0.227824
RPL23A	-0.645054	18.3393	-6.39955	0.000635995	0.0314619	0.207677
RANGRF	-1.21949	13.5482	-6.39891	0.000636335	0.0314619	0.207125
GMPR2	-0.757195	17.8609	-6.39409	0.00063894	0.0314619	0.202904
KIF22	-1.00841	13.6102	-6.38217	0.000645427	0.0314619	0.19247
TXLNG	-0.506309	14.7366	-6.37234	0.000650832	0.0315045	0.183852
EWSR1	-0.669241	16.7189	-6.35989	0.000657757	0.0315104	0.172914
LRP4	-1.02856	13.8138	-6.35861	0.000658472	0.0315104	0.171792
MBD3	-0.704884	14.3073	-6.3534	0.000661398	0.0315104	0.167208
WWC1	-0.615003	12.2456	-6.32654	0.000676717	0.0317174	0.14353
SLC31A1	-0.917631	14.5087	-6.32326	0.000678616	0.0317174	0.140632
AGPAT1	-0.754289	13.3887	-6.32129	0.00067976	0.0317174	0.13889
KIF20A	-0.495964	13.4963	-6.31365	0.000684213	0.0317615	0.132135
AURKB	-1.05655	13.5546	-6.29994	0.000692289	0.0317734	0.119993
CIAO2B	-0.675442	13.8696	-6.28822	0.000699281	0.0317734	0.109592
TOMM34	-0.813793	17.4709	-6.27786	0.000705529	0.0317734	0.100383
PRPS1	-0.655339	16.2229	-6.26138	0.000715596	0.0319244	0.0857119
RIF1	-0.579026	15.043	-6.25208	0.000721351	0.0319244	0.077414
ANKRD40	-0.823572	12.7847	-6.25173	0.000721567	0.0319244	0.0771049
NFXL1	-0.954399	15.3233	-6.24945	0.00072299	0.0319244	0.0750632
NDUFA5	-0.608536	16.4135	-6.22223	0.000740181	0.0325249	0.0507123
VIPR1	-1.32276	11.6954	-6.20165	0.000753489	0.0329497	0.0322381
MEP1A	-1.51338	13.6481	-6.18559	0.000764066	0.0330689	0.0177812
FUBP1	-0.649447	17.41	-6.17775	0.00076929	0.0330689	0.0107138
C12orf57	-0.689011	13.3106	-6.17257	0.000772765	0.0330689	0.0060381
POLD3	-0.750804	14.7913	-6.17168	0.000773365	0.0330689	0.00523274
LDHB	-0.638159	21.6222	-6.16158	0.000780195	0.0330689	-0.00389088
ANKS4B	-0.84088	14.6605	-6.14877	0.000788958	0.0330689	-0.0154844
PIN1	-0.645165	15.1222	-6.13632	0.000797587	0.0330689	-0.0267765
AGR3	-0.621617	20.3946	-6.13549	0.000798166	0.0330689	-0.0275301
HAUS4	-0.600017	13.6438	-6.13278	0.000800054	0.0330689	-0.0299831
ARPC1A	-0.621396	15.8358	-6.12221	0.000807493	0.0332247	-0.039594
NFX1	-0.590402	12.8976	-6.10867	0.000817131	0.0333577	-0.0519178
EPHB2	-0.666001	17.6991	-6.09215	0.000829068	0.0333577	-0.0669858
UBE2C	-1.76811	14.3756	-6.08947	0.000831021	0.0333577	-0.0694301
WBP11	-0.624843	15.7622	-6.08704	0.0008328	0.0333577	-0.071653
ZC3H14	-0.606662	13.869	-6.08202	0.000836488	0.0333577	-0.0762443
TMEM184A	-0.889122	12.4665	-6.05392	0.000857463	0.0333577	-0.101991
LAD1	-0.702263	16.9974	-6.04817	0.00086183	0.0333577	-0.107275
LEMD3	-0.48343	15.0459	-6.03887	0.000868949	0.0333577	-0.11583
ATXN7L3	-0.810321	11.8665	-6.02997	0.000875819	0.0333577	-0.124023
RAD18	-0.915485	13.7369	-6.02911	0.000876484	0.0333577	-0.124812
TMSB4X	-0.75813	17.3207	-6.02545	0.000879334	0.0333577	-0.12819
TACC3	-0.58888	13.0482	-6.02528	0.000879467	0.0333577	-0.128347
RPS25	-0.548034	19.2415	-6.01768	0.000885412	0.0333577	-0.135357
DDX5	-0.486993	18.6345	-6.01595	0.000886774	0.0333577	-0.136956
DNPH1	-0.618584	17.2321	-6.01424	0.000888114	0.0333577	-0.138528
CHAF1B	-0.667427	14.4567	-6.00711	0.000893759	0.0333835	-0.145122
PIH1D1	-0.668527	14.474	-6.00035	0.000899141	0.0333835	-0.151371
CHCHD3	-0.547158	17.2084	-5.9894	0.000907945	0.0333835	-0.161514
H1-2	-0.794695	19.0065	-5.98892	0.000908327	0.0333835	-0.161952
SUMF2	-0.610759	16.0123	-5.98296	0.000913163	0.0333835	-0.167481
TES	-0.575117	17.8169	-5.97609	0.000918774	0.0333835	-0.17386
MDC1	-0.583757	14.4885	-5.97485	0.000919791	0.0333835	-0.175012
ZC3H8	-0.473109	12.4601	-5.96344	0.000929201	0.0333835	-0.185613
GPD1	-0.786037	17.0843	-5.95784	0.000933862	0.0333835	-0.190825
SDSL	-0.583089	16.2891	-5.95676	0.000934766	0.0333835	-0.191832
LYAR	-0.751447	15.7646	-5.95439	0.000936745	0.0333835	-0.194036
GLRX	-0.558565	16.2044	-5.94893	0.000941329	0.0333904	-0.199122
STUB1	-0.623072	16.0766	-5.92725	0.000959797	0.0333904	-0.219369
HMG20A	-0.495414	14.4876	-5.92179	0.000964512	0.0333904	-0.224477
PINX1	-0.550345	12.9104	-5.91175	0.000973245	0.0334974	-0.233873
HELLS	-0.677568	13.9594	-5.88369	0.000998149	0.0339037	-0.260222
ERP29	-0.636605	18.504	-5.88049	0.00100103	0.0339037	-0.263233
KATNB1	-0.499068	13.8467	-5.87067	0.00100995	0.0339037	-0.272486
PLEKHA6	-0.7183	17.3358	-5.86835	0.00101207	0.0339037	-0.274674
EXOSC6	-0.579539	15.9665	-5.86784	0.00101254	0.0339037	-0.275153
SMAP1	-0.530803	14.846	-5.86167	0.0010182	0.0339037	-0.280976
PCM1	-0.648694	13.6399	-5.8588	0.00102084	0.0339037	-0.283679
CDK6	-0.722017	13.8588	-5.85701	0.0010225	0.0339037	-0.285374
DHFR	-1.04263	16.0686	-5.82793	0.00104982	0.0345927	-0.312896
MLXIPL	-0.583537	16.2836	-5.82677	0.00105093	0.0345927	-0.313995
SHARPIN	-0.563409	14.423	-5.81137	0.00106575	0.0348338	-0.328623
AGAP1	-0.570527	16.1425	-5.78787	0.00108883	0.0350209	-0.351003
RPL21	-0.840024	17.9833	-5.78707	0.00108963	0.0350209	-0.351765
RPL19	-0.835283	17.9312	-5.78219	0.00109449	0.0350209	-0.356418
IDI1	-1.12518	17.526	-5.77295	0.00110378	0.0350209	-0.365247
PSMD9	-0.888329	16.2248	-5.76876	0.00110802	0.0350209	-0.36926
MRPS34	-0.527714	17.0623	-5.76645	0.00111036	0.0350209	-0.371465
METTL21A	-0.796156	13.5805	-5.74192	0.00113562	0.0354737	-0.394982
ATIC	-0.506447	19.1359	-5.73735	0.00114039	0.0354737	-0.399367
RBM7	-0.657803	13.7568	-5.72521	0.0011532	0.0356789	-0.411042
PSIP1	-0.511816	15.3243	-5.72363	0.00115487	0.0356789	-0.41256
C1orf122	-0.687665	14.7879	-5.71493	0.00116417	0.0358074	-0.420947
TGFBI	-0.634216	13.4299	-5.68408	0.00119781	0.036407	-0.450752
DPY30	-0.626747	14.3443	-5.6834	0.00119855	0.036407	-0.451403
MEPCE	-0.507568	15.2651	-5.66408	0.00122019	0.0366678	-0.470137
DNAJC8	-0.458479	16.7868	-5.66067	0.00122407	0.0366678	-0.473456
ENTR1	-0.977573	12.7191	-5.65313	0.00123266	0.0366678	-0.480781
RBX1	-0.586957	16.5883	-5.65295	0.00123287	0.0366678	-0.480954
LSM14B	-0.442323	14.1707	-5.6436	0.00124363	0.0366729	-0.490058
RPS6	-0.870501	16.0576	-5.64078	0.00124689	0.0366729	-0.4928
CPNE3	-0.888799	17.501	-5.63781	0.00125034	0.0366729	-0.495694
ACY1	-0.648603	18.051	-5.61922	0.00127219	0.0371481	-0.513844
WIZ	-0.56121	14.4965	-5.6139	0.00127852	0.0372023	-0.519041
PQBP1	-0.523047	15.7365	-5.6102	0.00128295	0.0372023	-0.522666
MAP7D2	-0.559732	12.6298	-5.60734	0.00128638	0.0372023	-0.525465
PLGRKT	-0.703987	19.2782	-5.58677	0.00131137	0.0376937	-0.545627
PRMT3	-0.563125	15.8459	-5.58053	0.00131906	0.0376937	-0.55176
SKA3	-0.575997	12.5508	-5.57307	0.00132832	0.0376937	-0.559092
CNOT2	-0.571479	14.7646	-5.57304	0.00132836	0.0376937	-0.55912
IRF8	-0.81065	12.6729	-5.55727	0.00134818	0.0380247	-0.574651
PRKRIP1	-0.829642	12.4582	-5.55708	0.00134842	0.0380247	-0.574841
TFAM	-0.51481	16.9142	-5.55035	0.00135699	0.0381474	-0.581483
CEP44	-0.940117	12.1664	-5.53842	0.00137232	0.0383028	-0.593265
NDUFS5	-0.741793	15.889	-5.53619	0.00137521	0.0383028	-0.595474
RANBP10	-0.447661	14.2436	-5.51314	0.00140546	0.0389566	-0.618307
HGH1	-0.488914	15.8413	-5.4864	0.00144152	0.0397171	-0.644896
FGFR4	-0.638906	14.3353	-5.47261	0.00146053	0.0397171	-0.658645
FKBP3	-0.526414	17.1055	-5.46892	0.00146565	0.0397171	-0.662323
PSPH	-0.491896	17.4394	-5.46615	0.00146951	0.0397171	-0.665089
TOP2A	-0.934881	16.2519	-5.46201	0.00147532	0.0397171	-0.669232
ATP5MF	-0.988712	15.6071	-5.4573	0.00148195	0.0397171	-0.673939
GORASP1	-0.670804	13.5554	-5.44419	0.00150059	0.0397171	-0.68707
FASN	-0.5853	20.2267	-5.44225	0.00150336	0.0397171	-0.689007
CLTB	-0.815855	15.9123	-5.43376	0.0015156	0.0397171	-0.697524
UHRF1	-0.821772	14.1487	-5.42999	0.00152107	0.0397171	-0.701307
NAF1	-0.530673	13.1155	-5.42878	0.00152283	0.0397171	-0.702527
ARPP19	-1.21112	14.0196	-5.42745	0.00152477	0.0397171	-0.703862
RPL4	-0.756872	18.2464	-5.41995	0.00153576	0.0397171	-0.711405
NOLC1	-0.67645	17.055	-5.41725	0.00153972	0.0397171	-0.714113
CCDC124	-0.518058	15.723	-5.4132	0.00154571	0.0397171	-0.718192
TMEM127	-0.842956	16.5392	-5.4116	0.00154807	0.0397171	-0.7198
MPHOSPH10	-0.439285	15.4667	-5.39186	0.00157768	0.0397171	-0.739711
BLOC1S4	-0.584183	14.5967	-5.39182	0.00157774	0.0397171	-0.739751
RPAP3	-0.578736	15.6055	-5.39078	0.00157931	0.0397171	-0.740799
POLR2I	-0.604432	14.7844	-5.38609	0.00158645	0.0397171	-0.745541
ZC3H12D	-1.15528	11.6969	-5.38249	0.00159195	0.0397171	-0.749178
SSBP2	-0.925823	11.1144	-5.37723	0.00160002	0.0397171	-0.754497
CENPJ	-0.91216	12.9318	-5.37673	0.0016008	0.0397171	-0.755007
ACP1	-0.464387	16.4899	-5.37511	0.0016033	0.0397171	-0.756647
MAP7	-0.827672	14.6701	-5.37442	0.00160436	0.0397171	-0.757343
MRPL30	-0.919276	15.2289	-5.37429	0.00160456	0.0397171	-0.757476
SLC1A4	-0.859548	15.2689	-5.36911	0.00161259	0.0397171	-0.762722
RPS27L	-0.540631	17.3188	-5.36763	0.00161489	0.0397171	-0.764221
NUP153	-0.486029	15.6327	-5.36733	0.00161535	0.0397171	-0.76452
MRPS18C	-1.01347	14.447	-5.36538	0.00161838	0.0397171	-0.766493
LSM14A	-0.720921	14.3301	-5.36115	0.001625	0.0397171	-0.770786
CREG1	-0.836537	15.2043	-5.36103	0.00162519	0.0397171	-0.770909
DUSP12	-0.642006	15.2312	-5.35741	0.00163088	0.0397171	-0.774582
ZCCHC3	-0.689316	13.8883	-5.35734	0.00163098	0.0397171	-0.774647
AKAP1	-0.510974	15.8188	-5.35728	0.00163108	0.0397171	-0.774712
NOP2	-0.684284	18.0397	-5.35355	0.00163697	0.0397171	-0.778502
ATXN10	-0.539898	15.2181	-5.35328	0.00163739	0.0397171	-0.778772
GPATCH4	-0.568946	13.3481	-5.34572	0.00164939	0.0397171	-0.786455
BHLHA15	-1.25789	11.8575	-5.3457	0.00164942	0.0397171	-0.786473
DCTPP1	-0.473259	16.7666	-5.34549	0.00164976	0.0397171	-0.786689
MCM5	-0.618714	17.428	-5.3248	0.00168312	0.0403456	-0.80775
MCTP1	-1.43261	13.523	-5.31947	0.00169184	0.0403456	-0.813186
POLE3	-0.684723	15.1336	-5.31403	0.00170078	0.0403456	-0.818736
ZNRF2	-0.780966	13.0437	-5.31192	0.00170428	0.0403456	-0.820897
GART	-0.600012	18.9422	-5.31189	0.00170433	0.0403456	-0.820925
NCAPG2	-0.713537	14.1084	-5.31023	0.00170707	0.0403456	-0.822616
BABAM1	-0.637624	14.9216	-5.30402	0.0017174	0.0404467	-0.828965
TRIT1	-0.439586	13.9326	-5.29871	0.00172628	0.0404714	-0.834398
MRPL24	-0.802392	16.0689	-5.2934	0.00173522	0.0404714	-0.839832
ACAA1	-0.606213	17.1076	-5.29171	0.00173808	0.0404714	-0.841565
KHSRP	-0.433045	18.0895	-5.29104	0.00173922	0.0404714	-0.842254
NCR3LG1	-1.0915	13.203	-5.28286	0.00175311	0.0405232	-0.850633
ZCCHC9	-0.772496	12.7828	-5.28184	0.00175487	0.0405232	-0.851687
HAT1	-0.750406	14.8533	-5.26824	0.0017783	0.0409105	-0.865653
HK2	-0.538796	15.403	-5.2642	0.00178531	0.0409105	-0.869797
TAGLN2	-0.470274	18.2255	-5.2603	0.00179213	0.0409105	-0.873809
RPLP2	-0.459468	19.536	-5.25878	0.0017948	0.0409105	-0.875378
STARD4	-1.32306	13.668	-5.25554	0.0018005	0.0409105	-0.878716
BIN1	-0.55129	15.8074	-5.24777	0.00181423	0.0409105	-0.886719
PRDX4	-0.505633	20.275	-5.24415	0.00182067	0.0409105	-0.89045
DNAJC7	-0.54629	16.1539	-5.24342	0.00182197	0.0409105	-0.891201
CHD7	-0.558012	13.8868	-5.24185	0.00182479	0.0409105	-0.892829
CGGBP1	-0.643185	14.8801	-5.24091	0.00182646	0.0409105	-0.893793
RRM1	-1.36901	15.7973	-5.23853	0.00183073	0.0409105	-0.896251
MSH4	-1.85417	13.1848	-5.23697	0.00183352	0.0409105	-0.897859
MED19	-0.568818	14.8336	-5.2362	0.00183492	0.0409105	-0.89866
RB1	-0.779311	16.0704	-5.2226	0.00185956	0.0412567	-0.912714
CIT	-0.616757	13.4578	-5.21662	0.00187051	0.0413982	-0.918901
SCD	-0.966976	15.7498	-5.19267	0.00191513	0.0418253	-0.94374
CA12	-0.792868	14.9718	-5.1914	0.00191753	0.0418253	-0.945063
RPE	-0.833423	15.5398	-5.1751	0.00194863	0.0422446	-0.962019
RNH1	-0.531146	16.4372	-5.17456	0.00194966	0.0422446	-0.962581
ICMT	-0.639881	14.4891	-5.16962	0.00195922	0.0422446	-0.967736
LARP1	-0.57667	17.3019	-5.16622	0.00196581	0.0422446	-0.971277
TRIB3	-1.52858	11.9925	-5.16536	0.00196749	0.0422446	-0.972176
PFDN5	-0.564908	15.5808	-5.16252	0.00197303	0.0422446	-0.975139
RPL29	-0.79064	17.589	-5.16189	0.00197425	0.0422446	-0.975793
HMCES	-0.622032	14.6918	-5.15997	0.00197802	0.0422446	-0.977804
CAPRIN1	-0.493292	16.4613	-5.15959	0.00197876	0.0422446	-0.978195
FAM136A	-0.564103	14.7206	-5.15416	0.00198942	0.0422676	-0.983862
STAU1	-0.396831	17.0257	-5.15101	0.00199564	0.0422676	-0.987155
SRSF3	-0.481494	19.1518	-5.14124	0.00201509	0.0424274	-0.997382
NSD2	-0.754662	13.5813	-5.13831	0.00202095	0.0424274	-1.00044
JPH1	-0.816889	13.4597	-5.13639	0.00202482	0.0424274	-1.00246
KIF11	-0.598086	14.1328	-5.12375	0.0020504	0.0427614	-1.01571
SMG9	-0.486266	14.4741	-5.10957	0.00207957	0.0428946	-1.03061
APIP	-0.479152	15.0875	-5.10922	0.00208028	0.0428946	-1.03097
RBCK1	-0.816861	19.0105	-5.0981	0.00210349	0.0430788	-1.04267
KIFC1	-0.725332	13.8262	-5.09453	0.00211099	0.0431348	-1.04643
ATP1A2	-0.86063	15.2439	-5.08673	0.00212753	0.0433346	-1.05466
FKBP7	-0.932041	11.1715	-5.0805	0.00214081	0.0434247	-1.06123
SENP3	-0.47571	14.0947	-5.07884	0.00214437	0.0434247	-1.06298
TMCO4	-0.582663	13.392	-5.06683	0.00217033	0.0437778	-1.07568
GMPPB	-0.477257	17.0304	-5.0626	0.00217953	0.0437778	-1.08015
GATA6	-0.893819	14.8289	-5.04955	0.00220829	0.0439921	-1.09399
FAM111B	-0.94047	13.6024	-5.04912	0.00220923	0.0439921	-1.09444
CMSS1	-0.454874	14.9469	-5.04709	0.00221375	0.0439921	-1.09659
QRSL1	-0.409926	15.1447	-5.04696	0.00221402	0.0439921	-1.09672
LRRC59	-0.418039	19.5626	-5.04602	0.00221613	0.0439921	-1.09773
MRPL57	-1.01645	14.6144	-5.03724	0.00223577	0.0441029	-1.10704
CRYBG1	-0.624573	15.9259	-5.037	0.00223633	0.0441029	-1.10731
LARP4	-0.561571	14.9311	-5.03321	0.00224487	0.0441127	-1.11133
PDCD2L	-0.511351	15.8375	-5.03231	0.00224691	0.0441127	-1.11229
PIR	-0.81979	15.4198	-5.0303	0.00225144	0.0441127	-1.11442
PRKRA	-0.407236	15.5975	-5.02162	0.00227125	0.0443089	-1.12367
ZNF598	-0.610488	14.2287	-5.00875	0.00230092	0.0446952	-1.13738
ZNF281	-0.600287	11.5521	-5.00555	0.00230838	0.044744	-1.14079
STAU2	-0.510365	15.2407	-5.00109	0.0023188	0.04485	-1.14555
CEP55	-0.436893	13.2216	-4.98234	0.00236322	0.0453315	-1.1656
EIF1	-0.841145	15.553	-4.98043	0.0023678	0.0453315	-1.16764
PAICS	-0.486253	18.9348	-4.98032	0.00236809	0.0453315	-1.16777
APLP2	-0.524124	15.511	-4.98005	0.00236874	0.0453315	-1.16806
RPL8	-0.65314	17.9731	-4.96965	0.00239384	0.0456714	-1.1792
DUT	-0.969588	13.9073	-4.96853	0.00239659	0.0456714	-1.18041
ACOT8	-0.499419	16.5889	-4.96161	0.00241349	0.0458969	-1.18784
MASTL	-0.641708	12.4756	-4.95722	0.00242429	0.0460055	-1.19255
KIF23	-0.615142	13.2778	-4.95093	0.00243985	0.0461268	-1.19931
NOTCH2	-0.533627	11.5229	-4.95052	0.00244087	0.0461268	-1.19975
MIX23	-0.762684	16.0462	-4.94499	0.00245465	0.0462905	-1.2057
SLBP	-1.70893	12.465	-4.92702	0.00250005	0.0467754	-1.22507
ARID1A	-0.411904	15.7634	-4.92663	0.00250103	0.0467754	-1.22549
UBE2D2	-0.571904	17.2361	-4.92272	0.00251104	0.046787	-1.22971
ZDHHC5	-0.494613	13.8317	-4.92235	0.00251198	0.046787	-1.23011
C4orf33	-0.527801	13.0406	-4.91603	0.00252828	0.0469481	-1.23694
PDX1	-0.846699	12.5037	-4.91497	0.00253101	0.0469481	-1.23808
PPP3R1	-0.548038	12.8677	-4.91156	0.00253985	0.0470157	-1.24177
NLE1	-0.406768	16.1844	-4.90561	0.00255538	0.0472068	-1.24822
CHCHD7	-0.745919	14.059	-4.895	0.00258329	0.0475283	-1.2597
TNS4	-0.41578	13.3254	-4.8912	0.00259338	0.0475485	-1.26382
SURF6	-0.996918	14.7134	-4.88872	0.00259999	0.0475485	-1.26651
CDC45	-0.575231	12.2011	-4.88489	0.00261024	0.0475736	-1.27067
ZBTB7B	-0.656136	14.5564	-4.88422	0.00261203	0.0475736	-1.2714
HMGB2	-0.620296	19.1872	-4.87618	0.0026337	0.0477276	-1.28013
STXBP6	-0.847315	15.5973	-4.87522	0.0026363	0.0477276	-1.28118
ZNF146	-0.707915	12.106	-4.86295	0.0026698	0.0480783	-1.29453
INCENP	-0.498594	13.1432	-4.85993	0.00267809	0.0480783	-1.29781
PPAN-P2RY11	-0.48991	15.3083	-4.85829	0.00268264	0.0480783	-1.29961
FDPS	-0.39677	17.4705	-4.85671	0.00268702	0.0480783	-1.30133
OGFOD2	-0.67193	13.5816	-4.85637	0.00268794	0.0480783	-1.30169
SNRPA	-0.484275	18.0084	-4.85247	0.00269877	0.0480783	-1.30595
TNRC6B	-0.607041	12.459	-4.85225	0.00269939	0.0480783	-1.30619
RPS13	-0.526478	18.5512	-4.85078	0.00270348	0.0480783	-1.30779
TTC5	-0.624351	13.7694	-4.84689	0.00271436	0.0481166	-1.31204
LYZ	-0.905102	16.7008	-4.84442	0.00272129	0.0481166	-1.31474
NSL1	-0.677872	13.8087	-4.84432	0.00272157	0.0481166	-1.31485
BIRC5	-0.910233	13.3548	-4.83985	0.00273415	0.0482447	-1.31973
RPS24	-0.450898	17.6491	-4.83689	0.00274252	0.048248	-1.32296
RPS28	-0.68115	17.9934	-4.83602	0.002745	0.048248	-1.32392
LYPLA2	-0.737619	17.1763	-4.83071	0.00276012	0.0482794	-1.32973
CCDC59	-0.739955	14.212	-4.82896	0.00276511	0.0482794	-1.33164
IFT74	-0.504743	13.2843	-4.82818	0.00276733	0.0482794	-1.33249
RAD23B	-0.4789	17.5971	-4.82605	0.00277345	0.0482794	-1.33483
LASP1	-0.382467	18.1307	-4.82208	0.00278486	0.0483849	-1.33917
MED29	-1.13567	12.4284	-4.81869	0.00279466	0.0484622	-1.34289
NDRG2	-0.638588	16.5146	-4.81603	0.00280235	0.0485027	-1.34579
PRIM1	-0.712717	14.481	-4.80737	0.00282764	0.0487034	-1.3553
LIN7C	-0.45532	16.4591	-4.80576	0.00283235	0.0487034	-1.35706
MLKL	-0.581212	15.0817	-4.80563	0.00283274	0.0487034	-1.3572
YARS1	-0.439565	17.6457	-4.80465	0.00283563	0.0487034	-1.35829
GPT2	-0.777306	15.5748	-4.80123	0.00284572	0.0487034	-1.36204
RGL2	-0.712743	12.3756	-4.79117	0.00287561	0.0489297	-1.3731
ADAM15	-0.38258	13.3691	-4.79036	0.00287804	0.0489297	-1.374
CCPG1	-0.65799	11.7004	-4.78934	0.00288108	0.0489297	-1.37511
INO80C	-0.856935	12.8289	-4.78459	0.00289537	0.0490802	-1.38035
UBL5	-0.461776	16.7836	-4.78108	0.00290595	0.0491426	-1.38421
ZYX	-0.444102	16.355	-4.77852	0.00291371	0.0491426	-1.38703
CKAP2L	-0.46226	12.9178	-4.77314	0.00293009	0.0492084	-1.39297
ELAC2	-0.394413	15.8649	-4.77313	0.00293011	0.0492084	-1.39297
RNASEH2A	-0.813451	16.2068	-4.76876	0.0029435	0.0492107	-1.3978
DIS3L2	-0.432844	15.4127	-4.76773	0.00294666	0.0492107	-1.39893
ARHGAP8	-0.52671	13.8306	-4.76193	0.00296455	0.0492309	-1.40534
SURF2	-0.456724	13.4717	-4.76116	0.00296693	0.0492309	-1.40619
STARD13	-0.506648	13.9958	-4.76032	0.00296952	0.0492309	-1.40711
PRRC2A	-0.507738	14.5227	-4.75676	0.00298058	0.0492716	-1.41105
NOTCH1	-0.538823	12.7416	-4.75603	0.00298286	0.0492716	-1.41186
ATXN2	-0.512484	14.0675	-4.75208	0.00299519	0.049341	-1.41622
EIF4EBP3	-1.11249	11.2934	-4.74965	0.0030028	0.049341	-1.41891
PGP	-0.719238	16.3935	-4.74946	0.00300341	0.049341	-1.41913
RNF126	-0.97629	14.7047	-4.74283	0.00302431	0.0495416	-1.42647
C9orf78	-0.529166	14.0998	-4.73275	0.00305639	0.049799	-1.43764
PRRC2C	-0.415151	15.4839	-4.73175	0.0030596	0.049799	-1.43875
ARAF	-0.389413	14.8682	-4.73028	0.0030643	0.049799	-1.44038
MRPS18A	-0.708518	15.4933	-4.724	0.00308456	0.0498268	-1.44735
POLR2J	-0.653625	13.3854	-4.72126	0.00309344	0.0498268	-1.4504
GINS4	-0.817393	13.2773	-4.72028	0.00309661	0.0498268	-1.45148
MCM2	-0.663528	17.4089	-4.71373	0.00311799	0.0500426	-1.45877
S100A6	-0.589994	19.8743	-4.70486	0.0031472	0.0503415	-1.46864
ARHGEF40	-0.433131	14.9047	-4.70358	0.00315144	0.0503415	-1.47007
PRDX2	-0.495463	21.129	-4.70162	0.00315794	0.0503415	-1.47225
FBXL6	-0.573415	13.8021	-4.69789	0.00317035	0.0503415	-1.47641
MAEA	-0.552167	13.4291	-4.69547	0.00317843	0.0503415	-1.4791
TMT1B	-0.530756	17.039	-4.69123	0.00319266	0.0503415	-1.48383
FKBP10	-0.490897	14.7053	-4.6881	0.00320321	0.0503415	-1.48733
FHOD1	-0.544604	12.8541	-4.68795	0.00320371	0.0503415	-1.48749
CNBP	-0.947277	15.8546	-4.686	0.0032103	0.0503415	-1.48967
NIFK	-0.554926	15.1391	-4.68192	0.00322417	0.0503415	-1.49423
CSTF2	-0.593501	16.0507	-4.67986	0.00323116	0.0503415	-1.49653
YBX2	-1.00046	13.7732	-4.67609	0.00324406	0.0503415	-1.50075
NUP50	-0.641037	15.6413	-4.67411	0.00325084	0.0503415	-1.50296
PFDN2	-0.527944	16.1211	-4.67182	0.00325871	0.0503415	-1.50552
KMT2A	-0.364079	13.5221	-4.6703	0.00326394	0.0503415	-1.50722
L1RE1	-0.487722	12.9555	-4.67018	0.00326436	0.0503415	-1.50735
POLE2	-0.949983	12.863	-4.66972	0.00326595	0.0503415	-1.50787
GPATCH8	-0.414563	13.3308	-4.66919	0.00326777	0.0503415	-1.50846
FAM98C	-0.775094	14.5369	-4.66531	0.00328121	0.0503415	-1.51281
NUCB1	-0.571983	15.6083	-4.65891	0.00330348	0.0503668	-1.51997
DONSON	-0.435188	11.9352	-4.65547	0.00331555	0.0503668	-1.52384
GPALPP1	-0.616563	15.7359	-4.65526	0.00331627	0.0503668	-1.52407
NENF	-0.518142	14.6982	-4.65455	0.00331878	0.0503668	-1.52487
ASCL2	-0.984349	14.5385	-4.65403	0.0033206	0.0503668	-1.52545
WDR76	-0.425453	11.5861	-4.64856	0.00333988	0.0504559	-1.53158
ELP4	-0.405068	13.5195	-4.64806	0.00334167	0.0504559	-1.53215
ERO1A	-0.414311	17.7059	-4.64714	0.00334492	0.0504559	-1.53318
SAMD1	-0.556723	13.6089	-4.64571	0.00334998	0.0504559	-1.53478
MAT2A	-0.412883	17.8811	-4.6438	0.0033568	0.0504746	-1.53693
GALNT12	-0.53873	14.3084	-4.64142	0.00336527	0.0505181	-1.5396
CFL1	-0.593424	19.9591	-4.63638	0.0033833	0.050633	-1.54527
CEP41	-0.459654	13.059	-4.63367	0.00339305	0.050633	-1.54832
TRIM72	-0.591414	15.5894	-4.63305	0.00339529	0.050633	-1.54902
BRD7	-0.762789	12.7096	-4.63028	0.00340528	0.0506984	-1.55213
DNMT3A	-0.693401	12.1618	-4.62328	0.00343071	0.0509931	-1.56001
MGMT	-0.67349	14.2675	-4.62131	0.00343792	0.0510164	-1.56224
DDX21	-0.432117	17.3686	-4.61747	0.00345199	0.0511414	-1.56656
USP13	-0.538271	14.929	-4.60791	0.00348728	0.0514957	-1.57734
RPS3A	-0.397629	19.4714	-4.60263	0.00350697	0.0516359	-1.58331
CHEK1	-0.934524	13.4969	-4.6023	0.00350819	0.0516359	-1.58368
KIF15	-0.484615	13.059	-4.59886	0.0035211	0.0517419	-1.58757
CTU1	-0.700831	13.9034	-4.59568	0.00353307	0.0518336	-1.59117
RPL15	-0.827915	18.5045	-4.59307	0.00354292	0.0518941	-1.59412
RPS15	-0.537966	17.7666	-4.5857	0.00357092	0.0522026	-1.60246
NAT9	-0.761786	11.2318	-4.58449	0.00357552	0.0522026	-1.60382
GATAD2A	-0.558464	15.2238	-4.5761	0.00360774	0.0525037	-1.61333
ADCY9	-0.668757	10.8959	-4.57253	0.00362155	0.052538	-1.61738
TSSC4	-0.570852	14.3675	-4.57249	0.00362171	0.052538	-1.61743
NDUFA7	-1.06668	14.2139	-4.56787	0.00363969	0.0526965	-1.62268
SRSF8	-1.13707	12.1149	-4.56669	0.00364428	0.0526965	-1.62401
HYPK	-0.608315	14.8511	-4.5638	0.00365557	0.0527755	-1.62729
TEX264	-0.648624	17.0026	-4.55846	0.00367656	0.052994	-1.63336
NR2F1	-0.75646	12.3774	-4.55528	0.00368912	0.0530017	-1.63697
JPT1	-0.865019	14.3635	-4.55388	0.00369466	0.0530017	-1.63857
IVNS1ABP	-0.748794	13.0976	-4.55208	0.00370183	0.0530205	-1.64062
PPAT	-0.574341	15.914	-4.54317	0.00373742	0.0533371	-1.65076
NDUFS6	-0.998884	15.4261	-4.54189	0.00374256	0.0533371	-1.65222
REXO4	-0.454464	14.7474	-4.54056	0.00374792	0.0533371	-1.65374
NEK9	-0.433224	16.022	-4.53615	0.00376573	0.0533371	-1.65876
ADAT1	-1.2317	13.0857	-4.53515	0.00376977	0.0533371	-1.6599
UBR7	-0.731837	15.3606	-4.53189	0.00378302	0.0533371	-1.66362
DDX47	-0.350489	16.5571	-4.53111	0.00378621	0.0533371	-1.66451
MTDH	-0.458872	16.8539	-4.53072	0.00378777	0.0533371	-1.66495
TNKS1BP1	-0.375198	15.2716	-4.53062	0.00378818	0.0533371	-1.66506
SPAG1	-0.368693	13.6985	-4.5249	0.00381159	0.0533371	-1.6716
DHCR24	-0.432977	17.2202	-4.52194	0.00382376	0.0533371	-1.67497
FICD	-1.85572	12.4824	-4.52171	0.00382471	0.0533371	-1.67524
IPO5	-0.461928	18.8556	-4.52097	0.00382775	0.0533371	-1.67608
CKAP2	-0.761101	13.5501	-4.52091	0.00382803	0.0533371	-1.67616
UBR1	-0.479785	13.9015	-4.52043	0.00382999	0.0533371	-1.6767
TTF2	-0.460906	13.8016	-4.51189	0.00386543	0.0536654	-1.68647
ELP3	-0.529557	15.4785	-4.50633	0.00388869	0.0538142	-1.69283
PHF6	-0.603116	14.7327	-4.50508	0.00389398	0.0538142	-1.69427
CTIF	-0.498338	11.7722	-4.50137	0.00390957	0.0539326	-1.69851
C5orf24	-1.23218	13.1012	-4.50022	0.00391446	0.0539326	-1.69983
GMPR	-0.64846	13.5411	-4.49364	0.0039424	0.0541184	-1.70737
BRCA1	-1.08025	12.387	-4.48643	0.0039733	0.054412	-1.71565
GATAD2B	-0.4304	14.3814	-4.48007	0.00400077	0.0547054	-1.72296
IBTK	-0.514414	13.5127	-4.47793	0.00401003	0.0547493	-1.72541
UTP23	-0.951931	13.3339	-4.47458	0.00402463	0.0548659	-1.72926
RPL7	-0.799491	18.0977	-4.46872	0.00405029	0.0550499	-1.736
GIGYF2	-0.453779	14.6717	-4.45936	0.00409166	0.0553629	-1.74678
PLTP	-1.06057	14.6917	-4.45407	0.00411526	0.055599	-1.75288
RPS15A	-0.413159	18.5434	-4.44643	0.00414963	0.0558346	-1.7617
RPS5	-0.392208	18.6879	-4.44608	0.0041512	0.0558346	-1.7621
CNOT4	-0.389043	14.0253	-4.43889	0.00418385	0.0561334	-1.77041
HACL1	-0.58149	15.3665	-4.43846	0.00418582	0.0561334	-1.77091
KANSL2	-0.536543	12.4575	-4.43446	0.00420411	0.0562907	-1.77553
PRDX1	-0.431415	21.4405	-4.43235	0.00421376	0.0562907	-1.77796
FOXO3	-1.35783	12.6167	-4.43182	0.0042162	0.0562907	-1.77858
ZNF280C	-0.541574	12.3968	-4.42948	0.00422697	0.0563513	-1.78128
MTHFD2	-0.485186	17.3167	-4.42783	0.0042346	0.05637	-1.78319
MIF4GD	-0.389015	13.0993	-4.42553	0.00424524	0.0564286	-1.78586
UBQLN1	-0.549558	15.5378	-4.42301	0.00425697	0.0565016	-1.78878
DDX18	-0.384662	16.5368	-4.42075	0.00426747	0.056558	-1.7914
CHAMP1	-0.465996	15.3668	-4.41639	0.00428786	0.0566882	-1.79645
USP10	-0.373891	16.8921	-4.41304	0.00430357	0.0566882	-1.80033
TXNDC9	-0.430086	14.4911	-4.41301	0.00430371	0.0566882	-1.80036
SMC4	-0.614225	16.6564	-4.41075	0.00431438	0.0566882	-1.80299
NDUFS8	-0.503859	16.151	-4.40875	0.0043238	0.0566882	-1.8053
SMYD3	-0.455918	13.8907	-4.40793	0.00432771	0.0566882	-1.80626
SUZ12	-0.552259	14.0896	-4.40667	0.00433365	0.0566882	-1.80772
RPL13A	-0.672527	17.4757	-4.4022	0.00435492	0.0567947	-1.81291
TSR1	-0.370155	15.0441	-4.40101	0.00436061	0.0567947	-1.8143
GSDMD	-0.493771	17.0279	-4.39838	0.0043732	0.0568767	-1.81736
RAD51	-0.549645	12.3296	-4.39148	0.0044064	0.0571388	-1.82538
POP4	-0.48573	13.937	-4.38959	0.00441552	0.0571388	-1.82757
MCOLN1	-0.622478	12.9129	-4.3883	0.00442178	0.0571388	-1.82907
GJB2	-0.679432	11.2279	-4.38346	0.00444532	0.0571388	-1.83471
NDOR1	-0.390197	13.3424	-4.38157	0.00445456	0.0571388	-1.83691
ANAPC16	-0.813939	12.0233	-4.38099	0.0044574	0.0571388	-1.83758
DDX24	-0.407768	15.4639	-4.38009	0.00446181	0.0571388	-1.83863
ZFR	-0.389336	15.7398	-4.37846	0.0044698	0.0571388	-1.84053
POLR3E	-0.400272	14.0988	-4.37786	0.00447274	0.0571388	-1.84123
GRK2	-0.451549	16.2537	-4.37778	0.00447312	0.0571388	-1.84132
DPH2	-0.606345	14.3544	-4.37736	0.00447521	0.0571388	-1.84182
STMN1	-0.612515	15.9959	-4.37604	0.00448172	0.0571388	-1.84336
PPP1R1B	-1.27316	16.0864	-4.37268	0.0044983	0.0571841	-1.84727
MRPS16	-0.443941	16.8196	-4.37239	0.00449971	0.0571841	-1.84761
RPL6	-0.783904	18.6666	-4.36758	0.00452358	0.057203	-1.85322
DMXL2	-0.394539	12.1774	-4.36713	0.00452582	0.057203	-1.85374
CCDC91	-0.432272	11.517	-4.3659	0.00453193	0.057203	-1.85518
CHCHD6	-0.927221	14.2196	-4.36522	0.00453534	0.057203	-1.85597
EZH2	-0.561954	14.0861	-4.36483	0.00453732	0.057203	-1.85644
RPL3	-0.511996	17.6547	-4.35981	0.00456243	0.0574397	-1.86229
ISY1	-0.363421	15.8458	-4.35676	0.00457779	0.0574711	-1.86586
KPNA2	-0.868676	15.7331	-4.35437	0.00458985	0.0574711	-1.86865
SNTB1	-0.511001	14.8359	-4.3537	0.00459323	0.0574711	-1.86943
EIF4G1	-0.376172	16.5538	-4.35327	0.00459541	0.0574711	-1.86993
CDK1	-0.750678	16.272	-4.35111	0.00460637	0.0574711	-1.87246
IPO8	-0.445013	14.5282	-4.34996	0.00461221	0.0574711	-1.8738
THUMPD3	-0.573345	15.6001	-4.34952	0.00461446	0.0574711	-1.87432
GPHN	-0.541252	16.8345	-4.3484	0.00462018	0.0574711	-1.87563
ADRM1	-0.475451	17.6017	-4.34803	0.00462207	0.0574711	-1.87607
ATG3	-0.697278	15.9761	-4.34171	0.00465439	0.057787	-1.88346
LDLR	-0.542114	14.6208	-4.34057	0.00466024	0.057787	-1.88479
CCDC50	-0.359213	12.932	-4.3387	0.00466988	0.0578273	-1.88699
RCHY1	-0.589943	12.4271	-4.33697	0.00467881	0.0578386	-1.88901
ZMYND8	-0.403374	14.1085	-4.33605	0.00468357	0.0578386	-1.89009
MSTO1	-0.484111	14.592	-4.33351	0.00469676	0.0578436	-1.89308
RBM38	-0.535804	13.2928	-4.32926	0.00471888	0.0580372	-1.89806
ASF1B	-0.5039	14.631	-4.32601	0.00473585	0.058066	-1.90187
NKIRAS1	-0.591835	11.576	-4.32476	0.0047424	0.058066	-1.90334
PREPL	-0.592224	14.7414	-4.32397	0.00474654	0.058066	-1.90426
GRPEL1	-0.402261	16.1013	-4.32312	0.00475103	0.058066	-1.90527
GNL3	-0.343627	16.765	-4.32044	0.00476515	0.058066	-1.90841
FDFT1	-0.65929	16.4356	-4.31953	0.00476992	0.058066	-1.90948
KNOP1	-0.5793	13.8395	-4.31827	0.00477658	0.058066	-1.91095
NELFE	-0.547023	15.2099	-4.31782	0.00477897	0.058066	-1.91148
ESRP2	-0.998987	15.8158	-4.31128	0.00481373	0.0582132	-1.91917
DIAPH3	-0.514817	13.5211	-4.31108	0.00481479	0.0582132	-1.91941
CAPN15	-0.644035	12.7311	-4.31003	0.00482038	0.0582132	-1.92064
SORD	-0.44632	18.6417	-4.3086	0.00482805	0.0582132	-1.92233
HAUS8	-0.49789	12.3494	-4.30823	0.00483002	0.0582132	-1.92276
ACACA	-0.421034	17.1545	-4.30378	0.00485391	0.0582132	-1.92799
CXXC1	-0.532751	13.2493	-4.30374	0.00485416	0.0582132	-1.92805
TIMELESS	-0.742597	11.8494	-4.30351	0.00485538	0.0582132	-1.92832
B4GALT6	-1.62705	16.4736	-4.30057	0.00487124	0.058326	-1.93178
PPP1R11	-0.465156	14.1633	-4.29934	0.00487792	0.0583289	-1.93323
COA6	-1.07059	14.7957	-4.29518	0.00490051	0.0585216	-1.93813
ACSL4	-0.605052	15.7952	-4.28903	0.00493408	0.0586367	-1.94537
RAPGEF6	-0.471486	13.3126	-4.2878	0.00494083	0.0586367	-1.94683
LPP	-0.406705	14.6094	-4.2877	0.0049414	0.0586367	-1.94695
ZC3H4	-0.412513	14.1186	-4.28749	0.00494253	0.0586367	-1.94719
SQSTM1	-0.546612	18.3559	-4.28417	0.00496082	0.0587189	-1.95111
TMEM209	-0.444086	14.9777	-4.28388	0.00496244	0.0587189	-1.95146
CEP131	-0.572794	13.0192	-4.28045	0.0049814	0.0588664	-1.9555
PCBP1	-0.354651	19.0907	-4.27204	0.00502827	0.0593412	-1.96544
FADS1	-0.552421	13.5712	-4.2709	0.00503469	0.0593412	-1.96679
TTC9C	-0.424497	14.6944	-4.26675	0.00505804	0.0594559	-1.9717
COMT	-0.365958	16.4137	-4.26567	0.00506413	0.0594559	-1.97298
DDX42	-0.350764	17.2078	-4.26435	0.00507157	0.0594661	-1.97454
MRPS30	-0.556101	15.6501	-4.26006	0.00509591	0.0596742	-1.97962
ZNF787	-0.500867	13.5735	-4.25795	0.0051079	0.0597374	-1.98211
TOP1MT	-0.39374	17.583	-4.24922	0.00515799	0.0602454	-1.99247
LSS	-0.375503	17.6401	-4.24362	0.00519037	0.0605454	-1.99911
GID8	-0.332199	14.281	-4.24	0.00521141	0.0607126	-2.0034
CDCA8	-0.922416	13.4756	-4.2374	0.00522659	0.0607331	-2.00649
CRIM1	-0.432644	11.737	-4.2323	0.00525657	0.0607962	-2.01256
CTTN	-0.527666	16.4285	-4.23134	0.00526217	0.0607962	-2.01369
RPL13	-0.59184	18.8476	-4.22712	0.00528713	0.0607962	-2.01871
RFX5	-0.460643	12.9163	-4.22637	0.00529161	0.0607962	-2.01961
RBM42	-0.430237	14.0634	-4.21954	0.00533228	0.0610969	-2.02773
EIF5A	-0.526714	18.4184	-4.21712	0.0053468	0.0610969	-2.03061
TDRD3	-0.596365	14.386	-4.21692	0.00534801	0.0610969	-2.03085
FANCB	-0.817992	12.1609	-4.21421	0.00536425	0.0611552	-2.03407
POLA1	-0.581239	15.5894	-4.21172	0.0053793	0.0611552	-2.03704
FUT4	-0.581588	15.279	-4.21086	0.00538452	0.0611552	-2.03808
CCNT2	-0.589545	10.7664	-4.20429	0.00542439	0.0614892	-2.0459
RRP15	-0.614318	15.124	-4.20378	0.00542752	0.0614892	-2.04651
LZIC	-0.477673	15.6696	-4.20211	0.0054377	0.0615276	-2.0485
ENSA	-0.506644	14.5237	-4.19879	0.00545803	0.0615831	-2.05246
PRPS2	-0.416827	16.226	-4.19878	0.00545813	0.0615831	-2.05248
ZFPL1	-0.398048	17.0407	-4.19681	0.00547022	0.0615877	-2.05483
TIMM10	-1.01798	13.7537	-4.19342	0.00549112	0.061668	-2.05888
XAB2	-0.349348	15.231	-4.19327	0.00549204	0.061668	-2.05906
MRPS7	-0.373381	15.9597	-4.19142	0.00550355	0.061668	-2.06128
CETN2	-0.599522	14.836	-4.19124	0.00550461	0.061668	-2.06148
TMEM186	-0.75405	14.8193	-4.19	0.00551233	0.0616782	-2.06297
MIS18BP1	-0.401924	12.3388	-4.18395	0.00555004	0.0618707	-2.0702
MRPL34	-0.739917	14.8207	-4.18162	0.00556463	0.061957	-2.07299
DPM3	-0.443522	16.7406	-4.18044	0.00557205	0.0619634	-2.0744
EIF4B	-0.514772	17.9124	-4.17449	0.00560958	0.0623042	-2.08153
LIMD1	-0.542089	13.5681	-4.16839	0.00564835	0.0624855	-2.08884
CHP1	-0.620979	14.1415	-4.16549	0.00566691	0.0624855	-2.09232
CCDC47	-0.410891	16.3921	-4.16525	0.00566841	0.0624855	-2.0926
RTF2	-0.400406	15.2946	-4.16022	0.00570075	0.0624855	-2.09863
DCAF11	-0.480183	14.9865	-4.15908	0.00570813	0.0624855	-2.10001
SRP9	-0.59384	17.3482	-4.15905	0.00570834	0.0624855	-2.10005
MIPEP	-0.377798	16.7925	-4.15892	0.00570913	0.0624855	-2.10019
TPCN1	-0.42817	12.8746	-4.15508	0.00573402	0.0624855	-2.10481
PDAP1	-0.388202	16.9969	-4.15503	0.00573435	0.0624855	-2.10487
LAP3	-0.416174	17.8471	-4.14996	0.00576737	0.0626264	-2.11096
POLD2	-0.443	14.6593	-4.14955	0.00577004	0.0626264	-2.11145
NOX1	-0.760634	14.3009	-4.14343	0.00581019	0.0629479	-2.11881
KIF20B	-0.395561	12.9369	-4.14291	0.00581357	0.0629479	-2.11943
USP3	-0.393539	14.3252	-4.1379	0.00584669	0.0632005	-2.12546
ZBTB1	-0.437682	12.0827	-4.13727	0.00585086	0.0632005	-2.12622
RPL38	-0.395125	17.9954	-4.13499	0.00586605	0.0632855	-2.12897
NDUFAF4	-0.333424	15.6037	-4.12933	0.00590385	0.0633604	-2.13578
RPL10	-0.810942	17.0616	-4.12865	0.0059084	0.0633604	-2.1366
RPS26	-0.895245	18.3518	-4.1286	0.00590878	0.0633604	-2.13667
KIAA1191	-0.962795	12.5834	-4.12798	0.00591289	0.0633604	-2.13741
RFC1	-0.369384	14.4916	-4.12356	0.00594268	0.0635265	-2.14274
EMG1	-0.435357	16.7117	-4.12116	0.00595891	0.0635383	-2.14563
HOOK2	-0.49243	13.8136	-4.1181	0.00597965	0.0636798	-2.14932
NCOA6	-0.470571	12.6899	-4.10623	0.00606101	0.0641717	-2.16366
PEBP1	-0.493679	20.3136	-4.10619	0.00606129	0.0641717	-2.16371
TRMT112	-0.426992	16.9614	-4.0932	0.00615169	0.0648446	-2.17942
GPC4	-0.926678	11.2995	-4.09295	0.0061535	0.0648446	-2.17973
PLK1	-0.82617	13.8612	-4.09084	0.00616829	0.0649248	-2.18228
NDUFAF2	-0.452546	16.2074	-4.08975	0.00617595	0.06493	-2.18359
ATF2	-0.458	11.7846	-4.08388	0.00621749	0.0652391	-2.19071
RFFL	-0.477827	13.2397	-4.08356	0.00621976	0.0652391	-2.1911
SEC23B	-0.349341	17.619	-4.07938	0.00624961	0.0653815	-2.19618
MCM4	-0.566802	16.8958	-4.0777	0.00626158	0.0653815	-2.19821
MOCS2	-0.546345	15.4374	-4.07651	0.00627009	0.0653815	-2.19965
SNAPIN	-0.315675	14.3245	-4.07586	0.00627476	0.0653815	-2.20044
CKS2	-0.551387	12.4066	-4.07563	0.00627647	0.0653815	-2.20073
UBE2Z	-0.3613	16.1218	-4.07511	0.00628015	0.0653815	-2.20135
LYSMD2	-0.817825	13.1172	-4.0744	0.00628526	0.0653815	-2.20221
B3GNT3	-0.72762	14.5882	-4.07285	0.00629646	0.0653815	-2.2041
SPINK1	-1.26373	14.0228	-4.07258	0.00629835	0.0653815	-2.20442
GEMIN5	-0.536545	16.2687	-4.06865	0.00632679	0.0653948	-2.2092
ZNF184	-0.636526	11.3443	-4.06781	0.00633283	0.0653948	-2.21021
NUDC	-0.444983	18.4166	-4.06686	0.00633971	0.0653948	-2.21136
KIF4A	-0.761073	14.3157	-4.06364	0.00636319	0.0653948	-2.21529
EPRS1	-0.345965	18.0604	-4.06319	0.00636647	0.0653948	-2.21583
NOPCHAP1	-0.57468	13.0446	-4.06253	0.0063713	0.0653948	-2.21664
RPLP1	-0.661183	20.0207	-4.06114	0.00638141	0.0653948	-2.21832
CENPB	-0.394726	16.7234	-4.06089	0.00638323	0.0653948	-2.21862
LGALS3	-0.466807	20.5231	-4.05592	0.00641971	0.0656624	-2.22467
NUFIP2	-0.338695	14.1988	-4.04974	0.00646537	0.0657893	-2.23219
MUS81	-0.954505	11.7415	-4.04945	0.00646752	0.0657893	-2.23254
CIAO1	-0.531334	14.9695	-4.04804	0.006478	0.0657893	-2.23426
TNIP1	-0.683759	13.2594	-4.04726	0.00648383	0.0657893	-2.23521
SF3A2	-0.488688	15.8889	-4.04554	0.00649659	0.0657893	-2.2373
TRIM39-RPP21;RPP21	-1.17651	13.7025	-4.04542	0.00649753	0.0657893	-2.23745
SNU13	-0.624	16.9082	-4.04391	0.00650877	0.0658295	-2.23929
RPL32	-0.66449	17.4197	-4.04042	0.00653495	0.0660205	-2.24355
RPS3	-0.376891	19.6108	-4.03712	0.00655979	0.0661975	-2.24757
PFAS	-0.376467	16.6142	-4.03324	0.00658909	0.0664192	-2.2523
SLC7A1	-0.473233	16.4009	-4.03094	0.00660659	0.0665216	-2.25512
SEMA4C	-0.708174	12.4942	-4.02569	0.00664663	0.0667761	-2.26153
CDC20	-0.563175	13.0889	-4.02343	0.00666394	0.0668166	-2.26428
BUD23	-0.684912	14.8851	-4.01834	0.00670313	0.0669554	-2.27051
RLIG1	-0.478301	13.1485	-4.01386	0.00673782	0.0669554	-2.27598
DLGAP5	-0.437735	13.1624	-4.01383	0.00673803	0.0669554	-2.27602
SH2B1	-1.06747	12.1837	-4.0138	0.00673827	0.0669554	-2.27605
COX5A	-0.722829	18.5724	-4.01311	0.00674363	0.0669554	-2.2769
SLU7	-0.455169	14.3472	-4.01253	0.00674819	0.0669554	-2.27761
RFC2	-0.448989	16.2806	-4.0121	0.00675149	0.0669554	-2.27813
SART1	-0.330514	15.6581	-4.01168	0.0067548	0.0669554	-2.27865
PGD	-0.41411	19.289	-4.01141	0.00675685	0.0669554	-2.27897
RAD54B	-0.638595	12.7073	-4.01106	0.00675964	0.0669554	-2.27941
DBNL	-0.452051	15.722	-4.00151	0.00683456	0.0674166	-2.29111
DDX39A	-0.677696	15.6803	-3.99743	0.00686686	0.0675076	-2.29611
UBAP2	-0.588426	14.2585	-3.99559	0.0068814	0.0675076	-2.29835
TRMT1L	-0.349069	15.0825	-3.99538	0.00688307	0.0675076	-2.29861
TIPRL	-0.435728	15.6577	-3.99533	0.00688351	0.0675076	-2.29868
HAUS6	-0.583914	12.6877	-3.99283	0.00690339	0.0676293	-2.30174
ADGRE5	-0.366577	15.4141	-3.99127	0.00691593	0.0676789	-2.30366
RPL35A	-0.548104	17.4759	-3.98084	0.00699987	0.0683132	-2.31646
PPFIBP2	-0.47179	14.6915	-3.97957	0.00701014	0.0683132	-2.31802
TRUB1	-0.36166	15.1676	-3.97839	0.00701979	0.0683132	-2.31948
CCNB1	-0.528126	14.1596	-3.97762	0.00702602	0.0683132	-2.32042
NDUFA12	-0.42706	16.1353	-3.97659	0.00703441	0.0683213	-2.32168
CYCS	-0.403119	17.5334	-3.97503	0.00704716	0.0683718	-2.3236
TASOR2	-0.406914	12.6721	-3.97072	0.00708248	0.0685675	-2.32891
PHF23	-0.673427	12.6104	-3.96769	0.00710734	0.0687347	-2.33263
CCDC115	-0.595712	13.2828	-3.96033	0.00716835	0.0691769	-2.34169
ATP6V1G1	-0.491507	14.8332	-3.95915	0.00717819	0.069188	-2.34315
PEX13	-0.544233	12.6517	-3.95836	0.00718479	0.069188	-2.34412
IRS1	-0.414737	12.0152	-3.95583	0.00720594	0.069318	-2.34724
TAF9	-0.702232	13.9715	-3.95407	0.00722067	0.0693859	-2.34941
GPKOW	-0.372302	15.7463	-3.95213	0.00723698	0.0693935	-2.3518
RPS14	-0.375121	18.3572	-3.95172	0.00724041	0.0693935	-2.3523
TRPM4	-0.322234	15.06	-3.94935	0.0072604	0.0693993	-2.35523
EIF1B	-1.53767	14.0166	-3.94842	0.00726829	0.0694014	-2.35638
PARP2	-0.47741	13.9435	-3.94598	0.00728894	0.0695253	-2.35939
ZC3H7B	-0.390293	13.2807	-3.94438	0.00730249	0.0695812	-2.36136
ARFGAP1	-0.529433	15.7717	-3.94342	0.00731063	0.0695837	-2.36254
PABPC1	-0.378898	18.1704	-3.93954	0.00734374	0.0697408	-2.36733
RNF167	-1.68283	13.122	-3.9375	0.00736119	0.0697671	-2.36985
YBX1	-1.14232	17.5061	-3.93443	0.00738758	0.0697671	-2.37365
NOSIP	-0.394322	14.5799	-3.93443	0.00738763	0.0697671	-2.37365
POLDIP3	-0.316007	14.8262	-3.93399	0.00739136	0.0697671	-2.37419
PTK2	-0.323862	16.0306	-3.93107	0.00741656	0.0698994	-2.3778
ANKS1A	-0.469791	14.0863	-3.92926	0.00743221	0.0699338	-2.38003
CYP4V2	-0.955552	11.2303	-3.92335	0.00748363	0.0703446	-2.38735
RRM2	-0.817025	15.1044	-3.92219	0.00749379	0.070367	-2.38879
CHAF1A	-0.384496	13.6051	-3.91984	0.00751437	0.0704871	-2.3917
CIAPIN1	-0.370533	16.8675	-3.91823	0.00752852	0.0705467	-2.39369
ADSL	-0.448501	16.8057	-3.91686	0.00754053	0.0705862	-2.39538
NOP56	-0.341697	17.6116	-3.91107	0.00759179	0.0709926	-2.40257
ZCCHC17	-0.605216	12.5928	-3.90461	0.00764927	0.0714563	-2.41057
IQGAP3	-0.74318	13.5539	-3.903	0.00766376	0.0715179	-2.41257
H2AC11;H2AC12;H2AC14;H2AJ	-0.546883	22.516	-3.89634	0.00772368	0.0719842	-2.42083
ALDOA	-0.407178	21.3367	-3.89569	0.00772963	0.0719842	-2.42165
SMTN	-0.862424	12.9743	-3.89422	0.00774291	0.0720337	-2.42347
NBEAL2	-0.429403	15.6526	-3.89153	0.00776739	0.0721739	-2.42682
KATNA1	-0.573669	14.3348	-3.88887	0.00779161	0.0721739	-2.43012
PRPF18	-1.06582	13.3884	-3.88722	0.00780666	0.0721739	-2.43216
H1-3	-0.711767	16.7643	-3.88551	0.00782235	0.0721739	-2.43429
TBCA	-0.413393	17.7498	-3.88531	0.00782417	0.0721739	-2.43454
NCAPD3	-0.440431	13.0469	-3.88475	0.00782932	0.0721739	-2.43524
TSEN34	-0.335251	14.6288	-3.88471	0.00782966	0.0721739	-2.43529
ABCF1	-0.377717	16.569	-3.88195	0.0078551	0.0723341	-2.43873
MID1	-0.379086	14.0651	-3.87837	0.00788812	0.0723576	-2.44317
ENTPD6	-0.461776	13.4417	-3.87803	0.00789126	0.0723576	-2.4436
MRM1	-0.361527	15.4647	-3.878	0.00789157	0.0723576	-2.44364
RBBP7	-0.59724	16.915	-3.87734	0.0078977	0.0723576	-2.44446
SH3BP2	-0.544495	12.3399	-3.87649	0.00790562	0.0723576	-2.44552
NDUFB10	-0.585438	17.2038	-3.87534	0.00791627	0.0723819	-2.44695
METTL1	-0.538718	16.4632	-3.87319	0.00793629	0.0724917	-2.44963
KCNQ1	-0.456859	15.8144	-3.86918	0.00797372	0.0726869	-2.45462
CTSC	-0.549728	16.6403	-3.86749	0.00798963	0.0727527	-2.45673
TSPAN7;;TSPAN7	-0.44486	15.9034	-3.8667	0.00799701	0.0727527	-2.45771
C19orf25	-0.587018	14.4192	-3.86335	0.00802857	0.0729248	-2.46189
KIF18B	-0.506251	12.091	-3.86298	0.00803204	0.0729248	-2.46235
SUMF1	-0.807275	14.3869	-3.861	0.00805085	0.0729493	-2.46483
S100A14	-0.590331	14.8881	-3.85959	0.00806415	0.0729913	-2.46658
NOSTRIN	-0.525766	13.7288	-3.85881	0.00807162	0.0729913	-2.46756
RPS10	-0.810418	16.5321	-3.85731	0.00808581	0.0730466	-2.46942
NHP2	-0.418598	15.6854	-3.85415	0.00811602	0.0732465	-2.47337
PTRH1	-0.426887	15.1461	-3.85159	0.00814051	0.0733812	-2.47657
RPS29	-0.459737	17.5348	-3.84955	0.00816011	0.0734142	-2.47912
MCM7	-0.648952	17.4706	-3.84882	0.00816705	0.0734142	-2.48002
PBK	-0.488176	13.9873	-3.84744	0.00818039	0.0734428	-2.48175
PRMT5	-0.414813	18.1213	-3.84681	0.00818645	0.0734428	-2.48253
ATOX1	-0.477898	15.108	-3.84581	0.00819609	0.0734564	-2.48378
SDF2L1	-0.557073	15.8399	-3.84323	0.00822105	0.0736067	-2.48701
BTF3	-0.412235	17.1833	-3.8424	0.00822912	0.0736067	-2.48805
FZR1	-0.723275	11.692	-3.8397	0.00825534	0.0737303	-2.49142
TTC12	-0.759804	12.3982	-3.83859	0.00826619	0.0737303	-2.49281
KPNA6	-0.420352	15.5568	-3.83679	0.00828374	0.0737303	-2.49506
AURKA	-0.691739	13.3144	-3.83673	0.00828432	0.0737303	-2.49513
CHERP	-0.338594	16.5698	-3.83505	0.00830082	0.0737303	-2.49724
PTCD2	-0.512577	13.3305	-3.83482	0.00830301	0.0737303	-2.49752
SMNDC1	-0.532462	14.9253	-3.83333	0.00831763	0.0737303	-2.49939
CLUH	-0.447345	16.2856	-3.83266	0.00832429	0.0737303	-2.50024
TXNDC5	-0.390909	18.4167	-3.83265	0.00832438	0.0737303	-2.50025
SMYD5	-0.341192	15.5888	-3.83088	0.00834181	0.0737834	-2.50247
MAPK13	-0.342186	16.6037	-3.83038	0.00834669	0.0737834	-2.50309
KDM2B	-0.610453	11.8475	-3.82301	0.00841965	0.0741783	-2.51231
ACOX2	-0.862323	15.0456	-3.81964	0.00845335	0.0741783	-2.51655
CHID1	-0.423451	15.7272	-3.81625	0.00848726	0.0742005	-2.52079
SRM	-0.42469	17.3789	-3.81596	0.00849022	0.0742005	-2.52116
RASAL3	-1.40846	12.8732	-3.81564	0.00849344	0.0742005	-2.52156
ASPSCR1	-0.459724	16.353	-3.81444	0.00850548	0.0742005	-2.52306
SMARCC1	-0.380171	15.301	-3.81434	0.00850648	0.0742005	-2.52319
NOB1	-0.632392	15.0076	-3.80927	0.00855775	0.0744277	-2.52956
RPS6KC1	-0.570061	11.9319	-3.80753	0.00857538	0.0744277	-2.53174
TIMM8A	-0.378573	13.4268	-3.80714	0.00857933	0.0744277	-2.53223
COA3	-0.402088	16.3249	-3.80668	0.00858402	0.0744277	-2.53281
C18orf21	-0.812864	12.3386	-3.80468	0.00860435	0.0745326	-2.53531
PPHLN1	-0.382572	14.0306	-3.80327	0.00861876	0.074586	-2.53709
COA4	-0.662457	15.5776	-3.79884	0.00866413	0.0747483	-2.54265
COLGALT1	-0.457419	15.5003	-3.79787	0.00867409	0.0747483	-2.54387
THYN1	-0.437259	17.0152	-3.79763	0.00867662	0.0747483	-2.54418
FOXO3B	-0.525921	10.9168	-3.7964	0.00868931	0.0747483	-2.54573
PSMD4	-0.324191	16.6154	-3.79581	0.00869531	0.0747483	-2.54646
FBXO22	-0.386262	14.7755	-3.79354	0.00871877	0.0748079	-2.54932
SH3GL1	-0.388086	15.6818	-3.78658	0.00879112	0.0752662	-2.55807
HDAC1	-0.402038	15.5475	-3.78601	0.00879714	0.0752662	-2.5588
CLCN2	-0.384374	14.259	-3.78292	0.00882949	0.0754652	-2.56269
UPF3A	-0.862218	13.5363	-3.77993	0.00886094	0.0754652	-2.56646
LMO7	-0.460754	16.3904	-3.77961	0.00886429	0.0754652	-2.56686
RBFOX2	-0.492859	13.3286	-3.77917	0.00886889	0.0754652	-2.56741
OSBPL3	-0.412563	14.4489	-3.77847	0.00887624	0.0754652	-2.56829
EYA3	-0.424078	14.1272	-3.77492	0.00891383	0.0755922	-2.57277
PI4K2B	-0.393004	14.1534	-3.77187	0.00894621	0.0755922	-2.57661
EIF3I	-0.433584	17.8003	-3.77185	0.00894643	0.0755922	-2.57663
UBE2L3	-0.398987	16.4378	-3.77171	0.00894795	0.0755922	-2.57681
MNAT1	-0.364803	13.6069	-3.76928	0.0089739	0.0755922	-2.57988
CABLES1	-0.884707	13.0623	-3.76926	0.00897411	0.0755922	-2.57991
FAM83D	-0.373531	13.1355	-3.76877	0.00897928	0.0755922	-2.58052
RUSC1	-0.611639	13.0197	-3.76762	0.00899163	0.0755922	-2.58197
TBC1D30	-0.530784	11.7859	-3.76664	0.00900216	0.0755922	-2.58321
CTNNBIP1	-1.5694	11.8953	-3.76507	0.00901901	0.0755922	-2.5852
PDCD5	-0.788482	16.1218	-3.76503	0.00901939	0.0755922	-2.58524
MRPL17	-0.330727	16.8895	-3.76487	0.0090211	0.0755922	-2.58544
GNG4	-0.659068	13.5628	-3.76254	0.00904625	0.0756808	-2.58839
SREK1IP1	-1.50487	13.8671	-3.76146	0.00905789	0.0757083	-2.58976
WDR74	-0.361532	15.3396	-3.7602	0.00907149	0.075752	-2.59134
RIOK1	-0.5768	13.6563	-3.75811	0.00909409	0.0758707	-2.59398
SSRP1	-0.371402	17.4046	-3.75661	0.00911033	0.0759362	-2.59587
CEACAM1	-0.449309	12.3915	-3.75171	0.00916377	0.0763113	-2.60207
UBAP2L	-0.507928	13.9487	-3.74996	0.00918291	0.0764005	-2.60428
RNF7	-0.767459	14.8277	-3.74744	0.00921058	0.0765083	-2.60747
SRSF7	-0.493078	18.4208	-3.74724	0.00921278	0.0765083	-2.60772
VGF	-0.563627	11.1007	-3.74541	0.00923298	0.0765727	-2.61004
ABCF2	-0.457721	16.0565	-3.745	0.00923745	0.0765727	-2.61055
NSUN6	-0.803247	14.4354	-3.72977	0.00940716	0.0778188	-2.62984
AIMP2	-0.334359	17.2655	-3.72803	0.0094268	0.0778571	-2.63205
MRPS36	-0.654857	15.1659	-3.72717	0.00943646	0.0778659	-2.63314
MTHFD1	-0.33341	19.6683	-3.72307	0.00948297	0.0779992	-2.63834
RECQL4	-0.626056	12.4043	-3.722	0.00949515	0.0779992	-2.6397
PRR12	-0.506357	12.6789	-3.72198	0.00949534	0.0779992	-2.63973
CTNNBL1	-0.457732	16.3257	-3.71854	0.00953457	0.0781766	-2.64409
PARK7	-0.315541	19.2328	-3.71657	0.00955704	0.0782331	-2.64659
PIN4	-0.86216	16.3981	-3.71642	0.00955875	0.0782331	-2.64678
ZNF211	-1.99676	11.0389	-3.7152	0.00957273	0.0782768	-2.64832
DAPK3	-0.548924	12.9271	-3.71329	0.00959468	0.0783854	-2.65075
CEP170B	-0.384406	13.5158	-3.7105	0.00962695	0.0785144	-2.65431
DHX36	-0.3286	15.4726	-3.70824	0.009653	0.0785144	-2.65717
NR1I2	-0.434116	12.7563	-3.70749	0.00966167	0.0785144	-2.65812
MVK	-0.457485	15.5097	-3.70742	0.00966251	0.0785144	-2.65821
COMMD1	-0.370054	13.581	-3.70476	0.00969343	0.078695	-2.6616
ZNF511	-0.507987	12.644	-3.70355	0.00970748	0.0787384	-2.66313
TMEM63C	-0.965084	11.5927	-3.70169	0.00972926	0.0788445	-2.6655
NSUN5	-0.369259	16.0553	-3.69924	0.00975787	0.07888	-2.66861
ALKBH3	-0.748007	12.0695	-3.69908	0.00975979	0.07888	-2.66882
HNRNPAB	-0.522256	18.8249	-3.69754	0.00977791	0.0789389	-2.67079
COMMD9	-0.458466	15.8467	-3.69646	0.00979058	0.0789389	-2.67216
COX17	-0.891624	15.2839	-3.69623	0.00979323	0.0789389	-2.67244
SFXN2	-0.496958	15.5862	-3.69327	0.00982813	0.0791005	-2.67621
SNRPD2	-0.317597	18.913	-3.69251	0.00983712	0.0791005	-2.67718
NSMCE3	-0.520186	14.0257	-3.69231	0.0098395	0.0791005	-2.67744
MRPL35	-0.719905	14.3376	-3.688	0.00989063	0.0791063	-2.68292
RFC3	-0.317527	15.4343	-3.68794	0.00989133	0.0791063	-2.683
RPL18A	-0.538997	16.8671	-3.68783	0.00989266	0.0791063	-2.68314
PSMG1	-0.334815	16.4456	-3.68235	0.00995812	0.0795595	-2.69013
TAF15	-0.423698	17.3828	-3.67829	0.0100069	0.0798773	-2.6953
CCDC97	-0.511972	18.8337	-3.67295	0.0100715	0.080253	-2.70212
ZNF587	-0.69553	11.8486	-3.67088	0.0100966	0.0803117	-2.70475
ZNF3	-0.53005	11.5301	-3.66764	0.0101362	0.080556	-2.7089
PDRG1	-0.959758	13.9975	-3.66458	0.0101736	0.0806511	-2.7128
CEP192	-0.469453	12.7379	-3.66415	0.0101789	0.0806511	-2.71335
RPL27A	-0.710013	17.9072	-3.65924	0.0102395	0.0808823	-2.71963
FANCD2	-0.688785	13.2912	-3.65895	0.0102431	0.0808823	-2.72
DNTTIP2	-0.310683	15.723	-3.65849	0.0102488	0.0808823	-2.72059
H2AC4;H2AC25	-0.609439	17.0899	-3.65632	0.0102757	0.0809533	-2.72336
RECQL5	-0.440548	13.0905	-3.65492	0.010293	0.0810192	-2.72515
PARP12	-0.376193	14.6002	-3.65234	0.0103252	0.0812021	-2.72845
SCLY	-0.376893	15.8994	-3.6513	0.0103382	0.0812337	-2.72978
DDB2	-0.480325	14.8618	-3.64904	0.0103664	0.0813144	-2.73267
NAA40	-0.438009	14.1064	-3.64622	0.0104019	0.0814849	-2.73629
EHMT1	-0.41291	14.3703	-3.6455	0.0104109	0.0814849	-2.73721
CCDC25	-0.346172	14.253	-3.64065	0.0104722	0.0816488	-2.74342
RANGAP1	-0.346958	16.2736	-3.63363	0.0105616	0.0821338	-2.75242
WDHD1	-0.606788	14.9205	-3.62995	0.0106088	0.0822771	-2.75713
EIF4A1	-0.323077	18.3776	-3.6296	0.0106133	0.0822771	-2.75758
RCC2	-0.299008	18.7831	-3.62919	0.0106185	0.0822771	-2.75811
ANAPC15	-0.497204	14.3937	-3.62865	0.0106255	0.0822771	-2.7588
C5orf22	-0.647388	12.1247	-3.62779	0.0106366	0.0822931	-2.75991
SLIRP	-0.379	16.9459	-3.6251	0.0106713	0.0824203	-2.76335
OPLAH	-0.431198	18.8278	-3.62139	0.0107194	0.0825806	-2.76811
ARIH2	-0.659052	14.4945	-3.61662	0.0107817	0.0829191	-2.77424
RPUSD4	-0.333571	13.3511	-3.61586	0.0107916	0.082925	-2.77522
PLEKHA7	-0.427419	13.5947	-3.61513	0.0108013	0.0829289	-2.77617
TRIM37	-3.19377	13.7898	-3.61321	0.0108265	0.0829302	-2.77863
AXIN2	-0.611541	11.7659	-3.61052	0.0108619	0.0829302	-2.78209
NMD3	-0.373324	15.3031	-3.61047	0.0108625	0.0829302	-2.78215
NUCB2	-0.571983	16.3962	-3.6093	0.010878	0.0829547	-2.78365
CAMSAP3	-0.369414	15.1335	-3.60297	0.0109621	0.0834556	-2.7918
TRIM28	-0.328123	18.5223	-3.60218	0.0109726	0.0834656	-2.79282
HDDC2	-0.372227	14.421	-3.59461	0.0110741	0.084	-2.80256
HSP90AB1	-0.388017	21.3643	-3.59417	0.01108	0.084	-2.80312
AMD1	-0.522663	12.4937	-3.59252	0.0111023	0.0840032	-2.80525
FANCI	-0.721851	14.1378	-3.59208	0.0111082	0.0840032	-2.80582
CPD	-0.352996	17.3109	-3.58978	0.0111395	0.0840974	-2.80879
PRKCA	-0.29206	14.8495	-3.58938	0.0111448	0.0840974	-2.80929
RNF34	-0.348672	13.0977	-3.58911	0.0111486	0.0840974	-2.80965
NADSYN1	-0.32532	15.5497	-3.58679	0.0111801	0.0841239	-2.81263
EIF2S2	-0.451117	17.2735	-3.58534	0.0111998	0.0841239	-2.8145
FHIP2B	-0.766218	11.4148	-3.58449	0.0112114	0.0841239	-2.8156
ACSL3	-0.361582	17.4232	-3.58419	0.0112156	0.0841239	-2.81599
UBE2I	-0.353448	17.03	-3.58409	0.011217	0.0841239	-2.81612
RPS20	-0.320839	18.4148	-3.58339	0.0112264	0.0841239	-2.81701
RAN	-0.362467	20.9584	-3.58244	0.0112395	0.0841525	-2.81825
MICALL1	-0.477714	13.1856	-3.58031	0.0112687	0.0842716	-2.82099
TYSND1	-0.585107	12.9294	-3.57857	0.0112927	0.0842716	-2.82324
VBP1	-0.452765	15.4626	-3.57741	0.0113087	0.0843214	-2.82473
GINS1	-0.423499	13.1524	-3.57571	0.0113322	0.08442	-2.82693
MMACHC	-0.714446	12.4908	-3.5751	0.0113406	0.08442	-2.82771
;RNF43;RNF43;RNF43;RNF43;RNF43	-0.631082	11.3038	-3.57195	0.0113843	0.0846758	-2.83178
ANKLE2	-0.394218	13.8649	-3.56804	0.0114387	0.0848988	-2.83683
HNRNPU	-0.321508	18.4283	-3.56758	0.0114451	0.0848988	-2.83742
GSDME	-0.412694	10.859	-3.56672	0.0114572	0.0848988	-2.83853
IRF2BPL	-0.333658	12.8088	-3.56644	0.0114612	0.0848988	-2.8389
HINFP	-0.65845	10.8915	-3.56498	0.0114816	0.084981	-2.84079
API5	-0.322977	17.5163	-3.56187	0.0115253	0.0851017	-2.84481
CARM1	-0.383943	16.9605	-3.56181	0.0115262	0.0851017	-2.84489
KEAP1	-0.563774	14.9036	-3.56114	0.0115356	0.0851017	-2.84574
NCAPH	-0.622757	15.435	-3.55922	0.0115627	0.0852328	-2.84823
G3BP1	-0.430266	17.1449	-3.55798	0.0115802	0.085236	-2.84983
CD44	-0.463403	14.8368	-3.55786	0.011582	0.085236	-2.84999
DDX56	-0.332365	15.6338	-3.5543	0.0116326	0.0854693	-2.8546
MAP2K7	-0.288326	14.0647	-3.55267	0.0116558	0.0855447	-2.85671
LETMD1	-0.328003	14.0071	-3.55225	0.0116617	0.0855447	-2.85725
TRMT1	-0.337039	15.0978	-3.55046	0.0116873	0.0856627	-2.85957
GMFB	-0.397922	15.8077	-3.54864	0.0117134	0.0857844	-2.86192
CGREF1	-0.754915	13.2647	-3.54689	0.0117385	0.0858992	-2.86419
GADD45GIP1	-0.319791	14.3156	-3.54459	0.0117716	0.0860021	-2.86717
RABEPK	-0.555521	14.4062	-3.54118	0.0118209	0.0862928	-2.87159
SNRPC	-0.638503	15.3297	-3.53971	0.0118422	0.0863784	-2.87349
SAYSD1	-0.80502	13.2233	-3.539	0.0118525	0.0863842	-2.87441
CIP2A	-0.470933	15.0392	-3.53803	0.0118666	0.0864173	-2.87567
SNIP1	-0.300689	13.9519	-3.53661	0.0118873	0.0864488	-2.87751
FAM98A	-0.354945	14.9856	-3.53629	0.011892	0.0864488	-2.87793
CCDC88C	-0.428321	11.9479	-3.53569	0.0119008	0.0864488	-2.87871
RUBCN	-0.587322	11.6915	-3.53512	0.0119091	0.0864488	-2.87945
UQCRC1	-0.328539	18.4394	-3.53396	0.011926	0.0865017	-2.88094
S100A16	-0.478442	16.0209	-3.53298	0.0119404	0.0865368	-2.88222
RPL9	-0.354459	19.3944	-3.52972	0.0119883	0.0867653	-2.88645
SLCO4A1	-0.541868	14.2613	-3.52953	0.0119911	0.0867653	-2.8867
FYTTD1	-0.56596	13.5812	-3.5275	0.0120209	0.0868431	-2.88932
JPT2	-0.578035	14.9217	-3.5269	0.0120298	0.0868431	-2.8901
UNK	-0.414011	13.1475	-3.52626	0.0120393	0.0868431	-2.89094
AGR2	-0.737977	20.6038	-3.5262	0.0120402	0.0868431	-2.89102
LARS1	-0.318879	19.0138	-3.52367	0.0120777	0.0869745	-2.8943
EIF2S3	-0.332339	18.771	-3.52024	0.0121286	0.0872144	-2.89875
CCDC86	-0.433893	14.3593	-3.52013	0.0121302	0.0872144	-2.89889
QTRT2	-0.35851	15.8068	-3.51813	0.0121601	0.0873599	-2.9015
NTAQ1	-0.56963	13.305	-3.51615	0.0121897	0.0874426	-2.90407
POLR1B	-0.296714	15.3051	-3.51602	0.0121917	0.0874426	-2.90423
TARDBP	-0.342029	17.5761	-3.51468	0.0122118	0.0874426	-2.90598
TENT4B	-0.308733	14.05	-3.51436	0.0122165	0.0874426	-2.90639
EPHB4	-0.446516	14.5005	-3.51414	0.0122199	0.0874426	-2.90668
AAR2	-0.465939	15.4333	-3.51227	0.012248	0.0875741	-2.90911
SLC35C2	-1.11705	13.9588	-3.50912	0.0122956	0.0877797	-2.91321
SKP2	-0.854892	13.052	-3.50899	0.0122975	0.0877797	-2.91337
BORCS8	-0.563849	14.7071	-3.50779	0.0123157	0.0877797	-2.91494
ARMC6	-0.558357	14.4872	-3.50716	0.0123252	0.0877797	-2.91575
RPL28	-0.590667	18.194	-3.50558	0.0123493	0.087781	-2.91781
PFDN1	-0.67221	16.1286	-3.50532	0.0123533	0.087781	-2.91815
MLLT6	-0.772061	11.5494	-3.50515	0.0123558	0.087781	-2.91837
ZNF644	-0.577681	11.765	-3.5046	0.0123642	0.087781	-2.91909
NANP	-0.508511	14.5699	-3.50367	0.0123784	0.0878126	-2.9203
CENPK	-0.838138	11.6945	-3.50186	0.0124059	0.0878706	-2.92265
PDLIM7	-0.315028	14.2314	-3.50121	0.0124159	0.0878722	-2.92349
SOX9	-0.347903	14.7027	-3.49806	0.0124643	0.0880828	-2.9276
THRAP3	-0.315098	16.8622	-3.49782	0.0124678	0.0880828	-2.92791
PKP3	-0.40971	17.682	-3.49737	0.0124748	0.0880828	-2.9285
DUSP11	-0.609068	12.3676	-3.49636	0.0124903	0.0881053	-2.92981
POLA2	-0.475765	14.2494	-3.4959	0.0124975	0.0881053	-2.93042
NONO	-0.475088	19.5203	-3.49425	0.0125229	0.0882132	-2.93257
HNRNPH3	-0.344133	17.9336	-3.49331	0.0125374	0.0882132	-2.93379
RIPK2	-0.451536	15.3005	-3.49301	0.012542	0.0882132	-2.93418
SON	-0.269358	15.5827	-3.49045	0.0125817	0.0884237	-2.93752
ZNF740	-0.438431	12.2929	-3.48863	0.0126099	0.0884843	-2.93988
NAA10	-0.43133	15.4014	-3.48799	0.0126198	0.0884855	-2.94071
DCAF10	-0.414335	13.3007	-3.48712	0.0126335	0.0885126	-2.94185
LSAMP	-1.24838	11.7185	-3.4833	0.0126931	0.088755	-2.94683
NTHL1	-0.518725	13.7638	-3.48298	0.0126982	0.088755	-2.94726
DROSHA	-0.428829	12.8689	-3.48256	0.0127048	0.088755	-2.9478
CD46	-0.618384	16.0577	-3.48215	0.0127112	0.088755	-2.94834
SARS1	-0.284505	18.2886	-3.48177	0.0127171	0.088755	-2.94882
RBM3	-0.787071	15.7069	-3.48085	0.0127316	0.0887875	-2.95003
SMC2	-0.555472	16.3417	-3.47942	0.0127541	0.0888567	-2.9519
RREB1	-0.380579	13.5667	-3.4789	0.0127623	0.0888567	-2.95257
ATXN7	-0.336128	11.1957	-3.47666	0.0127976	0.0889739	-2.95549
HSPA6	-1.31778	19.1651	-3.47565	0.0128137	0.0889793	-2.95682
MCM6	-0.514369	17.2041	-3.47462	0.01283	0.0889793	-2.95816
EIF4H	-0.314679	16.0785	-3.47444	0.0128328	0.0889793	-2.9584
ACAP3	-1.51673	11.285	-3.47351	0.0128475	0.0889793	-2.9596
HERC1	-0.470142	12.592	-3.47245	0.0128645	0.0889994	-2.961
C1orf174	-0.475425	13.6208	-3.47209	0.0128701	0.0889994	-2.96146
RPL7A	-0.79507	18.6963	-3.46892	0.0129208	0.0892596	-2.96561
SUGP2	-0.280917	15.4238	-3.46788	0.0129372	0.0892596	-2.96695
PDLIM1	-0.355706	17.2801	-3.46444	0.0129925	0.0895719	-2.97145
PHF5A	-0.393711	17.3378	-3.4615	0.0130398	0.0897265	-2.9753
DIAPH1	-0.329125	16.4628	-3.46116	0.0130454	0.0897265	-2.97575
NSFL1C	-0.351378	17.6197	-3.46097	0.0130485	0.0897265	-2.976
EIF2D	-0.333525	15.4639	-3.46059	0.0130546	0.0897265	-2.97649
DCTD	-0.281078	15.0592	-3.45779	0.0130999	0.0899018	-2.98015
GIT1	-0.371483	15.9823	-3.45668	0.0131179	0.0899244	-2.9816
RHOA	-0.750186	17.298	-3.45636	0.0131231	0.0899244	-2.98202
TXLNA	-0.376787	14.7201	-3.45493	0.0131464	0.0900157	-2.98389
RPL14	-0.702667	17.5619	-3.44201	0.0133586	0.0912622	-3.00081
CHD4	-0.318583	17.0921	-3.44116	0.0133728	0.09129	-3.00192
ABLIM1	-0.474055	14.6319	-3.43538	0.013469	0.0918776	-3.0095
DHX33	-0.336752	14.7445	-3.43475	0.0134796	0.0918804	-3.01032
PRPSAP2	-0.291635	17.1216	-3.43389	0.013494	0.0919095	-3.01145
CARMIL1	-0.34358	16.4665	-3.43249	0.0135174	0.0919994	-3.01328
HSPE1	-0.534063	20.95	-3.43035	0.0135534	0.0921473	-3.01609
POU2F1	-0.341423	14.7855	-3.42975	0.0135635	0.0921473	-3.01688
PPIH	-0.326147	16.2412	-3.42939	0.0135696	0.0921473	-3.01735
ZNF664	-0.97327	11.5131	-3.42751	0.0136013	0.092165	-3.01982
TACC2	-0.33462	14.954	-3.42743	0.0136026	0.092165	-3.01992
RNF31	-0.327574	15.5011	-3.42743	0.0136028	0.092165	-3.01993
UBA2	-0.445233	15.893	-3.42552	0.0136351	0.0923149	-3.02243
COL5A1	-0.612062	10.9247	-3.42385	0.0136633	0.0923675	-3.02461
NARS1	-0.278163	16.505	-3.42201	0.0136947	0.0923897	-3.02704
UBXN4	-0.420218	15.844	-3.42186	0.0136972	0.0923897	-3.02723
CDK19	-0.585744	11.3708	-3.42057	0.0137193	0.0924696	-3.02893
ELP6	-0.467679	14.125	-3.41585	0.0138	0.0928757	-3.03512
SUMO3	-0.354062	17.5731	-3.41514	0.0138122	0.0928884	-3.03605
GCFC2	-0.307694	13.2648	-3.41378	0.0138356	0.0929131	-3.03785
CDCA7	-0.47298	12.9872	-3.41016	0.0138981	0.0932584	-3.0426
KLC2	-0.274429	14.8188	-3.4053	0.0139825	0.0936511	-3.04899
EED	-0.416676	15.2844	-3.40501	0.0139877	0.0936511	-3.04938
MED13L	-0.431529	14.9888	-3.40385	0.0140079	0.0937172	-3.0509
CCDC85C	-0.763895	11.6548	-3.40251	0.0140312	0.0937721	-3.05266
SALL2	-1.12986	11.3411	-3.39969	0.0140808	0.0939535	-3.05638
MYO6	-0.309152	15.9132	-3.39844	0.0141026	0.0939535	-3.05801
ST3GAL2	-0.837166	10.906	-3.39536	0.0141569	0.0941414	-3.06207
THOC3	-0.410234	16.2613	-3.39491	0.0141649	0.0941414	-3.06266
MYCBP2	-0.357711	15.0873	-3.39427	0.0141763	0.0941478	-3.06351
MZT2B	-0.703811	13.808	-3.38618	0.0143202	0.0949644	-3.07417
COPRS	-0.595455	13.2107	-3.38471	0.0143464	0.0950687	-3.0761
MLLT10	-0.475125	10.7912	-3.3822	0.0143916	0.0952284	-3.07941
ELP5	-0.521727	15.0881	-3.38062	0.0144201	0.0952495	-3.0815
EI24	-0.332589	14.4848	-3.38021	0.0144274	0.0952495	-3.08204
ADIRF	-0.51627	14.7695	-3.37951	0.0144401	0.0952495	-3.08297
DNAJB12	-0.436352	14.499	-3.3795	0.0144403	0.0952495	-3.08298
EP400	-0.289565	14.2764	-3.37608	0.014502	0.0954707	-3.08748
FKBP2	-0.665097	16.9102	-3.37098	0.014595	0.0958041	-3.09422
NSDHL	-0.335303	16.4104	-3.36793	0.0146508	0.0960201	-3.09824
UTP18	-0.349646	16.0804	-3.36744	0.0146597	0.0960201	-3.09888
BAZ1B	-0.277584	14.7457	-3.3648	0.0147084	0.0962691	-3.10238
BAK1	-0.524604	13.5747	-3.36118	0.0147751	0.0962864	-3.10716
TCEA1	-0.353208	17.5291	-3.36042	0.0147892	0.0962864	-3.10816
HMGCS1	-0.552198	15.2609	-3.36039	0.0147897	0.0962864	-3.1082
DIPK2A	-0.332136	14.4004	-3.36024	0.0147925	0.0962864	-3.10839
CTU2	-0.462894	14.5685	-3.36005	0.0147961	0.0962864	-3.10865
PXN	-0.511472	14.3254	-3.35783	0.0148372	0.0964846	-3.11158
RPL37A	-0.422267	17.4305	-3.35552	0.0148803	0.0966949	-3.11463
CHMP6	-0.499744	14.0197	-3.35431	0.0149029	0.0967098	-3.11624
DHCR7	-0.492628	17.9292	-3.35426	0.0149039	0.0967098	-3.11631
CDC27	-0.393234	14.7184	-3.35115	0.0149622	0.0970185	-3.12042
ANAPC7	-0.319287	15.0246	-3.35017	0.0149805	0.0970389	-3.12171
HSPBP1	-0.689219	16.0554	-3.34984	0.0149868	0.0970389	-3.12215
KNSTRN	-0.550503	12.4696	-3.34703	0.0150396	0.0973021	-3.12586
RPS11	-0.466341	18.7441	-3.34383	0.0151001	0.0975634	-3.1301
RPS16	-0.516343	19.4249	-3.34062	0.0151612	0.0978186	-3.13435
RHEB	-0.333911	16.1661	-3.33844	0.0152027	0.0980165	-3.13724
DCTN2	-0.413615	16.8687	-3.33552	0.0152587	0.0982371	-3.14111
SLC25A35	-0.347323	11.1535	-3.33455	0.0152773	0.0982874	-3.14239
CEP43;;;CEP43;CEP43	-0.344906	13.3696	-3.33108	0.0153441	0.098647	-3.14699
MTA2	-0.260821	16.2999	-3.32988	0.0153673	0.0987259	-3.14858
SLC35F5	-1.14142	10.9895	-3.32815	0.0154006	0.0987367	-3.15087
RACK1	-0.318931	18.5758	-3.32646	0.0154335	0.0987367	-3.15311
UBQLN4	-0.378729	13.2871	-3.32643	0.015434	0.0987367	-3.15315
MCM3	-0.477306	17.9758	-3.32641	0.0154344	0.0987367	-3.15318
ARID2	-0.308159	13.9065	-3.32507	0.0154606	0.098828	-3.15496
LCN2	-0.474748	15.2719	-3.32422	0.015477	0.098828	-3.15608
RPL26	-0.396139	18.5367	-3.32399	0.0154814	0.098828	-3.15638
RGS10	-0.695285	13.8368	-3.32197	0.015521	0.0990105	-3.15907
LTA4H	-0.322071	17.7191	-3.31533	0.0156512	0.0997711	-3.16788
GOLGA5	-0.269844	15.5295	-3.31302	0.015697	0.0999018	-3.17095
GSTCD	-0.568213	13.9004	-3.31297	0.0156979	0.0999018	-3.17101
TMPO	-0.26464	16.8851	-3.31087	0.0157394	0.100051	-3.1738
ATG7	-0.311485	15.708	-3.30981	0.0157605	0.100115	-3.17521
RBM28	-0.390125	15.9815	-3.30762	0.015804	0.100192	-3.17811
ST13	-0.40795	18.2639	-3.30753	0.0158059	0.100192	-3.17823
GMNN	-0.758797	12.0776	-3.30613	0.0158339	0.100229	-3.1801
RHBDD3	-2.13945	12.6599	-3.30257	0.0159051	0.10047	-3.18483
GATAD1	-0.719654	12.577	-3.301	0.0159366	0.100577	-3.18691
TUBA4A	-0.513198	19.7161	-3.29894	0.0159781	0.10072	-3.18965
DUS3L	-0.329117	15.4129	-3.29581	0.0160414	0.100955	-3.19381
DNAAF10	-0.349655	15.2536	-3.29548	0.0160481	0.100955	-3.19425
LFNG	-0.267772	15.9573	-3.2858	0.0162457	0.101985	-3.20714
PHF8	-0.354443	14.4733	-3.28576	0.0162464	0.101985	-3.20719
PUS3	-0.321547	13.5355	-3.28515	0.016259	0.101993	-3.20801
ZCCHC8	-0.366942	15.4192	-3.28288	0.0163058	0.102216	-3.21103
AKR1C4	-0.341203	13.9899	-3.2818	0.016328	0.102284	-3.21247
NOL7	-0.254973	15.3381	-3.28123	0.0163397	0.102287	-3.21322
GNL3L	-0.274207	15.2251	-3.27878	0.0163906	0.102534	-3.21649
SLC12A2	-0.597774	19.2476	-3.27592	0.01645	0.102678	-3.2203
CAD	-0.29049	18.6963	-3.27556	0.0164573	0.102678	-3.22077
NAPG	-0.378003	14.5926	-3.27447	0.0164802	0.102678	-3.22224
POLR1A	-0.275716	15.3149	-3.27391	0.0164919	0.102678	-3.22298
POLR3K	-0.769828	13.1573	-3.27139	0.0165446	0.102929	-3.22634
DDX20	-0.293049	15.2179	-3.26947	0.0165848	0.103045	-3.2289
GPI	-0.334015	20.177	-3.26942	0.016586	0.103045	-3.22897
CPSF4	-0.363817	14.257	-3.26507	0.0166777	0.103539	-3.23477
GTF3A	-0.626804	11.6221	-3.26348	0.0167112	0.103539	-3.23689
CCSER2	-0.921369	11.5038	-3.26111	0.0167616	0.103653	-3.24006
DNAJB6	-0.346957	13.201	-3.26047	0.0167751	0.103653	-3.2409
DDX51	-0.391732	15.0725	-3.26035	0.0167776	0.103653	-3.24106
IMMP2L	-0.635599	11.8594	-3.26027	0.0167794	0.103653	-3.24118
ERO1B	-0.42319	11.6711	-3.25991	0.016787	0.103653	-3.24165
RABGGTB	-0.354338	15.458	-3.2586	0.0168149	0.103684	-3.2434
CEP63	-0.738073	11.6784	-3.25542	0.016883	0.104032	-3.24765
ZW10	-0.301948	16.3798	-3.25473	0.0168976	0.104032	-3.24856
TASP1	-0.651948	13.3915	-3.25435	0.0169058	0.104032	-3.24907
BAG3	-0.31445	12.3869	-3.2533	0.0169283	0.104041	-3.25047
ERF	-0.673138	12.6576	-3.25322	0.0169302	0.104041	-3.25059
EXOSC9	-0.296669	15.5558	-3.24942	0.0170119	0.104182	-3.25566
CDK8	-0.444743	14.1859	-3.24934	0.0170137	0.104182	-3.25577
LSM4	-0.517925	16.0913	-3.24894	0.0170223	0.104182	-3.2563
ATF6	-0.505078	11.4036	-3.24539	0.0170992	0.104582	-3.26104
PDLIM4	-0.361875	11.1832	-3.24327	0.0171455	0.104746	-3.26389
CMBL	-0.320829	17.7515	-3.2431	0.0171491	0.104746	-3.26411
HNRNPF	-0.430394	18.8452	-3.24039	0.0172083	0.104895	-3.26774
METTL2B	-0.511531	15.2676	-3.23983	0.0172206	0.104899	-3.26848
SIKE1	-0.536283	12.8428	-3.23661	0.0172912	0.105164	-3.27279
SLC7A11	-0.863279	13.859	-3.23652	0.0172932	0.105164	-3.27291
TMED7	-0.369186	16.452	-3.23455	0.0173364	0.105173	-3.27554
BLOC1S3	-0.395784	14.319	-3.23408	0.0173468	0.105173	-3.27617
PDK1	-0.260723	15.4769	-3.22874	0.0174651	0.105749	-3.28332
EEF1B2	-0.43781	18.7697	-3.22529	0.017542	0.106073	-3.28794
MVD	-0.280783	16.9966	-3.22329	0.0175868	0.106178	-3.29062
TMEM9	-0.613416	14.1426	-3.22255	0.0176034	0.106178	-3.29161
SETDB1	-0.339121	13.3832	-3.22244	0.0176057	0.106178	-3.29175
CDK4	-0.253232	13.8412	-3.22241	0.0176065	0.106178	-3.2918
LAMTOR5	-0.717913	14.6137	-3.2217	0.0176225	0.106204	-3.29275
TMEM237	-0.597604	11.2616	-3.22048	0.0176497	0.106265	-3.29438
PDCD7	-0.451936	12.5934	-3.2202	0.0176561	0.106265	-3.29476
H1-4	-0.487856	21.0938	-3.21892	0.017685	0.106368	-3.29648
ME1	-0.399485	18.2203	-3.21767	0.017713	0.106466	-3.29814
MTRF1L	-0.359504	12.2501	-3.21427	0.01779	0.106858	-3.3027
GTPBP1	-0.305698	15.4191	-3.21117	0.0178605	0.107139	-3.30686
ZBTB21	-0.438993	12.8561	-3.2106	0.0178735	0.107146	-3.30763
NBR1	-0.731107	13.8585	-3.20709	0.0179536	0.107484	-3.31233
TYW1	-0.455995	12.7116	-3.20643	0.0179688	0.107504	-3.31322
OLA1	-0.372052	18.3737	-3.20093	0.0180955	0.108191	-3.3206
HAUS3	-0.52919	12.9645	-3.19857	0.01815	0.108333	-3.32376
ATF7IP	-0.394528	13.4945	-3.19783	0.0181672	0.108333	-3.32476
GRWD1	-0.425985	16.0508	-3.19462	0.018242	0.108633	-3.32908
PRIM2	-0.472152	14.7486	-3.19302	0.0182792	0.108715	-3.33122
S100P	-0.718412	16.4283	-3.19075	0.0183323	0.108841	-3.33427
PUS7	-0.258265	16.3799	-3.19057	0.0183366	0.108841	-3.33452
NAA50	-0.30177	15.7168	-3.18578	0.0184492	0.109364	-3.34095
POM121C	-0.291344	13.3455	-3.18529	0.0184609	0.109364	-3.34161
ZNF318	-0.307442	12.446	-3.18151	0.0185503	0.109678	-3.34669
MTERF3	-0.4031	14.463	-3.1792	0.0186051	0.109821	-3.34979
ZC3H18	-0.40242	14.9202	-3.17851	0.0186216	0.109821	-3.35072
PBX2	-0.334891	12.6509	-3.17734	0.0186496	0.109821	-3.3523
SEMG1	-0.587581	12.0911	-3.17732	0.01865	0.109821	-3.35232
METTL2A	-0.475331	13.1303	-3.17688	0.0186605	0.109821	-3.35291
CFAP36	-0.487599	13.0183	-3.17665	0.018666	0.109821	-3.35322
MRTFB	-0.324511	13.1033	-3.17642	0.0186714	0.109821	-3.35353
ENY2	-0.498005	15.2815	-3.17455	0.0187162	0.110013	-3.35605
SLAIN2	-0.28297	13.8906	-3.17327	0.018747	0.110122	-3.35777
CBX5	-0.391143	15.9166	-3.16971	0.0188327	0.110528	-3.36257
ASMTL	-0.353222	14.6719	-3.16902	0.0188494	0.110528	-3.3635
GSPT1	-0.36743	17.0384	-3.1686	0.0188594	0.110528	-3.36405
GDI2	-0.256259	19.0335	-3.16808	0.0188721	0.110528	-3.36476
IRF3	-0.327621	15.0394	-3.16733	0.0188902	0.110528	-3.36576
BID	-0.518587	14.7105	-3.16713	0.0188952	0.110528	-3.36604
SNUPN	-0.374536	12.764	-3.16686	0.0189017	0.110528	-3.3664
GPC1	-0.444764	10.9056	-3.15994	0.0190702	0.111215	-3.37573
POSTN	-0.364991	12.9978	-3.15772	0.0191246	0.1114	-3.37872
FKBP11	-0.467507	17.4734	-3.15637	0.0191578	0.111419	-3.38054
BEND3	-0.478011	13.2834	-3.15526	0.019185	0.111419	-3.38203
GRB2	-0.325045	17.0197	-3.15508	0.0191893	0.111419	-3.38227
MRPL52	-0.776254	13.3143	-3.15413	0.0192127	0.111471	-3.38355
GRSF1	-0.394492	15.9678	-3.15297	0.0192416	0.111471	-3.38512
PDCD2	-0.708251	13.3156	-3.15105	0.019289	0.111471	-3.3877
RPS10-NUDT3	-0.38515	18.2895	-3.15077	0.019296	0.111471	-3.38809
YLPM1	-0.289831	14.9515	-3.15072	0.0192971	0.111471	-3.38815
SLC25A16	-0.451898	12.5085	-3.15027	0.0193082	0.111471	-3.38875
STAT1	-0.298256	16.4569	-3.15023	0.0193092	0.111471	-3.3888
ASCC2	-0.294824	14.4106	-3.14899	0.0193401	0.111494	-3.39048
GTF2F1	-0.395688	15.5399	-3.14799	0.0193649	0.111494	-3.39183
EMC9	-0.638032	11.7061	-3.14756	0.0193755	0.111494	-3.39241
POLR2E	-0.388098	16.2952	-3.14725	0.0193833	0.111494	-3.39283
PPIP5K2	-0.37772	14.8498	-3.14723	0.0193839	0.111494	-3.39286
C7orf25	-0.416193	13.5681	-3.14652	0.0194014	0.111494	-3.39381
HSD17B4	-0.29859	17.4942	-3.14612	0.0194116	0.111494	-3.39436
MPZL2	-0.962937	12.2258	-3.14333	0.0194811	0.111822	-3.39811
CSNK2B	-0.42918	16.2182	-3.14257	0.0195003	0.111861	-3.39914
SLC15A1	-0.539237	12.2938	-3.1413	0.0195322	0.111973	-3.40086
SUGP1	-0.346229	14.7251	-3.1404	0.0195548	0.112032	-3.40207
RAVER1	-0.299041	16.1505	-3.13833	0.0196067	0.112187	-3.40486
PAFAH2	-0.295285	14.7674	-3.13576	0.0196718	0.112349	-3.40834
MRPL12	-0.452261	16.3113	-3.13574	0.0196722	0.112349	-3.40836
TRMT5	-0.272977	14.4327	-3.13519	0.0196862	0.112358	-3.40911
MLX	-0.561723	14.0423	-3.13373	0.0197231	0.112498	-3.41107
FAM120B	-0.354644	13.9889	-3.13275	0.0197482	0.11257	-3.41241
EIF3K	-0.37531	16.9354	-3.1317	0.0197749	0.112651	-3.41382
TMF1	-0.353117	14.1593	-3.13037	0.0198087	0.112651	-3.41562
ANLN	-0.297376	13.8803	-3.13032	0.0198099	0.112651	-3.41568
EIF3D	-0.254848	17.2649	-3.13023	0.0198123	0.112651	-3.4158
IGF2R	-0.280677	16.3231	-3.12755	0.0198807	0.112789	-3.41942
FLII	-0.348296	15.6718	-3.1271	0.0198922	0.112789	-3.42003
RCC1	-0.2715	18.0614	-3.12677	0.0199007	0.112789	-3.42048
SLC25A17	-0.60086	12.4546	-3.12643	0.0199095	0.112789	-3.42094
ACAT2	-0.417653	18.2284	-3.12592	0.0199226	0.112789	-3.42163
POLK	-0.497758	12.5165	-3.12557	0.0199315	0.112789	-3.4221
EDEM2	-0.307194	13.7411	-3.12491	0.0199485	0.112789	-3.423
TXNDC17	-0.408452	17.5763	-3.124	0.0199718	0.112789	-3.42422
FOXJ2	-0.830115	11.8913	-3.12393	0.0199736	0.112789	-3.42432
SMAD2	-0.470815	15.2077	-3.12324	0.0199914	0.112819	-3.42525
SULT1A1	-0.997053	13.4879	-3.121	0.0200493	0.113075	-3.42828
RNASEH2C	-0.290666	16.5069	-3.1196	0.0200853	0.113137	-3.43016
PAK2	-0.297918	16.7809	-3.11878	0.0201066	0.113187	-3.43128
CCT3	-0.255488	17.819	-3.11419	0.0202258	0.113646	-3.43748
CRIP1	-0.307941	17.3135	-3.11258	0.0202679	0.113802	-3.43966
CDK2	-0.36218	15.4044	-3.11217	0.0202787	0.113802	-3.44022
RSF1	-0.432846	14.2192	-3.11056	0.0203209	0.113902	-3.4424
PAXX	-0.503061	15.7791	-3.10747	0.0204022	0.114052	-3.44659
USP16	-0.447281	14.2956	-3.10717	0.02041	0.114052	-3.44699
KYAT1	-0.59288	12.6867	-3.10682	0.020419	0.114052	-3.44745
PM20D2	-0.369911	15.8649	-3.10655	0.0204263	0.114052	-3.44782
KIF21A	-0.357899	13.8354	-3.10645	0.0204289	0.114052	-3.44796
TRIP11	-0.304972	14.9729	-3.10616	0.0204366	0.114052	-3.44836
CAMLG	-0.30855	13.7005	-3.10351	0.0205065	0.114371	-3.45193
RPL12	-0.295076	19.9724	-3.10181	0.0205517	0.114553	-3.45424
UBE3D	-0.721311	12.763	-3.10077	0.0205792	0.114568	-3.45565
THADA	-0.306946	14.6564	-3.10052	0.0205858	0.114568	-3.45598
FOXA2	-0.871834	10.9559	-3.10028	0.0205924	0.114568	-3.45632
RPL36A	-0.393587	16.3865	-3.09738	0.0206695	0.114608	-3.46024
PRICKLE3	-0.669456	11.4497	-3.0973	0.0206718	0.114608	-3.46035
AGPS	-0.381373	16.5265	-3.09563	0.0207165	0.114608	-3.46262
IFI30	-0.471472	15.1263	-3.09474	0.0207402	0.114608	-3.46382
MGST1	-0.348208	16.9212	-3.09446	0.0207477	0.114608	-3.4642
POLR2K	-0.928792	16.0733	-3.09133	0.0208317	0.114841	-3.46844
SLC25A39	-0.606339	11.3838	-3.09024	0.0208613	0.114841	-3.46992
CHORDC1	-0.421798	16.2387	-3.08976	0.0208741	0.114841	-3.47056
FIP1L1	-0.297063	15.5149	-3.08878	0.0209006	0.114841	-3.47189
DDX10	-0.269626	15.4824	-3.08854	0.020907	0.114841	-3.47222
GLRX3	-0.340404	17.5598	-3.08675	0.0209556	0.114968	-3.47465
TARS1	-0.293547	18.6206	-3.0779	0.021197	0.116077	-3.48666
WRN	-0.478397	14.1353	-3.07629	0.0212412	0.116178	-3.48884
ZNF552	-0.822712	10.9852	-3.07395	0.0213056	0.116298	-3.49201
DVL2	-0.52124	12.9117	-3.07357	0.0213162	0.116298	-3.49253
ESF1	-0.36915	15.0697	-3.07317	0.0213272	0.116298	-3.49308
USP15	-0.340848	16.3706	-3.07175	0.0213666	0.116442	-3.49501
ATP5PD	-0.282249	17.2087	-3.07009	0.0214125	0.116622	-3.49726
ZNHIT6	-0.326743	13.6586	-3.06584	0.0215308	0.117075	-3.50303
BAG6	-1.52947	16.7893	-3.06567	0.0215354	0.117075	-3.50325
FBXO30	-0.370701	12.0627	-3.06524	0.0215474	0.117075	-3.50384
SEC16A	-0.265954	14.822	-3.06245	0.0216256	0.117429	-3.50763
DACH1	-0.655358	14.6838	-3.06124	0.0216595	0.117542	-3.50927
USP46	-0.591767	10.5769	-3.06032	0.0216853	0.117542	-3.51052
RAD23A	-0.233419	15.1408	-3.05846	0.0217378	0.117756	-3.51305
COPS8	-0.604889	15.556	-3.05674	0.0217863	0.117924	-3.51539
MRPL4	-0.358077	16.7886	-3.05561	0.0218184	0.117981	-3.51693
KARS1	-0.31072	17.8493	-3.05373	0.0218718	0.118199	-3.51949
CCNT1	-0.41792	13.1811	-3.05247	0.0219075	0.118321	-3.5212
RUVBL1	-0.258627	18.0383	-3.05172	0.0219288	0.118328	-3.52222
BICRA	-0.519777	11.3386	-3.04923	0.0219999	0.118537	-3.5256
CSNK1E	-0.640063	12.1287	-3.0483	0.0220263	0.118609	-3.52686
SDHA	-0.259365	17.8678	-3.04635	0.0220823	0.11884	-3.52952
KHDRBS1	-0.32782	18.2557	-3.04369	0.0221589	0.119181	-3.53315
CRELD2	-0.439634	14.2996	-3.04131	0.0222273	0.119294	-3.53637
MARCHF6	-0.585709	12.4791	-3.04086	0.0222404	0.119294	-3.53699
TARBP2	-0.523261	13.0658	-3.04068	0.0222456	0.119294	-3.53724
S100A10	-0.381171	17.012	-3.04037	0.0222547	0.119294	-3.53766
QTRT1	-0.284106	16.5452	-3.0403	0.0222566	0.119294	-3.53775
HINT1	-0.477394	18.64	-3.04022	0.022259	0.119294	-3.53786
ACBD5	-0.282611	14.4546	-3.03949	0.0222799	0.119301	-3.53885
EMSY	-0.282694	13.9059	-3.03893	0.0222964	0.119301	-3.53962
BMP7	-0.693909	11.6216	-3.03416	0.022435	0.119702	-3.54611
CERS1	-0.627326	12.7697	-3.03372	0.0224479	0.119702	-3.54671
CASKIN2	-0.501525	13.6549	-3.03347	0.0224551	0.119702	-3.54705
TFAP4	-0.522679	12.7728	-3.03336	0.0224585	0.119702	-3.5472
YTHDF1	-0.299489	13.873	-3.03293	0.0224711	0.119702	-3.54779
EHBP1	-0.268541	14.0798	-3.03264	0.0224794	0.119702	-3.54818
GFPT1	-0.326205	19.322	-3.03262	0.0224801	0.119702	-3.54821
CSNK2A1	-0.430991	17.3403	-3.03139	0.0225159	0.11982	-3.54988
CANT1	-0.280962	16.8293	-3.0305	0.0225422	0.119873	-3.5511
CLK1	-0.589538	14.6118	-3.02776	0.0226228	0.120129	-3.55483
HDAC8;;HDAC8;HDAC8;HDAC8;HDAC8;HDAC8	-0.430418	13.9962	-3.02591	0.0226773	0.120255	-3.55736
STX6	-0.310407	14.2564	-3.02511	0.022701	0.120269	-3.55845
XPO5	-0.416898	15.9434	-3.0249	0.0227071	0.120269	-3.55873
VEZT	-0.34963	13.3781	-3.0243	0.0227247	0.120269	-3.55954
CSE1L	-0.342014	18.3872	-3.02402	0.0227332	0.120269	-3.55993
POP1	-0.290317	16.0404	-3.02316	0.0227586	0.120323	-3.5611
CARHSP1	-0.307227	15.5192	-3.02278	0.0227698	0.120323	-3.56162
TGS1	-0.302769	13.8617	-3.02158	0.0228056	0.120334	-3.56326
FXR2	-0.281207	14.4809	-3.02021	0.0228463	0.120334	-3.56512
LTO1	-0.532865	11.6724	-3.0201	0.0228494	0.120334	-3.56526
H2BC12L	-0.27366	21.5443	-3.01997	0.0228534	0.120334	-3.56545
AMT;AMT;AMT;;AMT;AMT;AMT;AMT;AMT;AMT	-1.01016	11.9469	-3.01969	0.0228617	0.120334	-3.56583
DRG1	-0.280315	16.8714	-3.01964	0.0228631	0.120334	-3.56589
TOM1L1	-0.394922	15.9015	-3.01958	0.0228651	0.120334	-3.56598
EHMT2	-0.403888	14.0179	-3.01844	0.0228991	0.120443	-3.56754
GTF2B	-0.263975	15.1266	-3.01556	0.0229851	0.120755	-3.57146
UBTF	-0.273601	16.0877	-3.01511	0.0229985	0.120755	-3.57207
PARD3	-0.37817	14.782	-3.01332	0.0230522	0.120967	-3.57451
ABCE1	-0.314057	16.6734	-3.01255	0.0230756	0.120993	-3.57557
GFER	-0.713905	12.5771	-3.01227	0.0230839	0.120993	-3.57595
MSI2	-0.504599	16.5855	-3.00588	0.023277	0.121794	-3.58466
MRPL49	-0.232964	16.2124	-3.0053	0.0232947	0.121816	-3.58546
RBM27	-0.253483	15.1003	-3.00461	0.0233156	0.121825	-3.5864
DEK	-0.27381	17.0901	-3.00436	0.0233233	0.121825	-3.58674
CCT5	-0.261521	18.854	-3.00109	0.0234231	0.122054	-3.59121
PANK3	-0.280472	13.7492	-3.00099	0.0234261	0.122054	-3.59134
EEF2	-0.307042	20.6043	-3.00021	0.02345	0.122054	-3.59241
SYT7	-0.410033	12.5809	-2.99983	0.0234616	0.122054	-3.59292
MAVS	-0.318989	14.8241	-2.99812	0.0235141	0.122187	-3.59526
SLC5A1	-0.622896	14.8342	-2.99713	0.0235445	0.122275	-3.59661
POLRMT	-0.258447	14.4751	-2.99183	0.0237081	0.122983	-3.60385
TRDMT1	-0.815504	11.8362	-2.98933	0.0237857	0.123244	-3.60727
MAP4	-0.320041	15.8198	-2.98832	0.0238171	0.12332	-3.60865
HSD17B7	-0.330395	15.4291	-2.98798	0.0238276	0.12332	-3.60911
GIGYF1	-0.385211	12.1965	-2.98552	0.0239045	0.123577	-3.61248
UTP14A	-0.279768	15.9852	-2.98384	0.023957	0.123648	-3.61477
EIF3B	-0.352602	18.2444	-2.98379	0.0239586	0.123648	-3.61484
MAD2L1	-0.367853	15.6267	-2.98377	0.0239592	0.123648	-3.61486
AKR1C2	-1.86031	12.9685	-2.98202	0.024014	0.123782	-3.61725
CCT2	-0.242553	19.8815	-2.98164	0.0240262	0.123782	-3.61779
BAG4	-0.432257	11.395	-2.975	0.0242357	0.124667	-3.62686
BAG5	-0.304627	14.3508	-2.97446	0.0242529	0.124667	-3.6276
NCKIPSD	-0.494202	14.1301	-2.97445	0.0242531	0.124667	-3.62761
NLRP2	-0.480979	12.2524	-2.97288	0.0243031	0.124821	-3.62976
RESF1	-1.26615	11.4128	-2.97051	0.0243788	0.12507	-3.63301
NME1	-0.503296	17.9888	-2.97026	0.0243868	0.12507	-3.63335
IPO4	-0.271282	17.5055	-2.96674	0.0244994	0.125346	-3.63816
CDKAL1	-0.305693	14.4887	-2.96574	0.0245316	0.125346	-3.63954
RPL23	-0.340645	18.8212	-2.96518	0.0245495	0.125346	-3.6403
ACTR10	-0.345438	15.3496	-2.96483	0.0245608	0.125346	-3.64078
RAE1	-0.380563	16.8378	-2.96446	0.0245727	0.125346	-3.64128
BAIAP2L1	-0.304425	15.1441	-2.96427	0.024579	0.125346	-3.64155
PEX19	-0.518903	13.7472	-2.96355	0.024602	0.125393	-3.64253
MARCKS	-0.89673	16.0392	-2.96222	0.0246448	0.125515	-3.64435
ERCC6L	-0.350045	14.0358	-2.96177	0.0246597	0.125515	-3.64498
EIF3F	-0.230186	17.5377	-2.96152	0.0246676	0.125515	-3.64531
RAB15	-0.583575	13.301	-2.96069	0.0246944	0.125581	-3.64645
NMRAL1	-0.407636	15.1315	-2.95856	0.0247634	0.125861	-3.64936
TMPRSS4	-0.369305	14.586	-2.95693	0.0248167	0.12596	-3.6516
KMT2D	-0.25716	14.5203	-2.95595	0.0248484	0.12596	-3.65294
CD320	-1.37036	14.1011	-2.95587	0.0248511	0.12596	-3.65305
NFKBIE	-0.65132	12.4778	-2.95583	0.0248524	0.12596	-3.65311
MYRF	-0.503078	11.9924	-2.95526	0.024871	0.125983	-3.65389
APBB2	-0.966725	12.1335	-2.95393	0.0249144	0.126	-3.65571
SRPK2	-0.322775	13.5998	-2.95388	0.024916	0.126	-3.65578
ACLY	-0.296821	18.0077	-2.95329	0.0249354	0.126027	-3.65659
PHF14	-0.383586	14.4615	-2.94825	0.0251008	0.126502	-3.66349
FASTKD2	-0.286141	15.2595	-2.94795	0.0251108	0.126502	-3.66391
MMAB	-0.442158	16.5603	-2.94784	0.0251145	0.126502	-3.66406
ACTR2	-0.255976	17.7079	-2.94718	0.025136	0.126502	-3.66495
UBE2O	-0.261962	14.4687	-2.94439	0.0252284	0.1268	-3.66878
SPC24	-0.571828	13.773	-2.94318	0.0252684	0.126931	-3.67044
PTGES3L-AARSD1;PTGES3L-AARSD1;AARSD1;AARSD1;AARSD1	-0.410156	15.2516	-2.94186	0.0253123	0.126945	-3.67225
SGPP2	-0.491252	13.8524	-2.94139	0.0253279	0.126945	-3.67289
MRPS21	-0.333368	15.1994	-2.94112	0.0253369	0.126945	-3.67327
RPL5	-0.408434	18.6309	-2.94101	0.0253405	0.126945	-3.67341
HBS1L	-0.26616	14.4341	-2.94099	0.0253412	0.126945	-3.67344
NAA25	-0.235978	15.8583	-2.93741	0.0254607	0.127472	-3.67835
LIMA1	-0.30427	17.0271	-2.9358	0.0255146	0.127601	-3.68056
ITGA1	-0.518418	13.8463	-2.93396	0.0255766	0.127749	-3.68309
GPBP1	-0.928119	12.5803	-2.93337	0.0255962	0.127749	-3.68389
MRPS35	-0.246612	16.3153	-2.93324	0.0256007	0.127749	-3.68408
FIG4	-0.364973	14.0793	-2.93256	0.0256237	0.127761	-3.68501
AKAP2	-0.44163	12.7832	-2.93233	0.0256313	0.127761	-3.68532
DNAJA2	-0.365191	17.149	-2.93076	0.0256844	0.127885	-3.68748
ASTE1	-0.697942	12.7388	-2.92957	0.0257245	0.127975	-3.68911
CROCC	-0.276017	15.104	-2.92856	0.0257589	0.127975	-3.6905
BUD13	-0.365475	14.1406	-2.92563	0.0258582	0.128397	-3.69452
ILF3	-0.238657	18.0305	-2.92431	0.0259034	0.128551	-3.69634
MRPL47	-0.713609	16.8557	-2.92372	0.0259234	0.12858	-3.69714
CENPU	-0.340246	11.6925	-2.92274	0.025957	0.128634	-3.69849
PFKM	-0.262302	16.9821	-2.92257	0.0259628	0.128634	-3.69873
MALSU1	-0.586761	14.0041	-2.92136	0.0260041	0.128769	-3.70039
RPA3	-0.334101	15.507	-2.91753	0.0261356	0.129278	-3.70565
SETD7	-0.298537	14.1929	-2.91486	0.0262275	0.129648	-3.70931
WDR46	-0.309183	15.0349	-2.9114	0.0263473	0.130112	-3.71406
CCDC185	-0.850805	10.8543	-2.91036	0.0263837	0.130131	-3.7155
TMEM39B	-0.665174	10.7367	-2.90987	0.0264006	0.130131	-3.71617
ZDHHC7	-0.814722	11.8601	-2.90878	0.0264385	0.130131	-3.71767
CTTNBP2NL	-0.447903	13.1067	-2.90849	0.0264485	0.130131	-3.71806
TJP2	-0.326368	16.7853	-2.90844	0.0264503	0.130131	-3.71813
RBBP4	-0.51597	16.0929	-2.9084	0.0264517	0.130131	-3.71819
AGT	-0.648396	11.044	-2.90764	0.0264783	0.130171	-3.71924
SCAMP1	-0.391784	15.0765	-2.90694	0.0265029	0.130171	-3.7202
CSNK1A1	-1.16761	15.7581	-2.90589	0.0265395	0.130209	-3.72164
LIMK1	-0.317343	11.6922	-2.90531	0.0265599	0.130238	-3.72244
NF1	-0.255219	14.2993	-2.90404	0.0266044	0.130319	-3.72419
DNAJC17	-0.507435	13.5761	-2.90392	0.0266084	0.130319	-3.72435
TRAF2	-0.484633	14.4139	-2.90274	0.0266501	0.130319	-3.72598
USP28	-0.268636	13.5245	-2.90237	0.026663	0.130319	-3.72648
PUM1	-0.397767	15.4849	-2.90199	0.0266763	0.130319	-3.727
DMWD	-0.55856	11.8925	-2.90197	0.0266771	0.130319	-3.72703
SS18L1	-0.770962	10.9504	-2.90014	0.0267417	0.130423	-3.72955
C12orf43	-0.431051	14.9764	-2.89464	0.0269365	0.131091	-3.73712
TMEM135	-0.688219	13.9984	-2.89297	0.0269958	0.131309	-3.73941
CRIPT	-1.58596	14.4949	-2.88998	0.0271024	0.131738	-3.74352
GLOD4	-0.277201	17.5162	-2.88907	0.0271352	0.131738	-3.74478
TUBGCP5	-0.514334	11.9999	-2.88857	0.027153	0.131738	-3.74546
FSD1L	-0.72263	12.1334	-2.88856	0.0271533	0.131738	-3.74548
MAPK3	-0.302594	16.3814	-2.88847	0.0271568	0.131738	-3.74561
AZGP1	-0.714929	11.3888	-2.88698	0.0272101	0.131805	-3.74765
ZFAND1	-0.489441	15.3103	-2.88686	0.0272143	0.131805	-3.74781
WDR43	-0.243393	17.041	-2.88594	0.0272474	0.131895	-3.74908
B9D1	-0.851764	11.3992	-2.88511	0.0272774	0.13197	-3.75023
CENPX	-0.445591	13.114	-2.88354	0.0273341	0.132173	-3.75239
PABPC4	-0.27205	15.4327	-2.88103	0.0274248	0.132541	-3.75584
CTDNEP1	-0.948885	12.5339	-2.88036	0.0274494	0.132589	-3.75677
PARP16	-0.814393	12.777	-2.87675	0.0275806	0.133116	-3.76174
ISG20L2	-0.290518	13.605	-2.87545	0.0276282	0.133116	-3.76354
KBTBD6	-0.302261	12.94	-2.87539	0.0276304	0.133116	-3.76362
C2CD3	-0.43146	12.7086	-2.87446	0.0276642	0.133116	-3.76489
UBQLN2	-0.455427	12.8703	-2.87441	0.0276661	0.133116	-3.76497
IFT56	-0.567996	12.4477	-2.87275	0.0277269	0.133148	-3.76725
ACTR5	-0.309969	13.4315	-2.87101	0.0277908	0.133384	-3.76965
TOP1	-0.303824	18.348	-2.8705	0.0278096	0.133403	-3.77035
VHL	-0.592166	12.7506	-2.86931	0.0278536	0.133422	-3.772
ZFAND2B	-0.980554	13.3371	-2.8693	0.0278538	0.133422	-3.77201
MCMBP	-0.668462	14.417	-2.86873	0.0278748	0.133433	-3.77279
TXNRD1	-0.302552	16.2713	-2.86523	0.0280044	0.133952	-3.77762
PSAP	-0.594409	16.6876	-2.865	0.0280128	0.133952	-3.77793
MARK2	-0.317187	14.6145	-2.86412	0.0280453	0.133983	-3.77914
PVR	-0.32903	15.1887	-2.86403	0.0280488	0.133983	-3.77927
CFAP410	-0.575444	12.1879	-2.8603	0.0281875	0.134497	-3.78441
TADA2B	-0.427699	13.2834	-2.85982	0.0282055	0.134497	-3.78507
PALS2	-0.307817	15.7918	-2.85732	0.0282993	0.134753	-3.78853
EIF2B5	-0.237673	16.6548	-2.85431	0.0284123	0.135008	-3.79267
PGM3	-0.307583	17.6331	-2.8543	0.0284125	0.135008	-3.79268
PLRG1	-0.494674	15.0841	-2.85058	0.0285531	0.135321	-3.79782
ZNF652	-0.481038	11.919	-2.84757	0.0286674	0.135648	-3.80197
PHF10	-0.37018	13.8533	-2.84718	0.0286821	0.135648	-3.80251
WNK2	-0.367159	14.3959	-2.84599	0.0287275	0.135659	-3.80415
FAM53C	-0.631053	11.1537	-2.84594	0.0287293	0.135659	-3.80422
DDX54	-0.808621	15.3009	-2.84483	0.0287719	0.135674	-3.80576
CFAP298	-0.577536	13.961	-2.84463	0.0287794	0.135674	-3.80603
COX6A1	-0.851577	14.3126	-2.84426	0.0287935	0.135674	-3.80654
P4HA1	-0.378679	14.7874	-2.84354	0.0288208	0.135674	-3.80753
PGLS	-0.318977	17.666	-2.84274	0.0288517	0.135741	-3.80864
RIOX2	-0.347128	14.8481	-2.84227	0.0288695	0.135754	-3.80928
NCAPD2	-0.442006	16.092	-2.8401	0.0289528	0.135934	-3.81228
ASCC3	-0.233717	15.7451	-2.8401	0.0289528	0.135934	-3.81228
MYO5C	-0.382903	13.8515	-2.83795	0.0290354	0.136251	-3.81524
MTPN	-0.43748	16.3219	-2.83752	0.0290521	0.136259	-3.81584
BUD31	-0.322723	16.3823	-2.83676	0.0290815	0.136326	-3.81689
USP48	-0.272765	15.7937	-2.83531	0.0291375	0.136518	-3.8189
CAP1	-0.256749	17.0535	-2.83448	0.0291696	0.136527	-3.82004
IFT88	-0.24244	11.8916	-2.83328	0.0292161	0.136647	-3.8217
MRPL39	-0.260366	16.3553	-2.83304	0.0292253	0.136647	-3.82203
B4GALT7	-0.346983	13.6032	-2.82937	0.0293685	0.137166	-3.82711
PCF11	-0.283418	13.5526	-2.82706	0.0294587	0.137454	-3.8303
SKA2	-0.875688	11.7938	-2.82209	0.0296537	0.138284	-3.83715
VPS28	-0.354132	14.876	-2.82113	0.0296916	0.138284	-3.83848
SUPT3H	-0.290641	12.4829	-2.82092	0.0297002	0.138284	-3.83878
SCAF4	-0.330649	15.0435	-2.82059	0.0297131	0.138284	-3.83923
TSEN2	-0.372202	13.846	-2.81883	0.0297826	0.138465	-3.84166
NDUFB8	-0.364399	16.1229	-2.81619	0.0298876	0.138811	-3.84532
ZNF691	-1.19838	12.1167	-2.81471	0.0299464	0.138942	-3.84736
CRYL1	-0.27113	17.4759	-2.81431	0.0299623	0.138944	-3.84791
TFB2M	-0.260911	15.1986	-2.81383	0.0299813	0.138961	-3.84857
NGDN	-0.276074	15.0993	-2.81255	0.0300324	0.139043	-3.85034
NOP58	-0.263709	16.9853	-2.81248	0.0300355	0.139043	-3.85045
BOP1	-0.27191	17.3316	-2.81224	0.0300451	0.139043	-3.85078
UBP1	-0.278183	14.6294	-2.8078	0.0302232	0.13942	-3.85692
MBD1	-0.270071	12.9312	-2.80754	0.0302336	0.13942	-3.85728
RPL26L1	-1.50146	14.8859	-2.80726	0.030245	0.13942	-3.85767
EPB41	-0.420926	15.1688	-2.80713	0.0302498	0.13942	-3.85784
ADAR	-0.269033	15.6904	-2.80483	0.030343	0.139712	-3.86103
ADI1	-0.382562	15.166	-2.8048	0.0303439	0.139712	-3.86106
HNRNPD	-0.294575	18.3694	-2.80239	0.0304415	0.13995	-3.8644
METTL15	-0.340494	14.7269	-2.80238	0.030442	0.13995	-3.86442
ELOVL5	-0.359279	13.1345	-2.80171	0.0304691	0.13999	-3.86534
ELP2	-0.426838	14.6637	-2.80109	0.0304943	0.13999	-3.8662
ARHGAP21	-0.319574	12.403	-2.80102	0.0304972	0.13999	-3.8663
ADSS2	-0.308465	16.8536	-2.80055	0.0305164	0.140008	-3.86695
RBM19	-0.327014	14.8452	-2.79899	0.0305798	0.140189	-3.86911
MANSC1	-0.472536	14.1105	-2.79881	0.0305869	0.140189	-3.86935
COMMD10	-0.530132	14.9283	-2.79749	0.0306409	0.140248	-3.87118
CRIP2	-0.414384	11.0059	-2.79722	0.0306521	0.140248	-3.87156
PRXL2B	-0.323921	14.9392	-2.79522	0.0307338	0.140344	-3.87432
SH2D4A	-0.286788	13.4437	-2.79462	0.0307584	0.140344	-3.87515
DHRS4	-0.337493	16.1765	-2.79457	0.0307604	0.140344	-3.87522
MPP2	-0.317308	10.6808	-2.79394	0.0307864	0.140392	-3.8761
PAFAH1B2	-0.387711	17.4893	-2.79196	0.0308677	0.140673	-3.87884
ACD	-0.750242	13.0947	-2.79168	0.030879	0.140673	-3.87922
RPS23	-0.280845	18.3464	-2.79057	0.0309251	0.140774	-3.88077
NR2C1	-0.495499	12.6725	-2.79039	0.0309323	0.140774	-3.88101
FAM171A1	-0.373912	12.3495	-2.7898	0.0309569	0.140815	-3.88183
CCNB2	-0.39013	12.1748	-2.78829	0.0310191	0.14091	-3.88392
EIF2S1	-0.249465	18.8928	-2.7881	0.0310271	0.14091	-3.88419
UBTD2	-1.33727	13.107	-2.7872	0.0310641	0.14091	-3.88542
CACYBP	-0.324413	17.829	-2.78718	0.0310651	0.14091	-3.88546
SPC25	-0.226349	12.9056	-2.78703	0.0310713	0.14091	-3.88566
HDAC2	-0.341657	16.9048	-2.78604	0.0311125	0.141027	-3.88704
CCT7	-0.251117	17.7743	-2.78319	0.0312307	0.14128	-3.89098
R3HDM4	-0.899238	11.5601	-2.78215	0.0312744	0.141381	-3.89243
FKBP4	-0.346493	17.3938	-2.78182	0.0312879	0.141381	-3.89288
CTCF	-0.540039	14.5343	-2.78068	0.0313359	0.141473	-3.89447
SF3B4	-0.350623	14.761	-2.77935	0.0313912	0.141544	-3.8963
ADGRG6	-0.312432	12.5463	-2.77917	0.0313987	0.141544	-3.89654
GATD3B;GATD3	-0.432519	17.3466	-2.77759	0.031465	0.141708	-3.89873
NAA16	-0.237167	15.9255	-2.77742	0.0314724	0.141708	-3.89898
YAF2	-0.9784	12.873	-2.77719	0.031482	0.141708	-3.89929
NT5C3B	-0.24265	12.8633	-2.77647	0.0315125	0.141775	-3.9003
CHD8	-0.24838	14.3977	-2.77419	0.0316084	0.142065	-3.90345
XYLT2	-0.37859	12.9559	-2.77363	0.031632	0.142101	-3.90423
GAR1	-0.225758	15.9904	-2.77282	0.0316662	0.142116	-3.90535
PASK	-0.451995	12.0641	-2.77281	0.0316668	0.142116	-3.90537
ZCRB1	-0.255397	14.3976	-2.77118	0.0317357	0.142355	-3.90762
RPP25	-0.421219	14.4589	-2.76954	0.0318053	0.142553	-3.90989
RNF25	-0.344196	12.9759	-2.7694	0.0318115	0.142553	-3.9101
KMT2B	-0.30682	12.7186	-2.76846	0.0318513	0.142661	-3.91139
EIF5	-0.347953	17.6176	-2.76487	0.0320044	0.143276	-3.91637
SPPL2A	-0.397366	12.5811	-2.76221	0.0321184	0.143648	-3.92005
CCAR1	-0.214925	16.9647	-2.76118	0.0321628	0.143717	-3.92149
SIPA1L1	-0.414432	12.4372	-2.75983	0.032221	0.143819	-3.92336
MTA1	-0.270022	16.0796	-2.75827	0.0322881	0.144047	-3.92552
ACTR3	-0.295506	18.0371	-2.7578	0.0323087	0.144068	-3.92618
SNAPC3	-0.878777	11.7612	-2.75736	0.0323275	0.144081	-3.92678
NUP58	-0.277068	14.5844	-2.75628	0.0323741	0.144218	-3.92828
PPIE	-0.318835	14.875	-2.7557	0.0323996	0.14426	-3.92909
MBD4	-0.529755	12.5454	-2.75256	0.0325357	0.144653	-3.93344
HIRIP3	-0.582217	13.2978	-2.75211	0.0325554	0.144669	-3.93407
RFXAP	-0.548292	11.5345	-2.75111	0.0325992	0.144746	-3.93546
ZNF142	-0.580676	10.7581	-2.75076	0.0326144	0.144746	-3.93594
BRAT1	-0.297948	14.3687	-2.75062	0.0326205	0.144746	-3.93614
MAP2K3	-0.30418	15.9213	-2.74908	0.0326877	0.144926	-3.93827
CENPO	-0.318681	11.015	-2.74896	0.0326932	0.144926	-3.93845
VPS4A	-0.24479	15.639	-2.74754	0.0327551	0.145106	-3.94041
RPS7	-0.334371	18.6998	-2.74688	0.0327843	0.145106	-3.94133
GPCPD1	-0.463855	13.442	-2.74667	0.0327934	0.145106	-3.94162
CAST	-0.343011	14.897	-2.74657	0.032798	0.145106	-3.94176
PSMC3IP	-0.821691	11.7405	-2.74539	0.0328496	0.14517	-3.94339
BCL11B	-0.440364	11.9615	-2.74486	0.0328732	0.14517	-3.94414
SRPK1	-0.266579	15.7534	-2.74484	0.0328738	0.14517	-3.94415
NOTCH3	-0.528565	10.9201	-2.74478	0.0328765	0.14517	-3.94424
S100A11	-0.345976	18.1517	-2.74368	0.032925	0.145171	-3.94577
CCP110	-0.398122	11.4035	-2.74277	0.0329652	0.145278	-3.94703
UBE2V2	-0.393306	14.6433	-2.7391	0.0331275	0.145774	-3.95212
PRDX6	-0.277508	19.0102	-2.738	0.0331766	0.145774	-3.95366
AEBP2	-0.323573	12.0308	-2.7378	0.0331854	0.145774	-3.95393
EHHADH	-0.385177	16.8563	-2.73779	0.033186	0.145774	-3.95395
ANAPC1	-0.295704	15.0969	-2.73768	0.0331905	0.145774	-3.95409
RFC5	-0.227814	16.3309	-2.73694	0.0332237	0.145778	-3.95512
CDKN2A	-0.307955	11.0954	-2.73561	0.0332831	0.145898	-3.95698
GRINA	-0.426783	10.8301	-2.73521	0.0333008	0.145904	-3.95753
NUSAP1	-0.465099	11.8613	-2.73481	0.0333188	0.145913	-3.95809
FAM162A	-0.24404	17.1817	-2.73139	0.033472	0.146212	-3.96284
MED8	-0.383259	13.2797	-2.73122	0.0334792	0.146212	-3.96306
GYS1	-0.347872	15.2442	-2.73112	0.033484	0.146212	-3.96321
TFRC	-0.341518	19.71	-2.72918	0.0335712	0.146485	-3.9659
TYMS	-0.355695	14.3064	-2.72865	0.0335951	0.146485	-3.96664
TGFBR2	-0.387316	13.6999	-2.72771	0.0336375	0.146599	-3.96795
PTPRG	-0.460944	14.0034	-2.7263	0.0337008	0.146805	-3.96989
IFT27	-0.52787	14.8024	-2.72552	0.0337363	0.146888	-3.97098
TSEN54	-0.384215	14.0156	-2.72269	0.0338648	0.147303	-3.97492
RAB20	-0.441475	15.8485	-2.72216	0.0338889	0.147303	-3.97566
RPS4X	-0.453058	18.8672	-2.72199	0.0338966	0.147303	-3.97589
PHF3	-0.260597	13.7477	-2.721	0.0339416	0.147325	-3.97726
SDE2	-0.323789	13.9967	-2.72049	0.0339648	0.147325	-3.97797
SNRPN	-0.230953	18.592	-2.72045	0.0339668	0.147325	-3.97803
EIF4EBP1	-0.865425	14.6063	-2.71892	0.0340366	0.147486	-3.98016
SLC10A7	-0.37499	13.6588	-2.71789	0.0340835	0.147619	-3.98158
EIF4A3	-0.212701	18.4903	-2.71601	0.0341697	0.147922	-3.9842
DDX39B	-0.224357	19.9623	-2.71504	0.0342144	0.148012	-3.98555
RANBP2	-0.229339	16.735	-2.71473	0.0342283	0.148012	-3.98597
ANXA13	-0.270554	18.2542	-2.71315	0.0343013	0.148138	-3.98818
CASP8	-0.264272	15.4071	-2.7129	0.0343129	0.148138	-3.98853
WDR70	-0.30888	15.1779	-2.71279	0.0343179	0.148138	-3.98868
STRAP	-0.273593	17.5902	-2.71217	0.0343463	0.148163	-3.98953
ATG16L1	-0.237436	15.0788	-2.71188	0.0343599	0.148163	-3.98994
SLX4IP	-1.20651	11.2392	-2.71159	0.0343732	0.148163	-3.99034
GZF1	-0.749209	12.0446	-2.71016	0.0344391	0.148237	-3.99233
HEXIM1	-0.336968	14.3297	-2.70807	0.034536	0.148583	-3.99523
OTC	-0.328308	18.7023	-2.70665	0.0346022	0.148729	-3.99721
DUSP23	-0.22859	16.587	-2.70664	0.0346027	0.148729	-3.99723
CALCOCO2	-0.262892	14.2027	-2.7053	0.0346647	0.148925	-3.99908
SMN2;SMN1;SMN1;SMN1	-0.452426	15.0237	-2.70457	0.0346989	0.149001	-4.0001
KLC1	-0.393073	14.3399	-2.70302	0.0347712	0.149114	-4.00225
CALML4	-0.719864	13.7223	-2.7007	0.0348797	0.149488	-4.00548
LITAF	-0.586418	15.984	-2.70038	0.0348948	0.149488	-4.00593
NOMO1	-0.919596	14.2143	-2.69954	0.0349342	0.149586	-4.00709
CENPV	-0.38287	15.4485	-2.69788	0.0350124	0.14985	-4.00941
TRAPPC13	-0.573318	13.4065	-2.69594	0.0351038	0.150037	-4.0121
BAP18	-0.654828	14.0758	-2.6959	0.0351059	0.150037	-4.01216
BOLA3	-0.281754	14.4358	-2.69208	0.0352868	0.150739	-4.01748
RBM34	-0.332079	15.0725	-2.69123	0.0353272	0.150765	-4.01866
CDCA3	-0.441021	11.61	-2.69102	0.0353371	0.150765	-4.01895
RIPK3	-0.334997	14.5833	-2.69055	0.0353595	0.150765	-4.01961
SLC29A2	-0.779717	11.8669	-2.68993	0.0353889	0.150802	-4.02047
RAB19	-0.588152	14.5967	-2.68967	0.0354015	0.150802	-4.02083
TBCD	-0.205228	16.1696	-2.68912	0.0354274	0.150842	-4.02159
LSM12	-0.321713	15.3495	-2.68397	0.035674	0.151662	-4.02876
SLC38A5	-0.619251	14.4972	-2.6837	0.035687	0.151662	-4.02914
DGKZ	-0.376522	13.9707	-2.68329	0.0357066	0.151673	-4.0297
ARRB2	-0.37069	14.5089	-2.68222	0.0357582	0.151712	-4.0312
FAR1	-0.27687	13.7609	-2.68215	0.0357615	0.151712	-4.03129
ZC3HC1	-0.254306	14.2525	-2.68187	0.0357749	0.151712	-4.03168
RNF41	-0.667042	11.4427	-2.68086	0.0358236	0.151743	-4.03308
SPEN	-0.218553	14.2184	-2.67974	0.0358776	0.151815	-4.03464
MRPL11	-0.295969	17.2159	-2.6783	0.0359476	0.151905	-4.03665
GATB	-0.232664	16.2902	-2.67749	0.0359868	0.151905	-4.03778
PPP1R35	-0.821821	11.9255	-2.67731	0.0359957	0.151905	-4.03804
ESPL1	-0.26703	11.9535	-2.67697	0.0360118	0.151905	-4.0385
TNIK	-0.287338	14.4923	-2.67695	0.0360128	0.151905	-4.03853
TBC1D5	-0.28137	15.6598	-2.67494	0.0361109	0.152248	-4.04134
NSMCE4A	-0.271604	13.9005	-2.67379	0.0361667	0.152352	-4.04293
CTF1	-0.49409	10.895	-2.67237	0.0362361	0.152497	-4.04491
STX2	-0.741268	10.9744	-2.67234	0.0362374	0.152497	-4.04495
IKBKB	-0.338243	13.722	-2.67145	0.0362808	0.152608	-4.04619
TP53	-0.286479	16.6362	-2.67083	0.0363112	0.152666	-4.04705
PDIA3	-0.240523	19.2532	-2.67004	0.0363498	0.152667	-4.04815
ZNF593	-0.442799	13.9095	-2.66993	0.0363552	0.152667	-4.0483
ENOSF1	-0.325941	15.5724	-2.66979	0.0363622	0.152667	-4.0485
ICOSLG	-0.567523	14.2585	-2.66898	0.036402	0.152693	-4.04963
ABL2	-0.407266	12.5355	-2.66819	0.0364408	0.152785	-4.05073
RPL24	-0.3673	17.745	-2.66677	0.0365107	0.153007	-4.05271
AP3M2	-0.367871	15.4176	-2.66487	0.0366043	0.153257	-4.05536
LSR	-0.366942	16.9444	-2.66418	0.0366382	0.153328	-4.05631
ALKBH5	-0.286456	14.4803	-2.66316	0.0366887	0.153465	-4.05773
NSD3	-0.247279	13.0239	-2.66284	0.0367047	0.153465	-4.05819
UBE2T	-0.655954	13.2349	-2.66179	0.0367568	0.153513	-4.05965
PRKAR2B	-0.431396	11.1301	-2.66159	0.0367666	0.153513	-4.05993
RPL31	-0.419354	18.5512	-2.66095	0.0367982	0.153572	-4.06081
ATXN7L3B	-0.995326	14.5744	-2.66001	0.0368451	0.153691	-4.06213
POLD1	-0.306586	16.2383	-2.65969	0.0368607	0.153691	-4.06257
GTF2A2	-0.94012	16.8627	-2.65843	0.0369237	0.153822	-4.06433
BPNT2	-0.489444	15.5259	-2.65838	0.0369262	0.153822	-4.0644
TLK1	-0.517298	12.3731	-2.65739	0.0369756	0.153886	-4.06578
MRPL16	-0.340918	15.8253	-2.65596	0.0370471	0.154042	-4.06777
COX6C	-0.441798	17.8703	-2.6553	0.0370802	0.154109	-4.06869
DNAJC2	-0.25045	16.3057	-2.65422	0.0371341	0.154192	-4.07019
CEP120	-0.467917	10.8003	-2.65377	0.0371568	0.154215	-4.07083
TANGO6	-0.314829	13.1871	-2.65263	0.0372137	0.154381	-4.0724
MAZ	-0.315362	12.9218	-2.65067	0.0373122	0.154522	-4.07513
DIP2A	-0.216305	14.9409	-2.6491	0.0373915	0.154663	-4.07732
SCP2	-0.287427	16.7896	-2.64891	0.0374015	0.154663	-4.0776
SDHD	-0.416628	15.3801	-2.64735	0.03748	0.154858	-4.07976
IRGQ	-0.298943	15.7053	-2.64711	0.0374922	0.154858	-4.0801
MNX1	-0.972572	13.2837	-2.64626	0.0375352	0.154858	-4.08128
PPP1R8	-0.354026	15.2712	-2.64611	0.0375432	0.154858	-4.0815
ASPH	-0.245192	17.2044	-2.64595	0.0375512	0.154858	-4.08172
ZFPM1	-0.408722	12.5912	-2.64487	0.037606	0.154908	-4.08322
SYAP1	-0.316139	15.9928	-2.6447	0.0376146	0.154908	-4.08346
COQ10A	-0.452841	11.1056	-2.64281	0.0377108	0.155074	-4.0861
STIM2	-0.406894	12.9759	-2.64256	0.0377234	0.155074	-4.08644
TONSL	-0.412604	13.2976	-2.64179	0.0377629	0.155101	-4.08752
MPHOSPH6	-0.371397	13.7268	-2.63887	0.0379121	0.155567	-4.09159
NRDE2	-0.252357	13.8061	-2.63744	0.0379857	0.155615	-4.09359
PHLPP1	-0.27101	11.3176	-2.63658	0.0380297	0.155615	-4.09478
CHCHD1	-0.693563	14.2923	-2.63642	0.0380378	0.155615	-4.095
MAP3K4	-0.200718	13.8076	-2.63574	0.0380728	0.155615	-4.09595
FAU	-1.31295	15.0679	-2.63316	0.0382058	0.155957	-4.09955
TGFBRAP1	-0.251255	14.2323	-2.63273	0.0382282	0.155957	-4.10015
ZNF22	-0.347917	10.8866	-2.63201	0.0382654	0.156026	-4.10115
BOLA2	-0.358105	18.5818	-2.631	0.0383179	0.15617	-4.10257
HOOK1	-0.264012	15.4916	-2.63031	0.0383536	0.156245	-4.10353
IFT43	-0.53847	11.1544	-2.628	0.0384737	0.156523	-4.10675
GAB1	-0.379576	11.3671	-2.6266	0.0385466	0.156593	-4.1087
LTV1	-0.337409	13.9362	-2.62635	0.0385598	0.156593	-4.10906
RPL10A	-0.36242	19.0971	-2.62594	0.038581	0.156593	-4.10962
MRPL23	-0.555363	16.0953	-2.62578	0.0385892	0.156593	-4.10984
MVB12A	-0.62234	15.0934	-2.62442	0.0386607	0.156593	-4.11175
C6orf120	-0.512857	12.0359	-2.62338	0.0387147	0.156593	-4.11319
MRPS14	-0.271945	14.7135	-2.62338	0.038715	0.156593	-4.11319
PUS7L	-0.569476	14.9193	-2.62336	0.0387158	0.156593	-4.11322
ACAD11	-0.298571	14.7478	-2.62289	0.0387405	0.156623	-4.11387
LARP1B	-0.681782	11.9739	-2.62126	0.0388264	0.156892	-4.11616
NAT10	-0.2105	17.0859	-2.62097	0.0388416	0.156892	-4.11656
HMOX2	-0.340204	16.5587	-2.61947	0.0389201	0.15698	-4.11864
GEMIN6	-0.273243	13.9652	-2.61945	0.0389212	0.15698	-4.11867
CSNK1G2	-0.567189	13.0846	-2.6187	0.0389609	0.157003	-4.11972
MRPL32	-0.331354	14.5028	-2.618	0.0389978	0.157003	-4.1207
USE1	-0.256113	13.9604	-2.6179	0.0390031	0.157003	-4.12084
CST3	-0.361108	15.9281	-2.61781	0.039008	0.157003	-4.12096
PYCR2	-0.340702	16.8146	-2.61658	0.039073	0.157125	-4.12268
BPTF	-0.214959	13.7834	-2.61562	0.0391237	0.157259	-4.12402
COQ10B	-0.289022	11.6627	-2.60916	0.0394675	0.158297	-4.13303
NOS3	-0.725276	11.1237	-2.60913	0.0394693	0.158297	-4.13308
TTC24	-0.830283	15.2991	-2.60867	0.0394939	0.158318	-4.13372
HNRNPA3	-0.479301	17.4823	-2.60746	0.0395586	0.158318	-4.1354
AASDHPPT	-0.30999	16.0745	-2.60734	0.0395652	0.158318	-4.13557
NUCKS1	-0.379685	16.2346	-2.60696	0.0395857	0.158318	-4.13611
DDX27	-0.280664	17.1927	-2.60629	0.0396216	0.158318	-4.13704
EIF4EBP2	-0.610402	12.0495	-2.60609	0.039632	0.158318	-4.13731
BLNK	-0.833155	12.2515	-2.60556	0.0396606	0.158349	-4.13806
IMPA2	-0.306373	14.4461	-2.6053	0.0396748	0.158349	-4.13842
SLC5A6	-0.430953	14.1612	-2.60494	0.0396943	0.158357	-4.13893
NME2;NME1-NME2	-0.258669	21.5251	-2.60379	0.0397557	0.158533	-4.14052
FHIT	-0.638084	12.9824	-2.60286	0.0398061	0.158618	-4.14183
GPD1L	-0.210439	16.831	-2.60162	0.039873	0.15879	-4.14355
BRD9	-0.569116	12.3444	-2.60049	0.0399342	0.158866	-4.14513
PES1	-0.373255	16.156	-2.60031	0.0399443	0.158866	-4.14539
RING1	-0.250832	14.3003	-2.59975	0.0399746	0.158866	-4.14617
TXNDC12	-0.257838	17.2741	-2.59965	0.0399797	0.158866	-4.14631
TTC21B	-0.314093	13.0949	-2.59386	0.040295	0.159889	-4.15439
CASP2	-0.353644	13.3917	-2.59349	0.0403151	0.159889	-4.15491
BAG2	-0.25428	15.9157	-2.59269	0.0403591	0.159889	-4.15603
DIMT1	-0.220856	15.3989	-2.58582	0.0407372	0.16113	-4.16562
MRPL18	-0.31906	16.6926	-2.58537	0.0407619	0.16113	-4.16625
LRRFIP1	-0.544912	14.2173	-2.58535	0.040763	0.16113	-4.16628
MORC3	-0.239786	14.292	-2.58279	0.040905	0.161423	-4.16985
LIFR	-0.783615	10.7993	-2.58278	0.0409057	0.161423	-4.16987
PPP1R14B	-0.28777	15.4553	-2.58274	0.040908	0.161423	-4.16993
SF3B2	-0.286277	16.4057	-2.58273	0.0409086	0.161423	-4.16994
GSTM1	-0.303759	13.6662	-2.58213	0.0409418	0.161482	-4.17078
DUS2	-0.429787	14.2486	-2.58112	0.0409982	0.161482	-4.17219
CYB561D2;	-0.290264	14.7659	-2.57993	0.0410641	0.161614	-4.17384
ST6GALNAC4	-0.615616	12.6654	-2.57685	0.0412362	0.161885	-4.17814
TBL3	-0.259027	16.2874	-2.5756	0.0413068	0.161885	-4.1799
ACYP2	-0.566509	12.8909	-2.5755	0.0413119	0.161885	-4.18003
PLEKHA4	-0.283854	11.0085	-2.57291	0.0414576	0.162195	-4.18365
UBR2	-0.265537	14.7943	-2.5725	0.0414807	0.162195	-4.18422
NDC80	-0.281687	13.2713	-2.57231	0.0414916	0.162195	-4.18449
DYNLL2	-0.363422	15.5354	-2.57222	0.0414966	0.162195	-4.18462
TIPIN	-0.487801	11.1986	-2.57213	0.0415016	0.162195	-4.18474
RPL22	-0.718375	19.335	-2.57172	0.0415248	0.162195	-4.18532
FIGNL1	-0.526724	12.6859	-2.57155	0.0415343	0.162195	-4.18555
SNAP47	-0.6141	11.1208	-2.5693	0.0416615	0.162622	-4.18869
TRABD	-0.23471	15.0449	-2.56584	0.0418581	0.16322	-4.19353
ASL	-0.255326	16.9668	-2.56525	0.0418916	0.16322	-4.19436
PYCR1	-0.313963	17.2476	-2.56502	0.0419049	0.16322	-4.19468
ARV1	-0.444673	12.1026	-2.5638	0.0419747	0.163374	-4.19639
TTLL12	-0.264037	16.9484	-2.56369	0.0419807	0.163374	-4.19654
EIF2B3	-0.332077	16.6356	-2.56205	0.0420746	0.163526	-4.19883
HMGN4	-0.766825	12.9587	-2.56146	0.0421083	0.163526	-4.19966
BORCS6	-0.406639	14.8132	-2.56134	0.0421153	0.163526	-4.19983
PAG1	-1.08317	12.6721	-2.56112	0.0421279	0.163526	-4.20013
BOD1	-0.385466	13.3611	-2.55996	0.0421941	0.163642	-4.20175
YAP1	-0.381649	14.1246	-2.55841	0.0422837	0.163919	-4.20393
RABL6	-0.317591	15.918	-2.55554	0.0424491	0.164279	-4.20794
PPA1	-0.263389	17.989	-2.55509	0.0424749	0.164303	-4.20856
ESS2	-0.455801	11.278	-2.5548	0.0424915	0.164303	-4.20896
NCAPG	-0.388675	15.0924	-2.55445	0.0425116	0.16431	-4.20945
CDC123	-0.469293	15.2813	-2.554	0.0425381	0.164313	-4.21009
OSBP2	-0.291258	13.8028	-2.55279	0.0426079	0.164332	-4.21177
CHTOP	-0.433856	14.8097	-2.55242	0.0426296	0.164345	-4.2123
ZBTB40	-0.46274	12.135	-2.55198	0.0426548	0.164373	-4.2129
CELF1	-0.402797	16.9379	-2.54856	0.0428543	0.164931	-4.21769
GINS2	-0.646332	13.4815	-2.54815	0.0428779	0.164951	-4.21826
UBE2S	-0.323547	13.788	-2.54611	0.0429974	0.165271	-4.22112
ZNF460	-1.04645	11.5428	-2.54568	0.0430227	0.165298	-4.22172
COMMD4	-0.230224	14.2888	-2.54522	0.0430497	0.165331	-4.22236
TIMM23	-0.311405	14.907	-2.54463	0.043084	0.165393	-4.22318
EEF1D	-0.437446	19.2799	-2.54069	0.0433159	0.16621	-4.22869
PSME3IP1	-0.562867	14.2174	-2.54039	0.0433336	0.16621	-4.22911
LUZP1	-0.30545	14.4355	-2.53914	0.0434075	0.166353	-4.23086
CTPS1	-0.299981	16.6439	-2.53833	0.0434555	0.166466	-4.23199
TSPAN5	-0.69258	12.9833	-2.53549	0.0436241	0.1669	-4.23597
WDR49	-0.999778	10.37	-2.53206	0.0438283	0.167536	-4.24076
CHMP4B	-0.280153	17.2848	-2.53136	0.0438704	0.167536	-4.24174
YRDC	-0.302259	14.7445	-2.53116	0.0438819	0.167536	-4.24201
CAMK1	-0.415703	12.0468	-2.53115	0.0438829	0.167536	-4.24204
WDR77	-0.437527	16.5646	-2.52987	0.0439597	0.167677	-4.24383
ZCCHC4	-0.515199	12.9559	-2.52955	0.0439786	0.167677	-4.24427
RRP36	-0.309818	14.7591	-2.52907	0.0440073	0.167677	-4.24494
CCDC71	-0.350283	14.1692	-2.52685	0.0441408	0.168095	-4.24805
ERN1	-0.469179	12.8267	-2.52627	0.0441759	0.168158	-4.24886
CEP20	-0.680444	10.9598	-2.52549	0.0442225	0.168254	-4.24994
NUF2	-0.282492	12.6234	-2.52523	0.0442382	0.168254	-4.25031
DPH5	-0.329954	17.4488	-2.52418	0.0443018	0.168264	-4.25178
MED15	-0.362097	13.5356	-2.52407	0.0443084	0.168264	-4.25193
CDC37	-0.333979	17.6288	-2.5232	0.0443613	0.168264	-4.25316
PSMC4	-0.258518	17.8247	-2.52281	0.0443848	0.168264	-4.2537
PCID2	-0.203242	15.9445	-2.52193	0.0444381	0.168264	-4.25493
SARNP	-0.38806	17.2581	-2.52186	0.0444423	0.168264	-4.25502
SRRT	-0.25159	17.7	-2.52151	0.0444638	0.168264	-4.25552
JAGN1	-0.396627	15.6722	-2.52053	0.0445229	0.168417	-4.25688
BMS1	-0.237308	15.3242	-2.51837	0.0446542	0.168843	-4.2599
BCR	-0.326616	13.121	-2.51543	0.0448339	0.169242	-4.26402
CHUK	-0.373533	14.7718	-2.51519	0.0448487	0.169242	-4.26436
NDUFV2	-0.37022	15.6349	-2.51512	0.0448533	0.169242	-4.26446
ASXL2	-0.297035	12.3327	-2.51365	0.0449428	0.169509	-4.26651
NFIC	-0.315653	12.7559	-2.51307	0.0449789	0.169575	-4.26733
ZNF35	-1.01741	12.0287	-2.5108	0.0451186	0.169889	-4.27051
MAP4K5	-0.293306	13.4413	-2.51014	0.0451593	0.169897	-4.27143
THNSL2	-0.703227	12.8389	-2.50973	0.0451843	0.169897	-4.272
ZMYM4	-0.231955	13.527	-2.50783	0.0453014	0.170028	-4.27465
KPTN	-0.368591	12.5129	-2.50724	0.0453381	0.170028	-4.27548
RDH11	-0.303797	17.4652	-2.50696	0.0453553	0.170028	-4.27587
EFNB1	-0.290313	14.2102	-2.50692	0.0453577	0.170028	-4.27592
SPCS1	-0.678146	16.4194	-2.50686	0.045362	0.170028	-4.27602
ERICH5	-0.741971	11.3436	-2.50585	0.0454245	0.170191	-4.27743
EIF2B4	-0.298764	15.581	-2.50353	0.0455684	0.170519	-4.28067
MRPL3	-0.353931	16.6763	-2.50238	0.0456405	0.170648	-4.28229
ADNP	-0.195859	15.864	-2.50192	0.0456688	0.170665	-4.28292
MARS1	-0.21721	18.4728	-2.50144	0.045699	0.170665	-4.2836
INTS12	-0.308231	14.25	-2.50109	0.0457204	0.170665	-4.28408
CENPF	-0.236046	13.4993	-2.49984	0.0457991	0.170888	-4.28584
VAPA	-0.353718	16.9636	-2.49916	0.0458412	0.170974	-4.28678
AGFG2	-0.287475	13.6619	-2.49745	0.0459484	0.171304	-4.28917
POLR3F	-0.367609	14.2084	-2.49674	0.0459932	0.1714	-4.29017
MARCKSL1	-0.600736	17.0231	-2.49622	0.046026	0.171452	-4.2909
DPYS	-0.62571	10.8461	-2.49519	0.046091	0.171552	-4.29234
MT-ATP8	-0.51745	14.6065	-2.49344	0.0462014	0.171822	-4.29479
DNA2	-0.252659	12.2884	-2.49284	0.0462394	0.171893	-4.29563
SNRPB2	-0.220218	15.8923	-2.49086	0.0463646	0.172254	-4.2984
PTP4A1	-0.693818	13.2713	-2.48997	0.0464212	0.172356	-4.29965
PAX9	-1.14984	14.6065	-2.48876	0.0464977	0.17245	-4.30134
ALG5	-0.251135	17.9104	-2.48801	0.0465454	0.17245	-4.30238
MSH2	-0.25611	16.6931	-2.48763	0.0465698	0.17245	-4.30292
ZNF865	-0.211878	15.3352	-2.4875	0.0465779	0.17245	-4.3031
CD81	-0.384805	15.8412	-2.48688	0.0466173	0.17245	-4.30397
SF3B6	-0.331345	16.5522	-2.48673	0.0466274	0.17245	-4.30419
BUB1B	-0.419112	12.7343	-2.48603	0.0466716	0.17245	-4.30516
PRC1	-0.859067	12.6516	-2.48581	0.0466856	0.17245	-4.30546
ATP2C1	-0.22005	15.2706	-2.48538	0.0467132	0.17245	-4.30607
OXLD1	-0.442308	11.574	-2.48466	0.0467594	0.172467	-4.30708
CCDC18	-0.521803	14.3315	-2.48342	0.0468389	0.172467	-4.30882
CDK5RAP1	-0.230019	14.9136	-2.4834	0.04684	0.172467	-4.30884
DDX50	-0.296175	15.7415	-2.48334	0.046844	0.172467	-4.30893
GNG5	-0.290853	15.3023	-2.48314	0.0468568	0.172467	-4.30921
GCHFR	-0.795474	14.5512	-2.48294	0.0468697	0.172467	-4.30949
ZNF239	-1.09075	11.0478	-2.48164	0.0469527	0.172631	-4.3113
PABPC3	-0.562629	12.6668	-2.4813	0.0469747	0.172641	-4.31178
NUBP2	-0.291994	15.8939	-2.47881	0.0471355	0.172898	-4.31527
MDN1	-0.205523	16.3454	-2.47834	0.0471654	0.172898	-4.31592
NBN	-0.217365	16.4006	-2.47831	0.0471673	0.172898	-4.31596
PAIP1	-0.458921	14.0792	-2.47804	0.0471848	0.172898	-4.31634
MYORG	-0.345111	14.2299	-2.47797	0.0471892	0.172898	-4.31644
TTC4	-0.290653	14.4865	-2.47766	0.0472095	0.172898	-4.31688
CMPK1	-0.280015	18.1723	-2.47732	0.0472312	0.172898	-4.31735
XPC	-0.288519	14.4635	-2.47726	0.0472355	0.172898	-4.31744
SLC4A1AP	-0.260148	14.2476	-2.47607	0.0473125	0.17311	-4.31911
CDK5RAP3	-0.207154	16.0279	-2.47489	0.047389	0.173319	-4.32076
ZFP91-CNTF;ZFP91;ZFP91	-0.404565	14.0464	-2.47438	0.0474218	0.173361	-4.32147
MBNL1	-0.351696	16.3652	-2.47412	0.0474388	0.173361	-4.32183
YY1	-0.256052	15.7994	-2.47273	0.0475293	0.173552	-4.32378
EFNB2	-0.603039	10.9166	-2.4708	0.0476551	0.173941	-4.32648
DUS1L	-0.232655	14.0822	-2.4685	0.0478051	0.174229	-4.3297
SMARCD3	-0.936672	11.3429	-2.46814	0.0478286	0.174229	-4.3302
DNAAF5	-0.283944	16.2044	-2.46812	0.0478298	0.174229	-4.33022
MRGBP	-0.216277	14.765	-2.46812	0.0478302	0.174229	-4.33023
FAHD2A	-0.317689	16.65	-2.46638	0.0479441	0.174573	-4.33266
ASB6	-0.303594	12.2755	-2.46419	0.0480884	0.174962	-4.33574
RPF2	-0.483674	16.2027	-2.46417	0.0480894	0.174962	-4.33576
IKZF2	-0.580072	11.096	-2.46355	0.0481304	0.174994	-4.33663
TMEM147	-0.394276	14.4889	-2.4626	0.0481933	0.175129	-4.33796
ACSS2	-0.226414	17.8787	-2.46141	0.0482721	0.175345	-4.33963
PSPC1	-0.213567	17.6777	-2.45961	0.0483909	0.175525	-4.34214
YTHDC1	-0.330694	14.5666	-2.45922	0.0484166	0.175525	-4.34269
FKBP5	-0.315175	16.1098	-2.45919	0.0484187	0.175525	-4.34273
SCAI	-0.241936	11.3419	-2.45749	0.048532	0.175725	-4.34512
BAZ1A	-0.203848	14.3215	-2.4566	0.048591	0.175798	-4.34636
RPS8	-0.455576	18.0155	-2.45499	0.0486986	0.176117	-4.34862
PLCH1	-0.429211	15.3277	-2.45369	0.048785	0.176288	-4.35043
STX18	-0.237082	15.0192	-2.45303	0.0488291	0.176377	-4.35135
CAMKK2	-0.249247	14.0256	-2.45059	0.0489932	0.176707	-4.35478
NUP35	-0.47303	15.3909	-2.45026	0.0490155	0.176707	-4.35524
URB2	-0.21497	14.982	-2.45025	0.0490161	0.176707	-4.35525
UBE2N	-0.316891	18.0153	-2.44991	0.0490387	0.176707	-4.35572
URI1	-0.327397	14.854	-2.4497	0.0490527	0.176707	-4.35602
MATR3	-0.349202	18.3925	-2.44924	0.0490836	0.176732	-4.35666
DHX40	-0.275992	13.3538	-2.44891	0.049106	0.176742	-4.35712
NTMT1	-0.30249	15.4217	-2.44561	0.0493288	0.177474	-4.36175
PPP1R13B	-0.374268	13.4412	-2.44491	0.0493763	0.177523	-4.36273
ZFP36L2	-0.622326	13.882	-2.44483	0.0493816	0.177523	-4.36284
PRRC1	-0.257974	17.5557	-2.44386	0.0494473	0.177688	-4.3642
SHCBP1	-0.271339	11.7397	-2.44355	0.0494686	0.177694	-4.36463
SLC22A9	-0.949905	11.297	-2.44314	0.049496	0.177722	-4.3652
HNRNPDL	-0.345095	15.9069	-2.44201	0.0495732	0.177929	-4.36679
FAM111A	-0.413995	12.831	-2.44039	0.0496835	0.178113	-4.36906
KPNA1	-0.205301	15.9227	-2.43915	0.049768	0.178345	-4.37079
NPHP3	-0.326651	11.0404	-2.43832	0.0498245	0.178477	-4.37195
RPL18	-0.584259	18.1242	-2.43447	0.0500888	0.179118	-4.37735
GTF3C5	-0.273382	15.8542	-2.43392	0.0501266	0.179118	-4.37812
BABAM2	-0.245815	14.8836	-2.43349	0.0501564	0.179118	-4.37872
THOC7	-0.253772	14.4388	-2.43341	0.0501618	0.179118	-4.37883
C1orf50	-0.407244	12.5518	-2.4327	0.0502103	0.179186	-4.37982
PHKA1	-0.311478	13.1774	-2.43214	0.0502493	0.179186	-4.38061
ARFRP1	-0.23432	14.6888	-2.43141	0.0502996	0.179186	-4.38163
KCNN4	-0.22808	11.3399	-2.43078	0.0503431	0.179271	-4.38251
TBC1D15	-0.201882	15.8139	-2.42686	0.0506151	0.180027	-4.38801
RELT	-0.306115	11.5407	-2.42459	0.0507729	0.180446	-4.39118
CORO1A	-0.332135	17.8925	-2.42174	0.0509721	0.180941	-4.39517
ADH5	-0.232955	17.2529	-2.42113	0.0510146	0.181021	-4.39602
NVL	-0.247473	13.9046	-2.42048	0.0510604	0.181112	-4.39694
TMEM9B	-0.368543	14.6747	-2.41927	0.0511454	0.181261	-4.39863
CWC15	-0.62169	15.3408	-2.41882	0.0511769	0.181261	-4.39926
VARS1	-0.183037	18.5423	-2.41845	0.0512028	0.181261	-4.39978
AKT2	-0.216929	14.4228	-2.41834	0.0512105	0.181261	-4.39993
AAAS	-0.224843	15.5677	-2.41814	0.0512247	0.181261	-4.40021
PTRH2	-0.263888	15.9451	-2.41797	0.0512371	0.181261	-4.40046
ALDOC	-0.280498	17.8251	-2.41789	0.0512425	0.181261	-4.40056
MTHFR	-0.231348	15.5915	-2.41677	0.0513214	0.181287	-4.40213
PPP1R16A	-0.502192	13.7	-2.41676	0.0513221	0.181287	-4.40214
COL19A1	-0.82646	10.691	-2.41608	0.0513702	0.181293	-4.4031
ZBTB7A	-0.200283	13.3635	-2.41492	0.051452	0.181293	-4.40472
UMAD1	-1.0869	10.9096	-2.41491	0.0514525	0.181293	-4.40473
SETD2	-0.307379	13.4906	-2.41483	0.051458	0.181293	-4.40484
SMYD2	-0.634082	11.9282	-2.41336	0.0515624	0.181471	-4.4069
SF3A1	-0.249105	16.9937	-2.41244	0.0516273	0.181558	-4.40819
EIF2B1	-0.21494	16.4791	-2.41204	0.0516559	0.181588	-4.40875
LSG1	-0.205151	16.3941	-2.41079	0.0517447	0.181759	-4.4105
TXN	-0.3391	21.0506	-2.4104	0.0517727	0.181787	-4.41105
TANC2	-0.350318	12.2832	-2.40839	0.051916	0.182078	-4.41387
DDA1	-0.460397	14.6237	-2.40748	0.0519808	0.18217	-4.41514
RPS9	-0.379764	18.9102	-2.40413	0.0522209	0.182864	-4.41983
UQCC1	-0.43678	15.4736	-2.40357	0.0522613	0.182864	-4.42062
SQLE	-0.374201	15.7809	-2.40122	0.0524307	0.183386	-4.42391
KCTD10	-0.29524	13.7436	-2.40056	0.0524781	0.183439	-4.42483
MTF1	-0.63029	11.4226	-2.39806	0.0526588	0.183687	-4.42833
SRSF9	-0.38013	17.2478	-2.39647	0.0527741	0.183947	-4.43055
UQCRQ	-0.318485	17.0495	-2.3919	0.0531073	0.184966	-4.43696
MT1F	-0.706695	11.0627	-2.39047	0.0532119	0.185152	-4.43896
FBXO3	-0.439086	13.738	-2.39033	0.0532219	0.185152	-4.43915
ATP13A3	-0.338146	14.2702	-2.38911	0.0533112	0.185277	-4.44086
MAP4K4	-0.263782	14.0161	-2.389	0.0533193	0.185277	-4.44101
MIS12	-0.34734	12.6202	-2.38524	0.0535961	0.186067	-4.44628
ROMO1	-0.467326	16.2861	-2.38508	0.0536085	0.186067	-4.44651
DOP1A	-0.229445	11.7815	-2.38465	0.0536397	0.186104	-4.4471
CANX	-0.28002	21.0009	-2.38346	0.0537277	0.186338	-4.44877
DYNLT3	-0.615159	13.7629	-2.38287	0.0537717	0.186399	-4.4496
EIF2A	-0.226734	17.6305	-2.38267	0.0537863	0.186399	-4.44988
ALYREF	-0.373015	16.4572	-2.38197	0.0538383	0.186508	-4.45086
PAXIP1	-0.213843	13.3851	-2.38008	0.0539782	0.186778	-4.4535
AFAP1L2	-0.722848	11.0268	-2.37842	0.054102	0.187069	-4.45583
GABARAP	-0.453804	14.8549	-2.37715	0.0541972	0.187321	-4.45761
OTUD5	-0.376433	11.2754	-2.37654	0.0542422	0.187405	-4.45846
SLC25A1	-0.268122	16.3581	-2.37557	0.0543149	0.187584	-4.45982
NAA30	-0.260346	14.3508	-2.37485	0.0543691	0.1877	-4.46083
GNL2	-0.40021	14.7161	-2.36776	0.0549026	0.188827	-4.47075
ABL1	-0.260192	12.7115	-2.36774	0.0549042	0.188827	-4.47078
TBCE	-0.285208	15.435	-2.36736	0.0549329	0.188854	-4.47131
CYBA	-0.237649	15.3877	-2.36576	0.0550545	0.1892	-4.47356
OTULIN	-0.231954	14.6613	-2.3651	0.0551042	0.189299	-4.47448
PNMA6A	-1.59986	11.5882	-2.36402	0.0551865	0.18951	-4.47599
NFKBIB	-0.397383	13.4678	-2.36363	0.0552159	0.189539	-4.47653
ZBTB17	-0.561094	11.8737	-2.36281	0.0552786	0.189682	-4.47769
U2AF2	-0.313944	18.2107	-2.36235	0.0553136	0.189731	-4.47833
TELO2	-0.230987	15.13	-2.36117	0.0554039	0.189965	-4.47998
GNA12	-0.367368	12.0714	-2.36057	0.05545	0.189965	-4.48083
ICAM5	-0.481065	10.8325	-2.36036	0.0554658	0.189965	-4.48112
SHROOM1	-0.541578	11.521	-2.35854	0.0556053	0.19037	-4.48367
HNF1A	-0.303488	14.4406	-2.35709	0.0557164	0.190679	-4.48569
MYL6B	-0.579468	13.158	-2.35654	0.0557587	0.190679	-4.48646
IFT172	-0.28351	12.309	-2.35596	0.0558034	0.19076	-4.48728
FAM83E	-0.551596	13.5047	-2.35479	0.0558936	0.190996	-4.48892
PSMG2	-0.425276	15.3345	-2.35348	0.0559943	0.191196	-4.49074
NEDD1	-0.231699	15.0444	-2.35303	0.0560297	0.191242	-4.49138
CBL	-0.203425	13.8529	-2.35122	0.0561697	0.191362	-4.49392
SMDT1	-1.00904	15.0307	-2.34927	0.0563207	0.191804	-4.49664
TSKU	-0.820566	13.1033	-2.34571	0.056598	0.192441	-4.50162
TBL1XR1	-0.295502	15.7281	-2.34501	0.0566527	0.1925	-4.5026
LIMS1	-0.682392	15.6086	-2.34447	0.0566948	0.192571	-4.50335
MLLT1	-0.298391	13.7861	-2.34184	0.0569011	0.193127	-4.50704
CHD6	-0.494634	12.3291	-2.34092	0.0569736	0.193256	-4.50833
DYNLL1	-0.316312	16.4534	-2.34037	0.0570172	0.193256	-4.5091
YIPF3	-0.414183	15.5958	-2.34	0.057046	0.193256	-4.50962
MINK1	-0.255604	13.4093	-2.33972	0.0570677	0.193257	-4.51
OTUD6B	-0.225511	15.7115	-2.33807	0.0571986	0.193477	-4.51232
EEFSEC	-0.186697	15.059	-2.33786	0.0572148	0.193477	-4.51261
DGKH	-0.38695	13.2068	-2.33782	0.0572181	0.193477	-4.51267
PPFIBP1	-1.23863	14.8129	-2.33726	0.0572624	0.193554	-4.51345
HNRNPL	-0.383107	17.4462	-2.33684	0.0572956	0.193567	-4.51404
REPS2	-0.517653	11.1275	-2.33667	0.0573089	0.193567	-4.51428
AK2	-0.284361	17.0719	-2.33568	0.0573876	0.193607	-4.51567
FABP1	-0.403194	19.199	-2.33563	0.057391	0.193607	-4.51573
TUSC2	-0.385888	15.4385	-2.33544	0.0574061	0.193607	-4.516
SHMT2	-0.253303	18.4115	-2.33418	0.0575062	0.193728	-4.51776
ATP1B3	-0.19852	18.9414	-2.33314	0.0575894	0.193936	-4.51923
APPL1	-0.19302	16.0927	-2.33238	0.0576492	0.194049	-4.52028
GMDS	-0.275652	18.0592	-2.33217	0.057666	0.194049	-4.52057
THOC5	-0.198273	14.9953	-2.3313	0.0577354	0.194138	-4.52179
RPA1	-0.213242	16.8515	-2.329	0.0579192	0.194555	-4.52501
PSG5	-0.563988	11.0608	-2.32887	0.0579294	0.194555	-4.52519
KAT7	-0.214639	14.3416	-2.32845	0.0579631	0.194555	-4.52578
SS18	-0.372366	11.725	-2.32841	0.0579666	0.194555	-4.52584
KIAA1671	-0.384377	12.1136	-2.32441	0.0582876	0.195364	-4.53143
HYLS1	-0.613692	10.8623	-2.32417	0.0583068	0.195364	-4.53177
NOC2L	-0.223308	15.4269	-2.32407	0.0583156	0.195364	-4.53192
ADAM17	-0.206257	13.6437	-2.32226	0.0584615	0.195777	-4.53445
SEC63	-0.197942	16.9064	-2.3218	0.0584981	0.195777	-4.53508
MFSD8	-0.251753	13.0098	-2.32128	0.0585402	0.195826	-4.53581
EIF3CL;EIF3C	-0.220676	18.0665	-2.3207	0.0585874	0.195912	-4.53663
ADGRG1	-0.423253	15.013	-2.31981	0.0586594	0.196049	-4.53787
NELFA	-0.275584	14.7533	-2.31966	0.0586717	0.196049	-4.53808
GATD1	-0.433219	16.1017	-2.31803	0.0588036	0.196345	-4.54036
FARP1	-0.410502	13.5903	-2.31715	0.0588753	0.196383	-4.54159
PINK1	-1.0469	10.8537	-2.31711	0.0588786	0.196383	-4.54165
DHX37	-0.185436	15.0993	-2.31636	0.0589395	0.196383	-4.54269
AGO2	-0.208272	16.0701	-2.31626	0.0589477	0.196383	-4.54283
ELOA	-0.237354	13.5802	-2.31603	0.058967	0.196383	-4.54317
FAM3C	-0.210756	15.8556	-2.31437	0.0591024	0.196617	-4.54549
PTPN18	-1.90188	10.9529	-2.3136	0.0591653	0.196744	-4.54656
[truncated: 7,053 more rows]

## Sheet: HALLMARK_up
NAME	GS<br> follow link to MSigDB	GS DETAILS		SIZE	ES	NES	NOM p-val	FDR q-val	FWER p-val	RANK AT MAX	LEADING EDGE	Column1	Column2	Column3
HALLMARK_COAGULATION	HALLMARK_COAGULATION	Details	...	66	0.613408	2.21991	0	0	0	784	tags=38%,	list=9%,	signal=41%
HALLMARK_COMPLEMENT	HALLMARK_COMPLEMENT	Details	...	111	0.431544	1.7092	0.00333333	0.0453779	0.048	1294	tags=34%,	list=14%,	signal=39%
HALLMARK_IL2_STAT5_SIGNALING	HALLMARK_IL2_STAT5_SIGNALING	Details	...	101	0.421929	1.65834	0.0033557	0.0438413	0.068	1590	tags=36%,	list=18%,	signal=43%
HALLMARK_APOPTOSIS	HALLMARK_APOPTOSIS	Details	...	106	0.388096	1.55124	0	0.0921917	0.189	935	tags=24%,	list=10%,	signal=26%
HALLMARK_KRAS_SIGNALING_DN	HALLMARK_KRAS_SIGNALING_DN	Details	...	49	0.439724	1.50799	0.0248619	0.10167	0.253	1121	tags=33%,	list=12%,	signal=37%
HALLMARK_XENOBIOTIC_METABOLISM	HALLMARK_XENOBIOTIC_METABOLISM	Details	...	136	0.363504	1.48344	0.00677966	0.103186	0.301	670	tags=13%,	list=7%,	signal=13%
HALLMARK_MYOGENESIS	HALLMARK_MYOGENESIS	Details	...	101	0.363982	1.44867	0.0166113	0.111021	0.351	1349	tags=30%,	list=15%,	signal=35%
HALLMARK_PROTEIN_SECRETION	HALLMARK_PROTEIN_SECRETION	Details	...	89	0.361314	1.40125	0.0286624	0.134055	0.448	2254	tags=38%,	list=25%,	signal=50%
HALLMARK_ADIPOGENESIS	HALLMARK_ADIPOGENESIS	Details	...	151	0.322919	1.35025	0.0173611	0.172418	0.587	1683	tags=29%,	list=19%,	signal=35%
HALLMARK_ESTROGEN_RESPONSE_EARLY	HALLMARK_ESTROGEN_RESPONSE_EARLY	Details	...	117	0.328128	1.34354	0.0285714	0.161218	0.598	1653	tags=37%,	list=18%,	signal=44%
HALLMARK_HYPOXIA	HALLMARK_HYPOXIA	Details	...	122	0.331799	1.33978	0.0369128	0.150864	0.613	705	tags=18%,	list=8%,	signal=19%
HALLMARK_HEDGEHOG_SIGNALING	HALLMARK_HEDGEHOG_SIGNALING	Details	...	17	0.494158	1.31434	0.152406	0.166167	0.678	444	tags=12%,	list=5%,	signal=12%
HALLMARK_TNFA_SIGNALING_VIA_NFKB	HALLMARK_TNFA_SIGNALING_VIA_NFKB	Details	...	87	0.330707	1.23646	0.121406	0.257204	0.865	1126	tags=24%,	list=12%,	signal=27%
HALLMARK_FATTY_ACID_METABOLISM	HALLMARK_FATTY_ACID_METABOLISM	Details	...	126	0.304203	1.21875	0.0992647	0.263199	0.89	1695	tags=24%,	list=19%,	signal=29%
HALLMARK_HEME_METABOLISM	HALLMARK_HEME_METABOLISM	Details	...	137	0.2969	1.215	0.102041	0.251245	0.894	776	tags=16%,	list=9%,	signal=17%
HALLMARK_INFLAMMATORY_RESPONSE	HALLMARK_INFLAMMATORY_RESPONSE	Details	...	58	0.327596	1.15131	0.234234	0.350252	0.965	912	tags=17%,	list=10%,	signal=19%
HALLMARK_INTERFERON_GAMMA_RESPONSE	HALLMARK_INTERFERON_GAMMA_RESPONSE	Details	...	113	0.274231	1.09294	0.26	0.451913	0.992	1215	tags=17%,	list=13%,	signal=19%
HALLMARK_EPITHELIAL_MESENCHYMAL_TRANSITION	HALLMARK_EPITHELIAL_MESENCHYMAL_TRANSITION	Details	...	95	0.286553	1.09043	0.279635	0.431995	0.994	1573	tags=26%,	list=17%,	signal=32%
HALLMARK_TGF_BETA_SIGNALING	HALLMARK_TGF_BETA_SIGNALING	Details	...	39	0.332945	1.08884	0.311429	0.412417	0.994	1318	tags=31%,	list=15%,	signal=36%
HALLMARK_BILE_ACID_METABOLISM	HALLMARK_BILE_ACID_METABOLISM	Details	...	67	0.267171	0.970602	0.482972	0.716334	1	1321	tags=25%,	list=15%,	signal=29%

## Sheet: HALLMARK_down
NAME	GS<br> follow link to MSigDB	GS DETAILS		SIZE2	ES	NES	NOM p-val	FDR q-val	FWER p-val	RANK AT MAX	LEADING EDGE	Column2	Column3
HALLMARK_E2F_TARGETS	HALLMARK_E2F_TARGETS	Details	...	187	-0.572699	-2.23022	0	0	0	1625	tags=46%,	list=18%,	signal=55%
HALLMARK_G2M_CHECKPOINT	HALLMARK_G2M_CHECKPOINT	Details	...	171	-0.521905	-2.00669	0	0.000305556	0.001	2217	tags=48%,	list=25%,	signal=62%
HALLMARK_MYC_TARGETS_V1	HALLMARK_MYC_TARGETS_V1	Details	...	198	-0.4459	-1.7603	0	0.00392018	0.018	3892	tags=64%,	list=43%,	signal=110%
HALLMARK_MYC_TARGETS_V2	HALLMARK_MYC_TARGETS_V2	Details	...	55	-0.504495	-1.64395	0.00147275	0.0135084	0.083	3132	tags=56%,	list=35%,	signal=86%
HALLMARK_MITOTIC_SPINDLE	HALLMARK_MITOTIC_SPINDLE	Details	...	179	-0.397825	-1.54679	0.00134771	0.036713	0.261	1816	tags=29%,	list=20%,	signal=36%
HALLMARK_DNA_REPAIR	HALLMARK_DNA_REPAIR	Details	...	135	-0.407846	-1.51642	0.00282885	0.0423756	0.337	2841	tags=45%,	list=31%,	signal=65%
HALLMARK_MTORC1_SIGNALING	HALLMARK_MTORC1_SIGNALING	Details	...	167	-0.393933	-1.50873	0.00273224	0.0393327	0.356	2837	tags=41%,	list=31%,	signal=59%
HALLMARK_UNFOLDED_PROTEIN_RESPONSE	HALLMARK_UNFOLDED_PROTEIN_RESPONSE	Details	...	100	-0.366218	-1.29816	0.0569444	0.221613	0.944	2802	tags=40%,	list=31%,	signal=57%
HALLMARK_KRAS_SIGNALING_UP	HALLMARK_KRAS_SIGNALING_UP	Details	...	77	-0.361987	-1.26447	0.114162	0.252993	0.983	2344	tags=31%,	list=26%,	signal=42%
HALLMARK_WNT_BETA_CATENIN_SIGNALING	HALLMARK_WNT_BETA_CATENIN_SIGNALING	Details	...	21	-0.443614	-1.20216	0.222581	0.346568	0.998	845	tags=29%,	list=9%,	signal=31%
HALLMARK_PANCREAS_BETA_CELLS	HALLMARK_PANCREAS_BETA_CELLS	Details	...	15	-0.465903	-1.16264	0.2704	0.406332	0.999	1423	tags=47%,	list=16%,	signal=55%
HALLMARK_SPERMATOGENESIS	HALLMARK_SPERMATOGENESIS	Details	...	57	-0.348566	-1.14	0.266467	0.42671	1	1880	tags=30%,	list=21%,	signal=37%
HALLMARK_P53_PATHWAY	HALLMARK_P53_PATHWAY	Details	...	125	-0.288841	-1.08229	0.287572	0.532905	1	2139	tags=29%,	list=24%,	signal=37%
HALLMARK_APICAL_SURFACE	HALLMARK_APICAL_SURFACE	Details	...	16	-0.428758	-1.05069	0.412252	0.57687	1	1377	tags=38%,	list=15%,	signal=44%
HALLMARK_CHOLESTEROL_HOMEOSTASIS	HALLMARK_CHOLESTEROL_HOMEOSTASIS	Details	...	59	-0.312666	-1.03184	0.418569	0.590025	1	2484	tags=39%,	list=27%,	signal=53%
HALLMARK_NOTCH_SIGNALING	HALLMARK_NOTCH_SIGNALING	Details	...	18	-0.385004	-0.992889	0.479871	0.655753	1	1291	tags=33%,	list=14%,	signal=39%
HALLMARK_OXIDATIVE_PHOSPHORYLATION	HALLMARK_OXIDATIVE_PHOSPHORYLATION	Details	...	192	-0.248696	-0.965321	0.537234	0.686608	1	1231	tags=11%,	list=14%,	signal=12%
HALLMARK_GLYCOLYSIS	HALLMARK_GLYCOLYSIS	Details	...	146	-0.254087	-0.958398	0.563536	0.665846	1	1568	tags=16%,	list=17%,	signal=20%
HALLMARK_ESTROGEN_RESPONSE_LATE	HALLMARK_ESTROGEN_RESPONSE_LATE	Details	...	128	-0.253023	-0.93225	0.636111	0.692221	1	1097	tags=16%,	list=12%,	signal=18%
HALLMARK_ANDROGEN_RESPONSE	HALLMARK_ANDROGEN_RESPONSE	Details	...	72	-0.239866	-0.810294	0.796537	0.914669	1	2703	tags=38%,	list=30%,	signal=53%
